# Supplementary material for: Biomarker Candidates for Tumors Identified from Deep-Profiled Plasma Stem Predominantly from the Low Abundant Area
Source: J Proteome Res. 2022 May 23;21(7):1718–35. doi: 10.1021/acs.jproteome.2c00122 (PMC9251764; doi:10.1021/acs.jproteome.2c00122)
Supplement: Supplementary file 2 — pr2c00122_si_002.xls [file pr2c00122_si_002.xls]

## Sheet: Tognetti_SupTable1
Suppl. Table 1: Sample origin table. It contains information on the study ID, provider information and ID, gender, ethnicity, cancer type and stage.
Cancer Type	Gender	Ethnicity	Disease Stage	Provider ID	Provider	Study ID
Lung Cancer	Female	White	Early	189307266	DLS	1
Colorectal Cancer	Female	White	Late	025949P	PGX	2
Breast Cancer	Female	Black	Early	320280647	DLS	3
Breast Cancer	Female	White	Early	018733P	PGX	4
Pancreatic Cancer	Male	White	Early	121661P	PGX	5
Breast Cancer	Female	Black	Late	307645162	DLS	6
Colorectal Cancer	Female	White	Early	025856P	PGX	7
Colorectal Cancer	Male	White	Late	025771P	PGX	8
Lung Cancer	Male	White	Early	345815158	DLS	9
Lung Cancer	Female	White	Early	345868311	DLS	10
Pancreatic Cancer	Female	White	Late	310002230	DLS	11
Lung Cancer	Female	White	Late	345823287	DLS	12
None	Male	White	Healthy	D7922P	PGX	13
None	Female	White	Healthy	D9276P	PGX	14
Colorectal Cancer	Female	White	Late	025873P	PGX	15
Prostate Cancer	Male	White	Late	163391P	PGX	16
None	Female	White	Healthy	D8023P	PGX	17
Lung Cancer	Male	White	Late	345831670	DLS	18
Pancreatic Cancer	Male	White	Late	189307328	DLS	19
Breast Cancer	Female	White	Early	018680P	PGX	20
None	Male	White	Healthy	D7695P	PGX	21
Prostate Cancer	Male	White	Early	163433P	PGX	22
Lung Cancer	Male	White	Late	345869119	DLS	23
Prostate Cancer	Male	White	Early	163561P	PGX	24
Breast Cancer	Female	White	Early	018736P	PGX	25
Pancreatic Cancer	Female	White	Early	121705P	PGX	26
Colorectal Cancer	Female	White	Early	025872P	PGX	27
Colorectal Cancer	Male	White	Early	025855P	PGX	28
Breast Cancer	Female	Black	Early	1009875323	DLS	29
None	Female	White	Healthy	D8976P	PGX	30
Pancreatic Cancer	Female	White	Late	57499476	DLS	31
Colorectal Cancer	Male	White	Late	025848P	PGX	32
Prostate Cancer	Male	White	Early	163552P	PGX	33
Breast Cancer	Female	Black	Late	229571292	DLS	34
Prostate Cancer	Male	White	Late	163408P	PGX	35
Pancreatic Cancer	Male	White	Late	83839706	DLS	36
None	Male	White	Healthy	D7507P	PGX	37
Prostate Cancer	Male	White	Late	7567	PfM	38
Colorectal Cancer	Male	White	Early	025845P	PGX	39
Lung Cancer	Female	White	Late	345815228	DLS	40
Pancreatic Cancer	Female	White	Early	121634P	PGX	41
None	Female	White	Healthy	D6479P	PGX	42
Prostate Cancer	Male	White	Late	45189	PfM	43
Pancreatic Cancer	Female	White	Early	121568P	PGX	44
Pancreatic Cancer	Female	White	Early	121687P	PGX	45
Breast Cancer	Female	Black	Late	307609555	DLS	46
Pancreatic Cancer	Male	White	Late	77344464	DLS	47
Prostate Cancer	Male	White	Early	163441P	PGX	48
Breast Cancer	Female	Black	Late	317874957	DLS	49
Prostate Cancer	Male	White	Late	163520P	PGX	50
None	Male	White	Healthy	D9334P	PGX	51
None	Male	White	Healthy	D7528P	PGX	52
Breast Cancer	Female	White	Late	307651236	DLS	53
Colorectal Cancer	Female	White	Late	025808P	PGX	54
Prostate Cancer	Male	White	Early	163473P	PGX	55
Pancreatic Cancer	Male	White	Late	320179568	DLS	56
None	Female	Black	Healthy	219557115	DLS	57
Colorectal Cancer	Female	White	Early	025846P	PGX	58
Lung Cancer	Male	White	Early	346005509	DLS	59
Breast Cancer	Female	White	Early	018657P	PGX	60
Breast Cancer	Female	White	Late	334968004	DLS	61
Lung Cancer	Male	White	Late	335228449	DLS	62
Prostate Cancer	Male	White	Early	163505P	PGX	63
Colorectal Cancer	Female	White	Late	025790P	PGX	64
Prostate Cancer	Male	White	Early	163422P	PGX	65
Colorectal Cancer	Female	White	Late	025800P	PGX	66
Lung Cancer	Male	White	Late	345821725	DLS	67
Colorectal Cancer	Male	White	Early	025943P	PGX	68
Breast Cancer	Female	Black	Early	211327073	DLS	69
Pancreatic Cancer	Male	White	Early	121505P	PGX	70
None	Female	White	Healthy	D8773P	PGX	71
Pancreatic Cancer	Male	White	Early	121589P	PGX	72
Lung Cancer	Female	White	Early	345824734	DLS	73
Colorectal Cancer	Female	White	Early	025874P	PGX	74
None	Female	Black	Healthy	159302153	DLS	75
Lung Cancer	Male	White	Early	334903389	DLS	76
Breast Cancer	Female	Black	Early	242627423	DLS	77
Breast Cancer	Female	White	Early	018688P	PGX	78
Colorectal Cancer	Male	White	Late	025859P	PGX	79
None	Female	White	Healthy	D8197P	PGX	80
Prostate Cancer	Male	White	Late	163497P	PGX	81
Prostate Cancer	Male	White	Early	163588P	PGX	82
Lung Cancer	Female	White	Early	346018492	DLS	83
Prostate Cancer	Male	White	Late	40482	PfM	84
Lung Cancer	Female	White	Late	334978617	DLS	85
Colorectal Cancer	Male	White	Early	025980P	PGX	86
Lung Cancer	Female	White	Late	349094189	DLS	87
Pancreatic Cancer	Female	White	Early	121514P	PGX	88
None	Male	White	Healthy	D7971P	PGX	89
Pancreatic Cancer	Male	White	Late	339691304	DLS	90
Colorectal Cancer	Female	White	Early	025956P	PGX	91
Pancreatic Cancer	Male	White	Late	83839144	DLS	92
Lung Cancer	Female	White	Late	307645938	DLS	93
Prostate Cancer	Male	White	Late	163544P	PGX	94
None	Female	Black	Healthy	208766977	DLS	95
Prostate Cancer	Male	White	Early	163395P	PGX	96
Prostate Cancer	Male	White	Late	163539P	PGX	97
Breast Cancer	Female	White	Late	70511384	DLS	98
None	Male	White	Healthy	D9347P	PGX	99
Pancreatic Cancer	Female	White	Early	121526P	PGX	100
Colorectal Cancer	Male	White	Late	025981P	PGX	101
Lung Cancer	Female	White	Early	307607756	DLS	102
Pancreatic Cancer	Female	White	Early	121604P	PGX	103
Breast Cancer	Female	White	Early	018713P	PGX	104
None	Male	White	Healthy	D9321P	PGX	105
Pancreatic Cancer	Male	White	Late	121510P	PGX	106
Lung Cancer	Male	White	Early	335230496	DLS	107
Colorectal Cancer	Female	White	Late	025887P	PGX	108
None	Male	White	Healthy	D7324P	PGX	109
Breast Cancer	Female	Black	Late	1009868177	DLS	110
Prostate Cancer	Male	White	Late	163591P	PGX	111
Breast Cancer	Female	White	Late	307617179	DLS	112
Colorectal Cancer	Female	White	Early	025743P	PGX	113
None	Male	White	Healthy	D9327P	PGX	114
Pancreatic Cancer	Female	White	Late	121515P	PGX	115
Lung Cancer	Male	White	Early	334978158	DLS	116
Prostate Cancer	Male	White	Early	163450P	PGX	117
Breast Cancer	Female	White	Late	68680308	DLS	118
None	Female	White	Healthy	D8024P	PGX	119
Lung Cancer	Male	White	Late	346018433	DLS	120
Lung Cancer	Female	White	Early	362967664	DLS	121
None	Female	White	Healthy	D9061P	PGX	122
Breast Cancer	Female	White	Late	229606785	DLS	123
Colorectal Cancer	Male	White	Late	025830P	PGX	124
Pancreatic Cancer	Male	White	Early	121630P	PGX	125
Lung Cancer	Male	White	Early	349020134	DLS	126
Pancreatic Cancer	Female	White	Late	121542P	PGX	127
None	Male	White	Healthy	D9326P	PGX	128
Breast Cancer	Female	White	Late	1009927985	DLS	129
Lung Cancer	Female	White	Late	231313732	DLS	130
Lung Cancer	Male	White	Early	345840426	DLS	131
Lung Cancer	Male	White	Late	363062292	DLS	132
Prostate Cancer	Male	White	Early	163563P	PGX	133
None	Female	Black	Healthy	141504151	DLS	134
Colorectal Cancer	Male	White	Late	025773P	PGX	135
Colorectal Cancer	Female	White	Late	025798P	PGX	136
Prostate Cancer	Male	White	Early	163545P	PGX	137
None	Female	Black	Healthy	208766995	DLS	138
Prostate Cancer	Male	White	Late	163585P	PGX	139
Pancreatic Cancer	Male	White	Early	121701P	PGX	140
Colorectal Cancer	Female	White	Late	025940P	PGX	141
Pancreatic Cancer	Female	White	Early	121646P	PGX	142
None	Male	White	Healthy	D9388P	PGX	143
Breast Cancer	Female	Black	Late	77354199	DLS	144
Pancreatic Cancer	Female	White	Early	121644P	PGX	145
Prostate Cancer	Male	White	Late	163457P	PGX	146
None	Male	White	Healthy	D7965P	PGX	147
Prostate Cancer	Male	White	Late	163516P	PGX	148
Pancreatic Cancer	Male	White	Late	80235695	DLS	149
Colorectal Cancer	Female	White	Early	1009817148	DLS	150
Colorectal Cancer	Male	White	Early	025913P	PGX	151
Breast Cancer	Female	White	Late	320183946	DLS	152
Breast Cancer	Female	Black	Early	83841258	DLS	153
Breast Cancer	Female	Black	Late	215602424	DLS	154
Lung Cancer	Male	White	Early	345815118	DLS	155
Colorectal Cancer	Female	White	Late	025939P	PGX	156
Breast Cancer	Female	White	Early	018744P	PGX	157
Lung Cancer	Male	White	Late	345822009	DLS	158
Colorectal Cancer	Female	White	Early	1009816299	DLS	159
Prostate Cancer	Male	White	Early	163412P	PGX	160
Lung Cancer	Female	White	Late	349092403	DLS	161
Breast Cancer	Female	Black	Early	77354130	DLS	162
None	Male	White	Healthy	D7726P	PGX	163
None	Female	Black	Healthy	162037248	DLS	164
Prostate Cancer	Male	White	Early	163571P	PGX	165
Pancreatic Cancer	Female	White	Early	121621P	PGX	166
Prostate Cancer	Male	White	Late	40484	PfM	167
Lung Cancer	Female	White	Early	307580844	DLS	168
Pancreatic Cancer	Male	White	Late	83841690	DLS	169
Prostate Cancer	Male	White	Late	37887	PfM	170
Colorectal Cancer	Male	White	Early	1009859699	DLS	171
Colorectal Cancer	Female	White	Early	025984P	PGX	172
Breast Cancer	Female	Black	Early	189331056	DLS	173
Lung Cancer	Female	White	Late	345987772	DLS	174
Pancreatic Cancer	Female	White	Late	83839836	DLS	175
Pancreatic Cancer	Male	White	Late	309880488	DLS	176
Breast Cancer	Female	White	Early	018691P	PGX	177
Prostate Cancer	Male	White	Early	163515P	PGX	178
None	Male	White	Healthy	D9324P	PGX	179
None	Female	Black	Healthy	208767430	DLS	180
