# Supplementary material for: Biomarker Candidates for Tumors Identified from Deep-Profiled Plasma Stem Predominantly from the Low Abundant Area
Source: J Proteome Res. 2022 May 23;21(7):1718–35. doi: 10.1021/acs.jproteome.2c00122 (PMC9251764; doi:10.1021/acs.jproteome.2c00122)
Supplement: Supplementary file 3 — pr2c00122_si_003.xls [file pr2c00122_si_003.xls]

## Sheet: Tognetti_SupTable2
Suppl. Table 2: Cancer cohort composition table. Numbers and p-value for balance (for gender, age and ethnicity) of the cohort for the different cancer types.
	level	Colorectal, lung and pancreatic cancers control	Breast cancer (IDC)	Breast cancer control	Colorectal cancer	Lung cancer (NSCLC)	Pancreatic cancer (PDAC)	Prostate cancer	Prostate cancer control	p	test
n		15	30	15	30	30	30	30	15
Sex (%)	Female	8 ( 53.3)	30 (100.0)	15 (100.0)	18 ( 60.0)	15 ( 50.0)	16 ( 53.3)	0 ( 0.0)	0 ( 0.0)	<0.001
	Male	7 ( 46.7)	0 ( 0.0)	0 ( 0.0)	12 ( 40.0)	15 ( 50.0)	14 ( 46.7)	30 (100.0)	15 (100.0)
Age (mean (SD))		62.33 (2.69)	55.17 (13.10)	55.33 (8.04)	65.07 (6.83)	63.60 (8.29)	65.97 (10.08)	64.63 (5.16)	64.13 (2.13)	<0.001
Simplified.stage (%)	1	0 ( 0.0)	7 ( 23.3)	0 ( 0.0)	5 ( 16.7)	13 ( 43.3)	8 ( 26.7)	0 ( 0.0)	0 ( 0.0)	<0.001
	2	0 ( 0.0)	8 ( 26.7)	0 ( 0.0)	10 ( 33.3)	2 ( 6.7)	7 ( 23.3)	15 ( 50.0)	0 ( 0.0)
	3	0 ( 0.0)	15 ( 50.0)	0 ( 0.0)	15 ( 50.0)	15 ( 50.0)	15 ( 50.0)	15 ( 50.0)	0 ( 0.0)
	H	15 (100.0)	0 ( 0.0)	15 (100.0)	0 ( 0.0)	0 ( 0.0)	0 ( 0.0)	0 ( 0.0)	15 (100.0)
Ethnicity (%)	Black	0 ( 0.0)	15 ( 50.0)	7 ( 46.7)	0 ( 0.0)	0 ( 0.0)	0 ( 0.0)	0 ( 0.0)	0 ( 0.0)	<0.001
	Caucasian	15 (100.0)	15 ( 50.0)	8 ( 53.3)	30 (100.0)	30 (100.0)	30 (100.0)	30 (100.0)	15 (100.0)
