# Supplementary material for: Biomarker Candidates for Tumors Identified from Deep-Profiled Plasma Stem Predominantly from the Low Abundant Area
Source: J Proteome Res. 2022 May 23;21(7):1718–35. doi: 10.1021/acs.jproteome.2c00122 (PMC9251764; doi:10.1021/acs.jproteome.2c00122)
Supplement: Supplementary file 4 — pr2c00122_si_004.xlsx [file pr2c00122_si_004.xlsx]

## Sheet: Pancreatic
Suppl. Table 3: List of the differentially abundant proteins between healthy, early and late stage cancer using univariate analysis. Information among others on the specific comparison, protein identification, adjusted p-value and fold change. Tabs contain information on the differnet models (cancer types and pancancer model).
	Comparison	Protein	.y.	group1	group2	n1	n2	statistic	p	p.adj	p.adj.signif	y.position	groups	xmin	xmax	FC	Change
1	Early.Healthy	1433B_HUMAN	Log.Intensity	Early	Healthy	15	15	162	0.041	0.122	ns	23.4836	c("Early", "Healthy")	1	2	0.68	no change
2	Early.Healthy	1433E_HUMAN	Log.Intensity	Early	Healthy	15	15	154	0.089	0.134	ns	19.8946	c("Early", "Healthy")	1	2	0.442	no change
3	Early.Healthy	1433F_HUMAN	Log.Intensity	Early	Healthy	15	15	132	0.436	0.967	ns	18.8026	c("Early", "Healthy")	1	2	0.26	no change
4	Early.Healthy	1433G_HUMAN	Log.Intensity	Early	Healthy	15	15	144	0.202	0.303	ns	19.5846	c("Early", "Healthy")	1	2	0.421	no change
5	Early.Healthy	1433S_HUMAN	Log.Intensity	Early	Healthy	15	15	122	0.713	0.806	ns	17.1246	c("Early", "Healthy")	1	2	-0.01	no change
6	Early.Healthy	1433T_HUMAN	Log.Intensity	Early	Healthy	15	15	134	0.389	0.584	ns	17.2136	c("Early", "Healthy")	1	2	-0.118	no change
7	Early.Healthy	1433Z_HUMAN	Log.Intensity	Early	Healthy	15	15	155	0.081	0.244	ns	19.2666	c("Early", "Healthy")	1	2	1.001	no change
8	Early.Healthy	2AAA_HUMAN	Log.Intensity	Early	Healthy	15	15	101	0.653	0.683	ns	16.0406	c("Early", "Healthy")	1	2	-0.209	no change
9	Early.Healthy	2ABA_HUMAN	Log.Intensity	Early	Healthy	15	15	131	0.461	0.87	ns	14.8016	c("Early", "Healthy")	1	2	0.193	no change
10	Early.Healthy	3HIDH_HUMAN	Log.Intensity	Early	Healthy	15	15	133	0.412	0.775	ns	21.0276	c("Early", "Healthy")	1	2	1.034	no change
11	Early.Healthy	41_HUMAN	Log.Intensity	Early	Healthy	15	15	132	0.436	0.838	ns	18.0706	c("Early", "Healthy")	1	2	0.408	no change
12	Early.Healthy	4F2_HUMAN	Log.Intensity	Early	Healthy	15	15	68	0.068	0.101	ns	18.8286	c("Early", "Healthy")	1	2	-0.471	no change
13	Early.Healthy	5NT3A_HUMAN	Log.Intensity	Early	Healthy	15	15	130	0.486	0.729	ns	15.3986	c("Early", "Healthy")	1	2	0.214	no change
14	Early.Healthy	5NTD_HUMAN	Log.Intensity	Early	Healthy	15	15	111	0.967	0.967	ns	21.2056	c("Early", "Healthy")	1	2	0.245	no change
15	Early.Healthy	6PGD_HUMAN	Log.Intensity	Early	Healthy	15	15	62	0.037	0.092	ns	21.9766	c("Early", "Healthy")	1	2	-0.613	no change
16	Early.Healthy	6PGL_HUMAN	Log.Intensity	Early	Healthy	15	15	109	0.902	0.902	ns	20.3056	c("Early", "Healthy")	1	2	0.064	no change
17	Early.Healthy	A16A1_HUMAN	Log.Intensity	Early	Healthy	15	15	163	0.037	0.055	ns	16.3176	c("Early", "Healthy")	1	2	0.469	no change
18	Early.Healthy	A1AG2_HUMAN	Log.Intensity	Early	Healthy	15	15	95	0.486	0.486	ns	22.2596	c("Early", "Healthy")	1	2	-0.396	no change
19	Early.Healthy	A1BG_HUMAN	Log.Intensity	Early	Healthy	15	15	105	0.775	0.775	ns	29.4246	c("Early", "Healthy")	1	2	-0.005	no change
20	Early.Healthy	A2AP_HUMAN	Log.Intensity	Early	Healthy	15	15	113	1	1	ns	28.0046	c("Early", "Healthy")	1	2	0.006	no change
21	Early.Healthy	A2GL_HUMAN	Log.Intensity	Early	Healthy	15	15	128	0.539	0.539	ns	25.7996	c("Early", "Healthy")	1	2	0.063	no change
22	Early.Healthy	A2ML1_HUMAN	Log.Intensity	Early	Healthy	15	15	67	0.061	0.184	ns	23.6986	c("Early", "Healthy")	1	2	-1.012	no change
23	Early.Healthy	A4_HUMAN	Log.Intensity	Early	Healthy	15	15	167	0.024	0.07	ns	18.6436	c("Early", "Healthy")	1	2	0.571	no change
24	Early.Healthy	AACT_HUMAN	Log.Intensity	Early	Healthy	15	15	171	0.014	0.044	*	30.5856	c("Early", "Healthy")	1	2	0.412	up regulated below FC thershold
25	Early.Healthy	AAKG1_HUMAN;AAKG2_HUMAN	Log.Intensity	Early	Healthy	15	15	85	0.267	0.4	ns	21.2006	c("Early", "Healthy")	1	2	-0.115	no change
26	Early.Healthy	AATC_HUMAN	Log.Intensity	Early	Healthy	15	15	138	0.305	0.488	ns	24.3386	c("Early", "Healthy")	1	2	0.396	no change
27	Early.Healthy	AATM_HUMAN	Log.Intensity	Early	Healthy	15	15	56	0.019	0.056	ns	20.7456	c("Early", "Healthy")	1	2	-1.359	no change
28	Early.Healthy	AB1IP_HUMAN	Log.Intensity	Early	Healthy	15	15	107	0.838	0.935	ns	14.9206	c("Early", "Healthy")	1	2	0.082	no change
29	Early.Healthy	ABC3A_HUMAN;ABC3B_HUMAN	Log.Intensity	Early	Healthy	15	15	120	0.775	0.775	ns	14.9306	c("Early", "Healthy")	1	2	-0.031	no change
30	Early.Healthy	ABC3H_HUMAN	Log.Intensity	Early	Healthy	15	15	142	0.233	0.233	ns	17.1806	c("Early", "Healthy")	1	2	0.565	no change
31	Early.Healthy	ABCB9_HUMAN	Log.Intensity	Early	Healthy	15	15	176	0.008	0.022	*	24.0486	c("Early", "Healthy")	1	2	0.675	up regulated above FC thershold
32	Early.Healthy	ABCD3_HUMAN	Log.Intensity	Early	Healthy	15	15	87	0.305	0.458	ns	14.8616	c("Early", "Healthy")	1	2	-0.301	no change
33	Early.Healthy	ABCF1_HUMAN	Log.Intensity	Early	Healthy	15	15	128	0.539	0.808	ns	14.6746	c("Early", "Healthy")	1	2	0.087	no change
34	Early.Healthy	ABHEB_HUMAN	Log.Intensity	Early	Healthy	15	15	126	0.595	0.892	ns	18.2956	c("Early", "Healthy")	1	2	0.203	no change
35	Early.Healthy	ABI1_HUMAN;ABI2_HUMAN	Log.Intensity	Early	Healthy	15	15	95	0.486	0.653	ns	17.0236	c("Early", "Healthy")	1	2	-0.13	no change
36	Early.Healthy	ABRAL_HUMAN	Log.Intensity	Early	Healthy	15	15	100	0.624	0.744	ns	19.3536	c("Early", "Healthy")	1	2	-0.238	no change
37	Early.Healthy	ACACA_HUMAN	Log.Intensity	Early	Healthy	15	15	97	0.539	0.808	ns	16.2126	c("Early", "Healthy")	1	2	0.003	no change
38	Early.Healthy	ACAD9_HUMAN	Log.Intensity	Early	Healthy	15	15	91	0.389	0.584	ns	14.5676	c("Early", "Healthy")	1	2	-0.015	no change
39	Early.Healthy	ACADV_HUMAN	Log.Intensity	Early	Healthy	15	15	134	0.389	0.85	ns	16.9756	c("Early", "Healthy")	1	2	0.167	no change
40	Early.Healthy	ACBP_HUMAN	Log.Intensity	Early	Healthy	15	15	66	0.056	0.166	ns	16.3876	c("Early", "Healthy")	1	2	-0.159	no change
41	Early.Healthy	ACE_HUMAN	Log.Intensity	Early	Healthy	15	15	119	0.806	0.806	ns	21.3686	c("Early", "Healthy")	1	2	0.12	no change
42	Early.Healthy	ACES_HUMAN	Log.Intensity	Early	Healthy	15	15	39	0.002	0.005	**	16.6226	c("Early", "Healthy")	1	2	-0.493	down regulated below FC thershold
43	Early.Healthy	ACINU_HUMAN	Log.Intensity	Early	Healthy	15	15	116	0.902	0.902	ns	14.9296	c("Early", "Healthy")	1	2	0.105	no change
44	Early.Healthy	ACLY_HUMAN	Log.Intensity	Early	Healthy	15	15	186	0.002	0.005	**	18.4176	c("Early", "Healthy")	1	2	0.526	up regulated above FC thershold
45	Early.Healthy	ACOC_HUMAN	Log.Intensity	Early	Healthy	15	15	109	0.902	0.902	ns	19.9376	c("Early", "Healthy")	1	2	-0.302	no change
46	Early.Healthy	ACON_HUMAN	Log.Intensity	Early	Healthy	15	15	106	0.806	0.806	ns	17.5846	c("Early", "Healthy")	1	2	0.093	no change
47	Early.Healthy	ACOT2_HUMAN;ACOT1_HUMAN	Log.Intensity	Early	Healthy	15	15	111	0.967	0.967	ns	19.1396	c("Early", "Healthy")	1	2	0.054	no change
48	Early.Healthy	ACOX1_HUMAN	Log.Intensity	Early	Healthy	15	15	114	0.967	0.967	ns	16.7076	c("Early", "Healthy")	1	2	0.002	no change
49	Early.Healthy	ACOX2_HUMAN	Log.Intensity	Early	Healthy	15	15	115	0.935	0.935	ns	16.4646	c("Early", "Healthy")	1	2	-0.02	no change
50	Early.Healthy	ACPH_HUMAN	Log.Intensity	Early	Healthy	15	15	149	0.137	0.137	ns	19.3356	c("Early", "Healthy")	1	2	0.425	no change
51	Early.Healthy	ACS2A_HUMAN;ACS2B_HUMAN	Log.Intensity	Early	Healthy	15	15	71	0.089	0.268	ns	15.0066	c("Early", "Healthy")	1	2	-0.33	no change
52	Early.Healthy	ACSA_HUMAN	Log.Intensity	Early	Healthy	15	15	120	0.775	0.775	ns	18.0566	c("Early", "Healthy")	1	2	0.172	no change
53	Early.Healthy	ACSL1_HUMAN	Log.Intensity	Early	Healthy	15	15	130	0.486	0.729	ns	17.6796	c("Early", "Healthy")	1	2	0.059	no change
54	Early.Healthy	ACTA_HUMAN	Log.Intensity	Early	Healthy	15	15	112	1	1	ns	23.0686	c("Early", "Healthy")	1	2	0.084	no change
55	Early.Healthy	ACTB_HUMAN	Log.Intensity	Early	Healthy	15	15	117	0.87	0.87	ns	26.1906	c("Early", "Healthy")	1	2	-0.246	no change
56	Early.Healthy	ACTN1_HUMAN	Log.Intensity	Early	Healthy	15	15	139	0.285	0.285	ns	21.2506	c("Early", "Healthy")	1	2	0.567	no change
57	Early.Healthy	ACTN4_HUMAN	Log.Intensity	Early	Healthy	15	15	141	0.25	0.488	ns	16.7296	c("Early", "Healthy")	1	2	0.228	no change
58	Early.Healthy	ACTZ_HUMAN	Log.Intensity	Early	Healthy	15	15	106	0.806	0.806	ns	24.7716	c("Early", "Healthy")	1	2	-0.018	no change
59	Early.Healthy	ACY1_HUMAN	Log.Intensity	Early	Healthy	15	15	118	0.838	1	ns	22.2816	c("Early", "Healthy")	1	2	-0.047	no change
60	Early.Healthy	ACYP1_HUMAN	Log.Intensity	Early	Healthy	15	15	111	0.967	0.967	ns	15.9606	c("Early", "Healthy")	1	2	0.067	no change
61	Early.Healthy	ACYP2_HUMAN	Log.Intensity	Early	Healthy	15	15	138	0.305	0.305	ns	16.6406	c("Early", "Healthy")	1	2	0.226	no change
62	Early.Healthy	ADA_HUMAN	Log.Intensity	Early	Healthy	15	15	118	0.838	0.838	ns	17.0356	c("Early", "Healthy")	1	2	0.146	no change
63	Early.Healthy	ADA10_HUMAN	Log.Intensity	Early	Healthy	15	15	140	0.267	0.4	ns	17.6796	c("Early", "Healthy")	1	2	0.378	no change
64	Early.Healthy	ADA15_HUMAN	Log.Intensity	Early	Healthy	15	15	96	0.512	0.512	ns	16.6346	c("Early", "Healthy")	1	2	-0.163	no change
65	Early.Healthy	ADA17_HUMAN	Log.Intensity	Early	Healthy	15	15	116	0.902	0.902	ns	17.8066	c("Early", "Healthy")	1	2	0.006	no change
66	Early.Healthy	ADA2_HUMAN	Log.Intensity	Early	Healthy	15	15	128	0.539	0.539	ns	20.6896	c("Early", "Healthy")	1	2	0.085	no change
67	Early.Healthy	ADEC1_HUMAN	Log.Intensity	Early	Healthy	15	15	70	0.081	0.122	ns	19.2716	c("Early", "Healthy")	1	2	-0.367	no change
68	Early.Healthy	ADH1A_HUMAN	Log.Intensity	Early	Healthy	15	15	139	0.285	0.584	ns	19.5896	c("Early", "Healthy")	1	2	0.64	no change
69	Early.Healthy	ADH1B_HUMAN	Log.Intensity	Early	Healthy	15	15	161	0.045	0.136	ns	23.0786	c("Early", "Healthy")	1	2	0.842	no change
70	Early.Healthy	ADH1G_HUMAN	Log.Intensity	Early	Healthy	15	15	119	0.806	0.806	ns	19.0716	c("Early", "Healthy")	1	2	0.599	no change
71	Early.Healthy	ADH4_HUMAN	Log.Intensity	Early	Healthy	15	15	143	0.217	0.651	ns	21.4256	c("Early", "Healthy")	1	2	0.934	no change
72	Early.Healthy	ADH6_HUMAN	Log.Intensity	Early	Healthy	15	15	157	0.068	0.202	ns	18.2666	c("Early", "Healthy")	1	2	0.247	no change
73	Early.Healthy	ADHX_HUMAN	Log.Intensity	Early	Healthy	15	15	132	0.436	1	ns	17.9486	c("Early", "Healthy")	1	2	0.593	no change
74	Early.Healthy	ADIPO_HUMAN	Log.Intensity	Early	Healthy	15	15	128	0.539	0.892	ns	24.0986	c("Early", "Healthy")	1	2	-0.051	no change
75	Early.Healthy	ADK_HUMAN	Log.Intensity	Early	Healthy	15	15	104	0.744	0.744	ns	15.8526	c("Early", "Healthy")	1	2	-0.009	no change
76	Early.Healthy	ADPGK_HUMAN	Log.Intensity	Early	Healthy	15	15	112	1	1	ns	15.1446	c("Early", "Healthy")	1	2	0.189	no change
77	Early.Healthy	ADT2_HUMAN	Log.Intensity	Early	Healthy	15	15	55	0.016	0.049	*	14.6296	c("Early", "Healthy")	1	2	-0.396	down regulated below FC thershold
78	Early.Healthy	ADT3_HUMAN	Log.Intensity	Early	Healthy	15	15	97	0.539	0.653	ns	14.9486	c("Early", "Healthy")	1	2	-0.046	no change
79	Early.Healthy	AEBP1_HUMAN	Log.Intensity	Early	Healthy	15	15	136	0.345	0.436	ns	19.2576	c("Early", "Healthy")	1	2	1.283	no change
80	Early.Healthy	AFAM_HUMAN	Log.Intensity	Early	Healthy	15	15	97	0.539	0.539	ns	27.5026	c("Early", "Healthy")	1	2	-0.07	no change
81	Early.Healthy	AGAL_HUMAN	Log.Intensity	Early	Healthy	15	15	95	0.486	0.713	ns	16.6096	c("Early", "Healthy")	1	2	-0.317	no change
82	Early.Healthy	AGM1_HUMAN	Log.Intensity	Early	Healthy	15	15	72	0.098	0.146	ns	22.0196	c("Early", "Healthy")	1	2	-4.741	no change
83	Early.Healthy	AGO2_HUMAN;AGO1_HUMAN	Log.Intensity	Early	Healthy	15	15	136	0.345	0.345	ns	15.6696	c("Early", "Healthy")	1	2	0.205	no change
84	Early.Healthy	AGR3_HUMAN	Log.Intensity	Early	Healthy	15	15	57	0.021	0.063	ns	16.6746	c("Early", "Healthy")	1	2	-1.023	no change
85	Early.Healthy	AGRA3_HUMAN	Log.Intensity	Early	Healthy	15	15	191	0.000696	0.002	**	16.8356	c("Early", "Healthy")	1	2	0.644	up regulated above FC thershold
86	Early.Healthy	AGRD1_HUMAN	Log.Intensity	Early	Healthy	15	15	116	0.902	0.967	ns	16.6026	c("Early", "Healthy")	1	2	0.192	no change
87	Early.Healthy	AGRE5_HUMAN	Log.Intensity	Early	Healthy	15	15	97	0.539	0.808	ns	16.8736	c("Early", "Healthy")	1	2	-0.287	no change
88	Early.Healthy	AGRF5_HUMAN	Log.Intensity	Early	Healthy	15	15	67	0.061	0.184	ns	19.0136	c("Early", "Healthy")	1	2	-0.259	no change
89	Early.Healthy	AGRG2_HUMAN	Log.Intensity	Early	Healthy	15	15	92	0.412	0.436	ns	16.8446	c("Early", "Healthy")	1	2	-0.862	no change
90	Early.Healthy	AGRG6_HUMAN	Log.Intensity	Early	Healthy	15	15	106	0.806	0.806	ns	20.2596	c("Early", "Healthy")	1	2	-0.038	no change
91	Early.Healthy	AGRIN_HUMAN	Log.Intensity	Early	Healthy	15	15	135	0.367	0.412	ns	19.0916	c("Early", "Healthy")	1	2	0.214	no change
92	Early.Healthy	AGRL2_HUMAN	Log.Intensity	Early	Healthy	15	15	116	0.902	0.902	ns	16.7966	c("Early", "Healthy")	1	2	-0.002	no change
93	Early.Healthy	AGRL4_HUMAN	Log.Intensity	Early	Healthy	15	15	73	0.106	0.318	ns	19.0116	c("Early", "Healthy")	1	2	-0.417	no change
94	Early.Healthy	AHNK_HUMAN	Log.Intensity	Early	Healthy	15	15	96	0.512	0.624	ns	18.4956	c("Early", "Healthy")	1	2	-0.191	no change
95	Early.Healthy	AHNK2_HUMAN	Log.Intensity	Early	Healthy	15	15	144	0.202	0.303	ns	16.8776	c("Early", "Healthy")	1	2	0.559	no change
96	Early.Healthy	AHSA1_HUMAN	Log.Intensity	Early	Healthy	15	15	127	0.567	0.567	ns	16.4526	c("Early", "Healthy")	1	2	0.011	no change
97	Early.Healthy	AIF1_HUMAN	Log.Intensity	Early	Healthy	15	15	97	0.539	0.967	ns	17.9886	c("Early", "Healthy")	1	2	-0.034	no change
98	Early.Healthy	AIFM1_HUMAN	Log.Intensity	Early	Healthy	15	15	98	0.567	0.87	ns	17.0906	c("Early", "Healthy")	1	2	-0.018	no change
99	Early.Healthy	AIMP1_HUMAN	Log.Intensity	Early	Healthy	15	15	143	0.217	0.651	ns	14.6496	c("Early", "Healthy")	1	2	0.052	no change
100	Early.Healthy	AK1A1_HUMAN	Log.Intensity	Early	Healthy	15	15	143	0.217	0.488	ns	18.3446	c("Early", "Healthy")	1	2	0.533	no change
101	Early.Healthy	AK1BA_HUMAN	Log.Intensity	Early	Healthy	15	15	67	0.061	0.159	ns	17.4386	c("Early", "Healthy")	1	2	-0.29	no change
102	Early.Healthy	AK1C1_HUMAN	Log.Intensity	Early	Healthy	15	15	88	0.325	0.389	ns	19.2436	c("Early", "Healthy")	1	2	-0.211	no change
103	Early.Healthy	AK1C2_HUMAN	Log.Intensity	Early	Healthy	15	15	129	0.512	0.775	ns	17.4886	c("Early", "Healthy")	1	2	0.176	no change
104	Early.Healthy	AKA12_HUMAN	Log.Intensity	Early	Healthy	15	15	144	0.202	0.35	ns	17.2326	c("Early", "Healthy")	1	2	0.694	no change
105	Early.Healthy	AKT1_HUMAN	Log.Intensity	Early	Healthy	15	15	100	0.624	0.775	ns	15.1046	c("Early", "Healthy")	1	2	-0.066	no change
106	Early.Healthy	AL1A1_HUMAN	Log.Intensity	Early	Healthy	15	15	142	0.233	0.436	ns	23.0206	c("Early", "Healthy")	1	2	0.319	no change
107	Early.Healthy	AL1A3_HUMAN	Log.Intensity	Early	Healthy	15	15	103	0.713	0.713	ns	25.6306	c("Early", "Healthy")	1	2	-0.022	no change
108	Early.Healthy	AL1L1_HUMAN	Log.Intensity	Early	Healthy	15	15	74	0.116	0.174	ns	17.5796	c("Early", "Healthy")	1	2	-0.595	no change
109	Early.Healthy	AL3A1_HUMAN	Log.Intensity	Early	Healthy	15	15	102	0.683	0.838	ns	14.8136	c("Early", "Healthy")	1	2	-0.067	no change
110	Early.Healthy	AL9A1_HUMAN	Log.Intensity	Early	Healthy	15	15	163	0.037	0.11	ns	18.9446	c("Early", "Healthy")	1	2	0.777	no change
111	Early.Healthy	ALAT1_HUMAN	Log.Intensity	Early	Healthy	15	15	157	0.068	0.202	ns	23.1416	c("Early", "Healthy")	1	2	0.686	no change
112	Early.Healthy	ALDH2_HUMAN	Log.Intensity	Early	Healthy	15	15	115	0.935	0.935	ns	23.5196	c("Early", "Healthy")	1	2	0.372	no change
113	Early.Healthy	ALDOA_HUMAN	Log.Intensity	Early	Healthy	15	15	117	0.87	0.87	ns	21.8336	c("Early", "Healthy")	1	2	0.094	no change
114	Early.Healthy	ALDOB_HUMAN	Log.Intensity	Early	Healthy	15	15	92	0.412	0.744	ns	25.7116	c("Early", "Healthy")	1	2	-0.687	no change
115	Early.Healthy	ALDOC_HUMAN	Log.Intensity	Early	Healthy	15	15	99	0.595	0.595	ns	20.1566	c("Early", "Healthy")	1	2	-0.212	no change
116	Early.Healthy	ALDR_HUMAN	Log.Intensity	Early	Healthy	15	15	183	0.003	0.008	**	18.9296	c("Early", "Healthy")	1	2	0.452	up regulated below FC thershold
117	Early.Healthy	ALS_HUMAN	Log.Intensity	Early	Healthy	15	15	87	0.305	0.305	ns	26.7496	c("Early", "Healthy")	1	2	-0.285	no change
118	Early.Healthy	AMBP_HUMAN	Log.Intensity	Early	Healthy	15	15	157	0.068	0.101	ns	28.9646	c("Early", "Healthy")	1	2	0.279	no change
119	Early.Healthy	AMD_HUMAN	Log.Intensity	Early	Healthy	15	15	74	0.116	0.161	ns	20.8756	c("Early", "Healthy")	1	2	-0.433	no change
120	Early.Healthy	AMGO2_HUMAN	Log.Intensity	Early	Healthy	15	15	126	0.595	0.744	ns	24.4136	c("Early", "Healthy")	1	2	0.053	no change
121	Early.Healthy	AMPB_HUMAN	Log.Intensity	Early	Healthy	15	15	55	0.016	0.049	*	18.2866	c("Early", "Healthy")	1	2	-0.611	down regulated above FC thershold
122	Early.Healthy	AMPD3_HUMAN	Log.Intensity	Early	Healthy	15	15	88	0.325	0.488	ns	14.6466	c("Early", "Healthy")	1	2	-0.165	no change
123	Early.Healthy	AMPE_HUMAN	Log.Intensity	Early	Healthy	15	15	121	0.744	0.967	ns	20.5656	c("Early", "Healthy")	1	2	-0.079	no change
124	Early.Healthy	AMPL_HUMAN	Log.Intensity	Early	Healthy	15	15	160	0.05	0.075	ns	19.2276	c("Early", "Healthy")	1	2	0.714	no change
125	Early.Healthy	AMPN_HUMAN	Log.Intensity	Early	Healthy	15	15	148	0.148	0.222	ns	23.3696	c("Early", "Healthy")	1	2	0.117	no change
126	Early.Healthy	AMY1_HUMAN	Log.Intensity	Early	Healthy	15	15	77	0.148	0.35	ns	17.0946	c("Early", "Healthy")	1	2	-0.327	no change
127	Early.Healthy	AMYP_HUMAN	Log.Intensity	Early	Healthy	15	15	77	0.148	0.28	ns	20.5346	c("Early", "Healthy")	1	2	-0.841	no change
128	Early.Healthy	AN32B_HUMAN	Log.Intensity	Early	Healthy	15	15	70	0.081	0.122	ns	16.1196	c("Early", "Healthy")	1	2	-0.205	no change
129	Early.Healthy	AN32E_HUMAN	Log.Intensity	Early	Healthy	15	15	99	0.595	0.683	ns	15.6416	c("Early", "Healthy")	1	2	-0.205	no change
130	Early.Healthy	ANAG_HUMAN	Log.Intensity	Early	Healthy	15	15	70	0.081	0.081	ns	21.7356	c("Early", "Healthy")	1	2	-0.217	no change
131	Early.Healthy	ANGI_HUMAN	Log.Intensity	Early	Healthy	15	15	160	0.05	0.151	ns	22.1396	c("Early", "Healthy")	1	2	0.529	no change
132	Early.Healthy	ANGL1_HUMAN	Log.Intensity	Early	Healthy	15	15	100	0.624	0.713	ns	15.5196	c("Early", "Healthy")	1	2	-0.045	no change
133	Early.Healthy	ANGL2_HUMAN	Log.Intensity	Early	Healthy	15	15	153	0.098	0.292	ns	18.0036	c("Early", "Healthy")	1	2	0.272	no change
134	Early.Healthy	ANGL3_HUMAN	Log.Intensity	Early	Healthy	15	15	99	0.595	0.87	ns	20.6406	c("Early", "Healthy")	1	2	-0.096	no change
135	Early.Healthy	ANGL4_HUMAN	Log.Intensity	Early	Healthy	15	15	174	0.01	0.03	*	20.2486	c("Early", "Healthy")	1	2	2.161	up regulated above FC thershold
136	Early.Healthy	ANGL6_HUMAN	Log.Intensity	Early	Healthy	15	15	143	0.217	0.326	ns	19.8516	c("Early", "Healthy")	1	2	0.201	no change
137	Early.Healthy	ANGL7_HUMAN	Log.Intensity	Early	Healthy	15	15	96	0.512	0.902	ns	17.8216	c("Early", "Healthy")	1	2	-0.783	no change
138	Early.Healthy	ANGL8_HUMAN	Log.Intensity	Early	Healthy	15	15	17	1.55e-05	4.65e-05	****	19.4436	c("Early", "Healthy")	1	2	-2.86	down regulated above FC thershold
139	Early.Healthy	ANGP1_HUMAN	Log.Intensity	Early	Healthy	15	15	147	0.161	0.461	ns	18.4616	c("Early", "Healthy")	1	2	0.167	no change
140	Early.Healthy	ANGP2_HUMAN	Log.Intensity	Early	Healthy	15	15	121	0.744	0.87	ns	14.9386	c("Early", "Healthy")	1	2	-0.03	no change
141	Early.Healthy	ANGT_HUMAN	Log.Intensity	Early	Healthy	15	15	111	0.967	0.967	ns	25.6526	c("Early", "Healthy")	1	2	-0.144	no change
142	Early.Healthy	ANK1_HUMAN	Log.Intensity	Early	Healthy	15	15	139	0.285	0.692	ns	18.7916	c("Early", "Healthy")	1	2	0.099	no change
143	Early.Healthy	ANM1_HUMAN	Log.Intensity	Early	Healthy	15	15	120	0.775	0.775	ns	14.7506	c("Early", "Healthy")	1	2	0.138	no change
144	Early.Healthy	ANM5_HUMAN	Log.Intensity	Early	Healthy	15	15	129	0.512	0.768	ns	17.9776	c("Early", "Healthy")	1	2	0.197	no change
145	Early.Healthy	ANR22_HUMAN	Log.Intensity	Early	Healthy	15	15	126	0.595	0.713	ns	14.9556	c("Early", "Healthy")	1	2	0.307	no change
146	Early.Healthy	ANT3_HUMAN	Log.Intensity	Early	Healthy	15	15	152	0.106	0.242	ns	29.3196	c("Early", "Healthy")	1	2	0.042	no change
147	Early.Healthy	ANTR1_HUMAN	Log.Intensity	Early	Healthy	15	15	99	0.595	0.595	ns	19.5696	c("Early", "Healthy")	1	2	-0.048	no change
148	Early.Healthy	ANTR2_HUMAN	Log.Intensity	Early	Healthy	15	15	134	0.389	0.584	ns	18.4026	c("Early", "Healthy")	1	2	0.292	no change
149	Early.Healthy	ANX11_HUMAN	Log.Intensity	Early	Healthy	15	15	73	0.106	0.242	ns	20.5296	c("Early", "Healthy")	1	2	-1.081	no change
150	Early.Healthy	ANXA1_HUMAN	Log.Intensity	Early	Healthy	15	15	56	0.019	0.028	*	24.3016	c("Early", "Healthy")	1	2	-2.95	down regulated above FC thershold
151	Early.Healthy	ANXA2_HUMAN	Log.Intensity	Early	Healthy	15	15	116	0.902	0.902	ns	18.5106	c("Early", "Healthy")	1	2	-0.061	no change
152	Early.Healthy	ANXA3_HUMAN	Log.Intensity	Early	Healthy	15	15	72	0.098	0.146	ns	23.4256	c("Early", "Healthy")	1	2	-2.452	no change
153	Early.Healthy	ANXA4_HUMAN	Log.Intensity	Early	Healthy	15	15	68	0.068	0.146	ns	19.1946	c("Early", "Healthy")	1	2	-0.656	no change
154	Early.Healthy	ANXA5_HUMAN	Log.Intensity	Early	Healthy	15	15	82	0.217	0.567	ns	21.6966	c("Early", "Healthy")	1	2	-0.276	no change
155	Early.Healthy	ANXA6_HUMAN	Log.Intensity	Early	Healthy	15	15	54	0.014	0.022	*	22.1606	c("Early", "Healthy")	1	2	-3.332	down regulated above FC thershold
156	Early.Healthy	ANXA7_HUMAN	Log.Intensity	Early	Healthy	15	15	115	0.935	0.935	ns	18.4676	c("Early", "Healthy")	1	2	-0.011	no change
157	Early.Healthy	ANXA8_HUMAN;AXA81_HUMAN	Log.Intensity	Early	Healthy	15	15	121	0.744	0.775	ns	14.6866	c("Early", "Healthy")	1	2	0.127	no change
158	Early.Healthy	ANXA9_HUMAN	Log.Intensity	Early	Healthy	15	15	97	0.539	0.653	ns	14.9476	c("Early", "Healthy")	1	2	-0.227	no change
159	Early.Healthy	AOC1_HUMAN	Log.Intensity	Early	Healthy	15	15	160	0.05	0.134	ns	15.1626	c("Early", "Healthy")	1	2	0.362	no change
160	Early.Healthy	AOC3_HUMAN	Log.Intensity	Early	Healthy	15	15	111	0.967	0.967	ns	21.6086	c("Early", "Healthy")	1	2	-0.289	no change
161	Early.Healthy	AOXA_HUMAN	Log.Intensity	Early	Healthy	15	15	109	0.902	0.935	ns	17.9476	c("Early", "Healthy")	1	2	-0.027	no change
162	Early.Healthy	AP1B1_HUMAN	Log.Intensity	Early	Healthy	15	15	144	0.202	0.606	ns	15.9376	c("Early", "Healthy")	1	2	0.214	no change
163	Early.Healthy	AP1G1_HUMAN	Log.Intensity	Early	Healthy	15	15	120	0.775	0.902	ns	16.8146	c("Early", "Healthy")	1	2	-0.097	no change
164	Early.Healthy	AP1M1_HUMAN	Log.Intensity	Early	Healthy	15	15	83	0.233	0.488	ns	18.5306	c("Early", "Healthy")	1	2	-0.354	no change
165	Early.Healthy	AP1S1_HUMAN	Log.Intensity	Early	Healthy	15	15	143	0.217	0.595	ns	15.6226	c("Early", "Healthy")	1	2	0.24	no change
166	Early.Healthy	AP1S2_HUMAN	Log.Intensity	Early	Healthy	15	15	133	0.412	0.412	ns	15.1746	c("Early", "Healthy")	1	2	0.037	no change
167	Early.Healthy	AP2A1_HUMAN	Log.Intensity	Early	Healthy	15	15	105	0.775	0.775	ns	15.1496	c("Early", "Healthy")	1	2	-0.006	no change
168	Early.Healthy	AP2B1_HUMAN	Log.Intensity	Early	Healthy	15	15	107	0.838	0.838	ns	14.6366	c("Early", "Healthy")	1	2	-0.026	no change
169	Early.Healthy	AP2M1_HUMAN	Log.Intensity	Early	Healthy	15	15	100	0.624	0.806	ns	14.9496	c("Early", "Healthy")	1	2	-0.249	no change
170	Early.Healthy	AP3B1_HUMAN	Log.Intensity	Early	Healthy	15	15	130	0.486	0.486	ns	14.6026	c("Early", "Healthy")	1	2	0.008	no change
171	Early.Healthy	AP4A_HUMAN	Log.Intensity	Early	Healthy	15	15	73	0.106	0.159	ns	15.9446	c("Early", "Healthy")	1	2	-0.285	no change
172	Early.Healthy	APLP1_HUMAN	Log.Intensity	Early	Healthy	15	15	193	0.000478	0.001	**	16.5426	c("Early", "Healthy")	1	2	0.78	up regulated above FC thershold
173	Early.Healthy	APLP2_HUMAN	Log.Intensity	Early	Healthy	15	15	176	0.008	0.017	*	18.9026	c("Early", "Healthy")	1	2	1.574	up regulated above FC thershold
174	Early.Healthy	APMAP_HUMAN	Log.Intensity	Early	Healthy	15	15	94	0.461	0.692	ns	21.3546	c("Early", "Healthy")	1	2	-0.412	no change
175	Early.Healthy	APOA_HUMAN	Log.Intensity	Early	Healthy	15	15	104	0.744	0.744	ns	25.9536	c("Early", "Healthy")	1	2	-0.092	no change
176	Early.Healthy	APOA4_HUMAN	Log.Intensity	Early	Healthy	15	15	41	0.002	0.007	**	28.9746	c("Early", "Healthy")	1	2	-0.699	down regulated above FC thershold
177	Early.Healthy	APOA5_HUMAN	Log.Intensity	Early	Healthy	15	15	148	0.148	0.444	ns	19.0326	c("Early", "Healthy")	1	2	0.282	no change
178	Early.Healthy	APOB_HUMAN	Log.Intensity	Early	Healthy	15	15	134	0.389	0.412	ns	29.7126	c("Early", "Healthy")	1	2	0.188	no change
179	Early.Healthy	APOBR_HUMAN	Log.Intensity	Early	Healthy	15	15	112	1	1	ns	14.9636	c("Early", "Healthy")	1	2	-0.107	no change
180	Early.Healthy	APOC1_HUMAN	Log.Intensity	Early	Healthy	15	15	64	0.045	0.092	ns	23.8856	c("Early", "Healthy")	1	2	-0.891	no change
181	Early.Healthy	APOC2_HUMAN	Log.Intensity	Early	Healthy	15	15	54	0.014	0.022	*	22.4416	c("Early", "Healthy")	1	2	-1.228	down regulated above FC thershold
182	Early.Healthy	APOC3_HUMAN	Log.Intensity	Early	Healthy	15	15	33	0.000578	0.002	**	24.9796	c("Early", "Healthy")	1	2	-1.725	down regulated above FC thershold
183	Early.Healthy	APOC4_HUMAN	Log.Intensity	Early	Healthy	15	15	118	0.838	0.838	ns	25.4436	c("Early", "Healthy")	1	2	-0.151	no change
184	Early.Healthy	APOD_HUMAN	Log.Intensity	Early	Healthy	15	15	141	0.25	0.375	ns	22.1806	c("Early", "Healthy")	1	2	0.555	no change
185	Early.Healthy	APOE_HUMAN	Log.Intensity	Early	Healthy	15	15	144	0.202	0.606	ns	27.3836	c("Early", "Healthy")	1	2	0.172	no change
186	Early.Healthy	APOF_HUMAN	Log.Intensity	Early	Healthy	15	15	144	0.202	0.606	ns	19.0866	c("Early", "Healthy")	1	2	0.863	no change
187	Early.Healthy	APOH_HUMAN	Log.Intensity	Early	Healthy	15	15	92	0.412	0.768	ns	28.2156	c("Early", "Healthy")	1	2	-0.063	no change
188	Early.Healthy	APOL1_HUMAN	Log.Intensity	Early	Healthy	15	15	72	0.098	0.146	ns	22.7856	c("Early", "Healthy")	1	2	-0.807	no change
189	Early.Healthy	APOL3_HUMAN	Log.Intensity	Early	Healthy	15	15	84	0.25	0.654	ns	21.2936	c("Early", "Healthy")	1	2	-0.38	no change
190	Early.Healthy	APOM_HUMAN	Log.Intensity	Early	Healthy	15	15	56	0.019	0.028	*	24.8376	c("Early", "Healthy")	1	2	-1.007	down regulated above FC thershold
191	Early.Healthy	APT_HUMAN	Log.Intensity	Early	Healthy	15	15	103	0.713	0.713	ns	17.7516	c("Early", "Healthy")	1	2	-0.351	no change
192	Early.Healthy	AR6P1_HUMAN	Log.Intensity	Early	Healthy	15	15	80	0.187	0.4	ns	14.9696	c("Early", "Healthy")	1	2	-0.313	no change
193	Early.Healthy	ARAP1_HUMAN	Log.Intensity	Early	Healthy	15	15	141	0.25	0.267	ns	16.0516	c("Early", "Healthy")	1	2	0.298	no change
194	Early.Healthy	ARC1A_HUMAN	Log.Intensity	Early	Healthy	15	15	59	0.026	0.04	*	17.6156	c("Early", "Healthy")	1	2	-0.609	down regulated above FC thershold
195	Early.Healthy	ARC1B_HUMAN	Log.Intensity	Early	Healthy	15	15	118	0.838	0.838	ns	19.2596	c("Early", "Healthy")	1	2	-0.163	no change
196	Early.Healthy	ARF3_HUMAN;ARF1_HUMAN	Log.Intensity	Early	Healthy	15	15	106	0.806	0.87	ns	19.6976	c("Early", "Healthy")	1	2	-0.339	no change
197	Early.Healthy	ARF4_HUMAN	Log.Intensity	Early	Healthy	15	15	100	0.624	0.624	ns	16.0876	c("Early", "Healthy")	1	2	-0.044	no change
198	Early.Healthy	ARF5_HUMAN	Log.Intensity	Early	Healthy	15	15	102	0.683	0.87	ns	18.4526	c("Early", "Healthy")	1	2	-0.212	no change
199	Early.Healthy	ARGI1_HUMAN	Log.Intensity	Early	Healthy	15	15	92	0.412	0.729	ns	19.8686	c("Early", "Healthy")	1	2	-0.594	no change
200	Early.Healthy	ARK72_HUMAN	Log.Intensity	Early	Healthy	15	15	155	0.081	0.189	ns	18.5286	c("Early", "Healthy")	1	2	0.661	no change
201	Early.Healthy	ARK73_HUMAN	Log.Intensity	Early	Healthy	15	15	123	0.683	0.935	ns	17.3586	c("Early", "Healthy")	1	2	0.108	no change
202	Early.Healthy	ARLY_HUMAN	Log.Intensity	Early	Healthy	15	15	136	0.345	0.389	ns	22.6436	c("Early", "Healthy")	1	2	0.333	no change
203	Early.Healthy	ARMD4_HUMAN	Log.Intensity	Early	Healthy	15	15	72	0.098	0.159	ns	14.8836	c("Early", "Healthy")	1	2	-0.671	no change
204	Early.Healthy	ARP2_HUMAN	Log.Intensity	Early	Healthy	15	15	124	0.653	0.967	ns	18.6106	c("Early", "Healthy")	1	2	0.275	no change
205	Early.Healthy	ARP3_HUMAN	Log.Intensity	Early	Healthy	15	15	102	0.683	0.935	ns	20.1436	c("Early", "Healthy")	1	2	-0.03	no change
206	Early.Healthy	ARP5L_HUMAN	Log.Intensity	Early	Healthy	15	15	63	0.041	0.122	ns	14.9696	c("Early", "Healthy")	1	2	-0.686	no change
207	Early.Healthy	ARPC2_HUMAN	Log.Intensity	Early	Healthy	15	15	101	0.653	0.935	ns	18.9706	c("Early", "Healthy")	1	2	-0.244	no change
208	Early.Healthy	ARPC3_HUMAN	Log.Intensity	Early	Healthy	15	15	109	0.902	0.902	ns	19.6196	c("Early", "Healthy")	1	2	-0.116	no change
209	Early.Healthy	ARPC4_HUMAN	Log.Intensity	Early	Healthy	15	15	119	0.806	0.806	ns	20.1036	c("Early", "Healthy")	1	2	0.379	no change
210	Early.Healthy	ARPC5_HUMAN	Log.Intensity	Early	Healthy	15	15	84	0.25	0.692	ns	19.6846	c("Early", "Healthy")	1	2	-1.164	no change
211	Early.Healthy	ARRB1_HUMAN	Log.Intensity	Early	Healthy	15	15	125	0.624	0.624	ns	18.0026	c("Early", "Healthy")	1	2	0.169	no change
212	Early.Healthy	ARRB2_HUMAN	Log.Intensity	Early	Healthy	15	15	76	0.137	0.411	ns	16.6396	c("Early", "Healthy")	1	2	-0.346	no change
213	Early.Healthy	ARSA_HUMAN	Log.Intensity	Early	Healthy	15	15	88	0.325	0.488	ns	20.6526	c("Early", "Healthy")	1	2	-1.031	no change
214	Early.Healthy	ASAH1_HUMAN	Log.Intensity	Early	Healthy	15	15	122	0.713	0.713	ns	14.9756	c("Early", "Healthy")	1	2	0.17	no change
215	Early.Healthy	ASAH2_HUMAN	Log.Intensity	Early	Healthy	15	15	92	0.412	0.618	ns	19.0916	c("Early", "Healthy")	1	2	-0.263	no change
216	Early.Healthy	ASAP1_HUMAN	Log.Intensity	Early	Healthy	15	15	147	0.161	0.35	ns	20.8026	c("Early", "Healthy")	1	2	0.108	no change
217	Early.Healthy	ASAP2_HUMAN	Log.Intensity	Early	Healthy	15	15	71	0.089	0.146	ns	18.1006	c("Early", "Healthy")	1	2	-0.201	no change
218	Early.Healthy	ASC_HUMAN	Log.Intensity	Early	Healthy	15	15	86	0.285	0.285	ns	17.8426	c("Early", "Healthy")	1	2	-0.181	no change
219	Early.Healthy	ASGR2_HUMAN	Log.Intensity	Early	Healthy	15	15	96	0.512	0.512	ns	19.8516	c("Early", "Healthy")	1	2	-0.099	no change
220	Early.Healthy	ASM_HUMAN	Log.Intensity	Early	Healthy	15	15	120	0.775	0.902	ns	17.3826	c("Early", "Healthy")	1	2	0.564	no change
221	Early.Healthy	ASM3A_HUMAN	Log.Intensity	Early	Healthy	15	15	129	0.512	0.808	ns	19.7046	c("Early", "Healthy")	1	2	0.172	no change
222	Early.Healthy	ASM3B_HUMAN	Log.Intensity	Early	Healthy	15	15	87	0.305	0.55	ns	16.7526	c("Early", "Healthy")	1	2	-0.249	no change
223	Early.Healthy	ASPD_HUMAN	Log.Intensity	Early	Healthy	15	15	142	0.233	0.458	ns	19.0046	c("Early", "Healthy")	1	2	0.042	no change
224	Early.Healthy	ASPG_HUMAN	Log.Intensity	Early	Healthy	15	15	65	0.05	0.05	ns	17.9906	c("Early", "Healthy")	1	2	-1.112	down regulated above FC thershold
225	Early.Healthy	ASPH_HUMAN	Log.Intensity	Early	Healthy	15	15	151	0.116	0.222	ns	19.7596	c("Early", "Healthy")	1	2	0.354	no change
226	Early.Healthy	ASPN_HUMAN	Log.Intensity	Early	Healthy	15	15	107	0.838	0.935	ns	15.8886	c("Early", "Healthy")	1	2	0.054	no change
227	Early.Healthy	ASSY_HUMAN	Log.Intensity	Early	Healthy	15	15	157	0.068	0.101	ns	21.7216	c("Early", "Healthy")	1	2	1.478	no change
228	Early.Healthy	AT12A_HUMAN	Log.Intensity	Early	Healthy	15	15	83	0.233	0.35	ns	14.6666	c("Early", "Healthy")	1	2	-0.166	no change
229	Early.Healthy	AT1B1_HUMAN	Log.Intensity	Early	Healthy	15	15	158	0.061	0.184	ns	21.3126	c("Early", "Healthy")	1	2	0.186	no change
230	Early.Healthy	AT1B3_HUMAN	Log.Intensity	Early	Healthy	15	15	78	0.161	0.242	ns	15.6336	c("Early", "Healthy")	1	2	-0.093	no change
231	Early.Healthy	AT2A2_HUMAN	Log.Intensity	Early	Healthy	15	15	105	0.775	0.87	ns	14.7486	c("Early", "Healthy")	1	2	0.068	no change
232	Early.Healthy	AT2L2_HUMAN	Log.Intensity	Early	Healthy	15	15	132	0.436	0.436	ns	16.9196	c("Early", "Healthy")	1	2	0.131	no change
233	Early.Healthy	ATF6A_HUMAN	Log.Intensity	Early	Healthy	15	15	91	0.389	0.584	ns	18.2086	c("Early", "Healthy")	1	2	-0.342	no change
234	Early.Healthy	ATF6B_HUMAN	Log.Intensity	Early	Healthy	15	15	131	0.461	0.461	ns	18.5036	c("Early", "Healthy")	1	2	0.117	no change
235	Early.Healthy	ATG3_HUMAN	Log.Intensity	Early	Healthy	15	15	119	0.806	0.806	ns	28.8906	c("Early", "Healthy")	1	2	0.441	no change
236	Early.Healthy	ATL2_HUMAN	Log.Intensity	Early	Healthy	15	15	125	0.624	0.902	ns	21.3396	c("Early", "Healthy")	1	2	0.207	no change
237	Early.Healthy	ATL3_HUMAN	Log.Intensity	Early	Healthy	15	15	130	0.486	0.729	ns	15.0346	c("Early", "Healthy")	1	2	0.055	no change
238	Early.Healthy	ATL4_HUMAN	Log.Intensity	Early	Healthy	15	15	108	0.87	0.87	ns	21.1666	c("Early", "Healthy")	1	2	-0.055	no change
239	Early.Healthy	ATPA_HUMAN	Log.Intensity	Early	Healthy	15	15	95	0.486	0.595	ns	21.4096	c("Early", "Healthy")	1	2	-0.096	no change
240	Early.Healthy	ATPB_HUMAN	Log.Intensity	Early	Healthy	15	15	87	0.305	0.458	ns	20.4246	c("Early", "Healthy")	1	2	-0.784	no change
241	Early.Healthy	ATPD_HUMAN	Log.Intensity	Early	Healthy	15	15	123	0.683	0.683	ns	16.3446	c("Early", "Healthy")	1	2	-0.005	no change
242	Early.Healthy	ATPO_HUMAN	Log.Intensity	Early	Healthy	15	15	116	0.902	0.902	ns	14.7176	c("Early", "Healthy")	1	2	0.128	no change
243	Early.Healthy	ATRN_HUMAN	Log.Intensity	Early	Healthy	15	15	138	0.305	0.305	ns	23.6846	c("Early", "Healthy")	1	2	0.118	no change
244	Early.Healthy	ATRN1_HUMAN	Log.Intensity	Early	Healthy	15	15	111	0.967	0.967	ns	21.7056	c("Early", "Healthy")	1	2	-0.182	no change
245	Early.Healthy	ATS13_HUMAN	Log.Intensity	Early	Healthy	15	15	101	0.653	0.653	ns	22.3616	c("Early", "Healthy")	1	2	-0.11	no change
246	Early.Healthy	ATS8_HUMAN	Log.Intensity	Early	Healthy	15	15	76	0.137	0.206	ns	16.1976	c("Early", "Healthy")	1	2	-0.408	no change
247	Early.Healthy	B2MG_HUMAN	Log.Intensity	Early	Healthy	15	15	147	0.161	0.161	ns	23.4156	c("Early", "Healthy")	1	2	0.089	no change
248	Early.Healthy	B3AT_HUMAN	Log.Intensity	Early	Healthy	15	15	83	0.233	0.4	ns	20.1346	c("Early", "Healthy")	1	2	-0.65	no change
249	Early.Healthy	B3GA3_HUMAN	Log.Intensity	Early	Healthy	15	15	104	0.744	0.744	ns	16.5556	c("Early", "Healthy")	1	2	0.24	no change
250	Early.Healthy	B3GL1_HUMAN	Log.Intensity	Early	Healthy	15	15	103	0.713	0.935	ns	16.2916	c("Early", "Healthy")	1	2	-0.052	no change
251	Early.Healthy	B3GN2_HUMAN	Log.Intensity	Early	Healthy	15	15	117	0.87	0.87	ns	23.6246	c("Early", "Healthy")	1	2	0.101	no change
252	Early.Healthy	B3GN7_HUMAN	Log.Intensity	Early	Healthy	15	15	83	0.233	0.35	ns	18.3096	c("Early", "Healthy")	1	2	-0.017	no change
253	Early.Healthy	B3GN8_HUMAN	Log.Intensity	Early	Healthy	15	15	136	0.345	0.744	ns	19.9856	c("Early", "Healthy")	1	2	0.353	no change
254	Early.Healthy	B4GA1_HUMAN	Log.Intensity	Early	Healthy	15	15	128	0.539	0.539	ns	19.8106	c("Early", "Healthy")	1	2	0.179	no change
255	Early.Healthy	B4GT1_HUMAN	Log.Intensity	Early	Healthy	15	15	171	0.014	0.031	*	18.8506	c("Early", "Healthy")	1	2	0.304	up regulated below FC thershold
256	Early.Healthy	BAAT_HUMAN	Log.Intensity	Early	Healthy	15	15	93	0.436	0.713	ns	17.5706	c("Early", "Healthy")	1	2	-0.094	no change
257	Early.Healthy	BACH_HUMAN	Log.Intensity	Early	Healthy	15	15	130	0.486	0.512	ns	16.9696	c("Early", "Healthy")	1	2	0.093	no change
258	Early.Healthy	BAP31_HUMAN	Log.Intensity	Early	Healthy	15	15	105	0.775	0.775	ns	17.7716	c("Early", "Healthy")	1	2	-0.108	no change
259	Early.Healthy	BASI_HUMAN	Log.Intensity	Early	Healthy	15	15	129	0.512	0.512	ns	16.2286	c("Early", "Healthy")	1	2	0.042	no change
260	Early.Healthy	BASP1_HUMAN	Log.Intensity	Early	Healthy	15	15	102	0.683	0.744	ns	19.4186	c("Early", "Healthy")	1	2	-0.112	no change
261	Early.Healthy	BAX_HUMAN	Log.Intensity	Early	Healthy	15	15	109	0.902	0.902	ns	19.7676	c("Early", "Healthy")	1	2	-0.047	no change
262	Early.Healthy	BCAM_HUMAN	Log.Intensity	Early	Healthy	15	15	98	0.567	0.85	ns	18.2766	c("Early", "Healthy")	1	2	-0.129	no change
263	Early.Healthy	BGAL_HUMAN	Log.Intensity	Early	Healthy	15	15	124	0.653	0.87	ns	15.6806	c("Early", "Healthy")	1	2	-0.014	no change
264	Early.Healthy	BGH3_HUMAN	Log.Intensity	Early	Healthy	15	15	69	0.074	0.111	ns	24.9826	c("Early", "Healthy")	1	2	-0.366	no change
265	Early.Healthy	BGLR_HUMAN	Log.Intensity	Early	Healthy	15	15	61	0.033	0.049	*	19.6096	c("Early", "Healthy")	1	2	-1.06	down regulated above FC thershold
266	Early.Healthy	BHMT1_HUMAN	Log.Intensity	Early	Healthy	15	15	122	0.713	0.838	ns	21.0956	c("Early", "Healthy")	1	2	-0.126	no change
267	Early.Healthy	BHMT2_HUMAN	Log.Intensity	Early	Healthy	15	15	147	0.161	0.428	ns	23.0686	c("Early", "Healthy")	1	2	0.732	no change
268	Early.Healthy	BICL2_HUMAN	Log.Intensity	Early	Healthy	15	15	116	0.902	0.902	ns	14.9646	c("Early", "Healthy")	1	2	0.077	no change
269	Early.Healthy	BID_HUMAN	Log.Intensity	Early	Healthy	15	15	140	0.267	0.488	ns	15.1566	c("Early", "Healthy")	1	2	0.021	no change
270	Early.Healthy	BIEA_HUMAN	Log.Intensity	Early	Healthy	15	15	156	0.074	0.223	ns	18.8956	c("Early", "Healthy")	1	2	0.394	no change
271	Early.Healthy	BIN2_HUMAN	Log.Intensity	Early	Healthy	15	15	124	0.653	0.98	ns	22.7356	c("Early", "Healthy")	1	2	0.483	no change
272	Early.Healthy	BIP_HUMAN	Log.Intensity	Early	Healthy	15	15	88	0.325	0.683	ns	22.2906	c("Early", "Healthy")	1	2	-0.07	no change
273	Early.Healthy	BLMH_HUMAN	Log.Intensity	Early	Healthy	15	15	109	0.902	1	ns	19.0646	c("Early", "Healthy")	1	2	-0.015	no change
274	Early.Healthy	BLVRB_HUMAN	Log.Intensity	Early	Healthy	15	15	110	0.935	0.935	ns	21.7726	c("Early", "Healthy")	1	2	0.226	no change
275	Early.Healthy	BMP1_HUMAN	Log.Intensity	Early	Healthy	15	15	57	0.021	0.063	ns	18.7406	c("Early", "Healthy")	1	2	-0.303	no change
276	Early.Healthy	BMP10_HUMAN	Log.Intensity	Early	Healthy	15	15	151	0.116	0.348	ns	16.5786	c("Early", "Healthy")	1	2	0.881	no change
277	Early.Healthy	BOC_HUMAN	Log.Intensity	Early	Healthy	15	15	122	0.713	0.87	ns	16.2486	c("Early", "Healthy")	1	2	0.214	no change
278	Early.Healthy	BOLA2_HUMAN	Log.Intensity	Early	Healthy	15	15	135	0.367	0.55	ns	21.6616	c("Early", "Healthy")	1	2	2.204	no change
279	Early.Healthy	BPI_HUMAN	Log.Intensity	Early	Healthy	15	15	123	0.683	0.683	ns	16.6906	c("Early", "Healthy")	1	2	0.032	no change
280	Early.Healthy	BPIB1_HUMAN	Log.Intensity	Early	Healthy	15	15	65	0.05	0.151	ns	18.3266	c("Early", "Healthy")	1	2	-0.495	no change
281	Early.Healthy	BPNT1_HUMAN	Log.Intensity	Early	Healthy	15	15	140	0.267	0.4	ns	18.8916	c("Early", "Healthy")	1	2	0.129	no change
282	Early.Healthy	BROX_HUMAN	Log.Intensity	Early	Healthy	15	15	154	0.089	0.089	ns	16.6766	c("Early", "Healthy")	1	2	0.697	no change
283	Early.Healthy	BSSP4_HUMAN	Log.Intensity	Early	Healthy	15	15	110	0.935	0.935	ns	14.7866	c("Early", "Healthy")	1	2	-0.006	no change
284	Early.Healthy	BST1_HUMAN	Log.Intensity	Early	Healthy	15	15	113	1	1	ns	22.8676	c("Early", "Healthy")	1	2	-0.07	no change
285	Early.Healthy	BT2A1_HUMAN;BT2A2_HUMAN	Log.Intensity	Early	Healthy	15	15	69	0.074	0.134	ns	16.6796	c("Early", "Healthy")	1	2	-0.425	no change
286	Early.Healthy	BTD_HUMAN	Log.Intensity	Early	Healthy	15	15	85	0.267	0.267	ns	24.3206	c("Early", "Healthy")	1	2	-0.192	no change
287	Early.Healthy	BTK_HUMAN	Log.Intensity	Early	Healthy	15	15	150	0.126	0.378	ns	16.9276	c("Early", "Healthy")	1	2	0.913	no change
288	Early.Healthy	BUP1_HUMAN	Log.Intensity	Early	Healthy	15	15	136	0.345	0.713	ns	17.3226	c("Early", "Healthy")	1	2	0.288	no change
289	Early.Healthy	BZW1_HUMAN	Log.Intensity	Early	Healthy	15	15	103	0.713	0.902	ns	17.3876	c("Early", "Healthy")	1	2	0.081	no change
290	Early.Healthy	BZW2_HUMAN	Log.Intensity	Early	Healthy	15	15	123	0.683	0.683	ns	15.6546	c("Early", "Healthy")	1	2	0.045	no change
291	Early.Healthy	C163A_HUMAN	Log.Intensity	Early	Healthy	15	15	86	0.285	0.428	ns	24.0236	c("Early", "Healthy")	1	2	-0.187	no change
292	Early.Healthy	C1QA_HUMAN	Log.Intensity	Early	Healthy	15	15	67	0.061	0.184	ns	26.5926	c("Early", "Healthy")	1	2	-0.246	no change
293	Early.Healthy	C1QB_HUMAN	Log.Intensity	Early	Healthy	15	15	94	0.461	0.935	ns	28.5606	c("Early", "Healthy")	1	2	-0.026	no change
294	Early.Healthy	C1QC_HUMAN	Log.Intensity	Early	Healthy	15	15	61	0.033	0.099	ns	24.8146	c("Early", "Healthy")	1	2	-0.232	no change
295	Early.Healthy	C1QR1_HUMAN	Log.Intensity	Early	Healthy	15	15	122	0.713	0.713	ns	21.8186	c("Early", "Healthy")	1	2	-0.062	no change
296	Early.Healthy	C1QT1_HUMAN	Log.Intensity	Early	Healthy	15	15	72	0.098	0.292	ns	17.0346	c("Early", "Healthy")	1	2	-0.577	no change
297	Early.Healthy	C1QT3_HUMAN	Log.Intensity	Early	Healthy	15	15	118	0.838	0.838	ns	18.9316	c("Early", "Healthy")	1	2	-0.024	no change
298	Early.Healthy	C1QT5_HUMAN	Log.Intensity	Early	Healthy	15	15	67	0.061	0.092	ns	19.3116	c("Early", "Healthy")	1	2	-0.45	no change
299	Early.Healthy	C1R_HUMAN	Log.Intensity	Early	Healthy	15	15	129	0.512	0.768	ns	26.5536	c("Early", "Healthy")	1	2	0.245	no change
300	Early.Healthy	C1RL_HUMAN	Log.Intensity	Early	Healthy	15	15	124	0.653	0.967	ns	24.1836	c("Early", "Healthy")	1	2	0.095	no change
301	Early.Healthy	C1S_HUMAN	Log.Intensity	Early	Healthy	15	15	94	0.461	0.808	ns	27.1666	c("Early", "Healthy")	1	2	-0.074	no change
302	Early.Healthy	C1T9A_HUMAN	Log.Intensity	Early	Healthy	15	15	144	0.202	0.303	ns	14.9706	c("Early", "Healthy")	1	2	0.275	no change
303	Early.Healthy	C1TC_HUMAN	Log.Intensity	Early	Healthy	15	15	150	0.126	0.35	ns	18.3716	c("Early", "Healthy")	1	2	0.471	no change
304	Early.Healthy	C4BPA_HUMAN	Log.Intensity	Early	Healthy	15	15	134	0.389	0.584	ns	29.0066	c("Early", "Healthy")	1	2	0.1	no change
305	Early.Healthy	C4BPB_HUMAN	Log.Intensity	Early	Healthy	15	15	175	0.009	0.026	*	24.2786	c("Early", "Healthy")	1	2	0.351	up regulated below FC thershold
306	Early.Healthy	CA2D1_HUMAN	Log.Intensity	Early	Healthy	15	15	145	0.187	0.326	ns	20.4636	c("Early", "Healthy")	1	2	0.176	no change
307	Early.Healthy	CA2D2_HUMAN	Log.Intensity	Early	Healthy	15	15	131	0.461	0.808	ns	15.7016	c("Early", "Healthy")	1	2	0.096	no change
308	Early.Healthy	CAB39_HUMAN	Log.Intensity	Early	Healthy	15	15	102	0.683	0.713	ns	16.8426	c("Early", "Healthy")	1	2	-0.015	no change
309	Early.Healthy	CAB45_HUMAN	Log.Intensity	Early	Healthy	15	15	62	0.037	0.055	ns	16.4336	c("Early", "Healthy")	1	2	-0.399	no change
310	Early.Healthy	CAD11_HUMAN	Log.Intensity	Early	Healthy	15	15	89	0.345	0.345	ns	18.9066	c("Early", "Healthy")	1	2	-0.195	no change
311	Early.Healthy	CAD13_HUMAN	Log.Intensity	Early	Healthy	15	15	115	0.935	0.935	ns	21.1126	c("Early", "Healthy")	1	2	0.105	no change
312	Early.Healthy	CAD15_HUMAN	Log.Intensity	Early	Healthy	15	15	70	0.081	0.244	ns	18.0446	c("Early", "Healthy")	1	2	-0.57	no change
313	Early.Healthy	CAD16_HUMAN	Log.Intensity	Early	Healthy	15	15	107	0.838	0.935	ns	16.4676	c("Early", "Healthy")	1	2	-0.391	no change
314	Early.Healthy	CAD17_HUMAN	Log.Intensity	Early	Healthy	15	15	85	0.267	0.428	ns	19.2816	c("Early", "Healthy")	1	2	-0.507	no change
315	Early.Healthy	CAD19_HUMAN	Log.Intensity	Early	Healthy	15	15	141	0.25	0.375	ns	16.0666	c("Early", "Healthy")	1	2	0.405	no change
316	Early.Healthy	CAD23_HUMAN	Log.Intensity	Early	Healthy	15	15	146	0.174	0.522	ns	17.0246	c("Early", "Healthy")	1	2	0.403	no change
317	Early.Healthy	CADH1_HUMAN	Log.Intensity	Early	Healthy	15	15	95	0.486	0.729	ns	22.2736	c("Early", "Healthy")	1	2	-0.307	no change
318	Early.Healthy	CADH2_HUMAN	Log.Intensity	Early	Healthy	15	15	135	0.367	0.367	ns	21.2276	c("Early", "Healthy")	1	2	0.218	no change
319	Early.Healthy	CADH3_HUMAN	Log.Intensity	Early	Healthy	15	15	139	0.285	0.285	ns	16.8526	c("Early", "Healthy")	1	2	0.172	no change
320	Early.Healthy	CADH5_HUMAN	Log.Intensity	Early	Healthy	15	15	114	0.967	0.967	ns	24.6496	c("Early", "Healthy")	1	2	0.077	no change
321	Early.Healthy	CADH6_HUMAN	Log.Intensity	Early	Healthy	15	15	72	0.098	0.292	ns	20.9066	c("Early", "Healthy")	1	2	-0.186	no change
322	Early.Healthy	CADM1_HUMAN	Log.Intensity	Early	Healthy	15	15	91	0.389	0.838	ns	19.8996	c("Early", "Healthy")	1	2	-0.064	no change
323	Early.Healthy	CADM3_HUMAN	Log.Intensity	Early	Healthy	15	15	107	0.838	1	ns	16.2436	c("Early", "Healthy")	1	2	0.042	no change
324	Early.Healthy	CADM4_HUMAN	Log.Intensity	Early	Healthy	15	15	129	0.512	0.768	ns	17.9976	c("Early", "Healthy")	1	2	0.207	no change
325	Early.Healthy	CAH1_HUMAN	Log.Intensity	Early	Healthy	15	15	174	0.01	0.03	*	25.7796	c("Early", "Healthy")	1	2	0.912	up regulated above FC thershold
326	Early.Healthy	CAH2_HUMAN	Log.Intensity	Early	Healthy	15	15	162	0.041	0.061	ns	23.7316	c("Early", "Healthy")	1	2	0.498	no change
327	Early.Healthy	CAH3_HUMAN	Log.Intensity	Early	Healthy	15	15	179	0.005	0.007	**	21.0396	c("Early", "Healthy")	1	2	0.453	up regulated below FC thershold
328	Early.Healthy	CAH4_HUMAN	Log.Intensity	Early	Healthy	15	15	151	0.116	0.261	ns	16.6786	c("Early", "Healthy")	1	2	0.352	no change
329	Early.Healthy	CAHD1_HUMAN	Log.Intensity	Early	Healthy	15	15	100	0.624	0.624	ns	17.1156	c("Early", "Healthy")	1	2	-0.263	no change
330	Early.Healthy	CALD1_HUMAN	Log.Intensity	Early	Healthy	15	15	139	0.285	0.412	ns	19.5876	c("Early", "Healthy")	1	2	0.562	no change
331	Early.Healthy	CALL3_HUMAN	Log.Intensity	Early	Healthy	15	15	85	0.267	0.486	ns	20.6306	c("Early", "Healthy")	1	2	-2.962	no change
332	Early.Healthy	CALL5_HUMAN	Log.Intensity	Early	Healthy	15	15	135	0.367	0.367	ns	19.3866	c("Early", "Healthy")	1	2	1.113	no change
333	Early.Healthy	CALM1_HUMAN;CALM2_HUMAN;CALM3_HUMAN	Log.Intensity	Early	Healthy	15	15	117	0.87	0.87	ns	17.4156	c("Early", "Healthy")	1	2	0.09	no change
334	Early.Healthy	CALR_HUMAN	Log.Intensity	Early	Healthy	15	15	154	0.089	0.089	ns	21.4176	c("Early", "Healthy")	1	2	0.752	no change
335	Early.Healthy	CALU_HUMAN	Log.Intensity	Early	Healthy	15	15	178	0.006	0.017	*	20.2476	c("Early", "Healthy")	1	2	0.771	up regulated above FC thershold
336	Early.Healthy	CALX_HUMAN	Log.Intensity	Early	Healthy	15	15	138	0.305	0.389	ns	17.3306	c("Early", "Healthy")	1	2	0.343	no change
337	Early.Healthy	CAMP_HUMAN	Log.Intensity	Early	Healthy	15	15	104	0.744	0.744	ns	20.9286	c("Early", "Healthy")	1	2	0.043	no change
338	Early.Healthy	CAN1_HUMAN	Log.Intensity	Early	Healthy	15	15	133	0.412	0.618	ns	20.3336	c("Early", "Healthy")	1	2	0.215	no change
339	Early.Healthy	CAN2_HUMAN	Log.Intensity	Early	Healthy	15	15	87	0.305	0.618	ns	17.9546	c("Early", "Healthy")	1	2	-0.32	no change
340	Early.Healthy	CAND1_HUMAN	Log.Intensity	Early	Healthy	15	15	162	0.041	0.061	ns	17.9696	c("Early", "Healthy")	1	2	0.244	no change
341	Early.Healthy	CANT1_HUMAN	Log.Intensity	Early	Healthy	15	15	98	0.567	0.85	ns	17.0976	c("Early", "Healthy")	1	2	-0.107	no change
342	Early.Healthy	CAP1_HUMAN	Log.Intensity	Early	Healthy	15	15	158	0.061	0.184	ns	21.8856	c("Early", "Healthy")	1	2	0.546	no change
343	Early.Healthy	CAP7_HUMAN	Log.Intensity	Early	Healthy	15	15	145	0.187	0.202	ns	18.0306	c("Early", "Healthy")	1	2	0.241	no change
344	Early.Healthy	CAPG_HUMAN	Log.Intensity	Early	Healthy	15	15	50	0.009	0.026	*	19.8856	c("Early", "Healthy")	1	2	-0.621	down regulated above FC thershold
345	Early.Healthy	CAPZB_HUMAN	Log.Intensity	Early	Healthy	15	15	140	0.267	0.653	ns	19.0386	c("Early", "Healthy")	1	2	0.287	no change
346	Early.Healthy	CAR18_HUMAN	Log.Intensity	Early	Healthy	15	15	114	0.967	0.967	ns	14.8356	c("Early", "Healthy")	1	2	0.139	no change
347	Early.Healthy	CASP3_HUMAN	Log.Intensity	Early	Healthy	15	15	143	0.217	0.326	ns	17.8066	c("Early", "Healthy")	1	2	0.131	no change
348	Early.Healthy	CASP6_HUMAN	Log.Intensity	Early	Healthy	15	15	142	0.233	0.518	ns	14.7296	c("Early", "Healthy")	1	2	0.165	no change
349	Early.Healthy	CASPE_HUMAN	Log.Intensity	Early	Healthy	15	15	149	0.137	0.411	ns	16.9956	c("Early", "Healthy")	1	2	0.267	no change
350	Early.Healthy	CASS4_HUMAN	Log.Intensity	Early	Healthy	15	15	143	0.217	0.651	ns	15.1396	c("Early", "Healthy")	1	2	0.047	no change
351	Early.Healthy	CATA_HUMAN	Log.Intensity	Early	Healthy	15	15	176	0.008	0.019	*	23.4476	c("Early", "Healthy")	1	2	0.713	up regulated above FC thershold
352	Early.Healthy	CATB_HUMAN	Log.Intensity	Early	Healthy	15	15	143	0.217	0.326	ns	23.0026	c("Early", "Healthy")	1	2	0.027	no change
353	Early.Healthy	CATC_HUMAN	Log.Intensity	Early	Healthy	15	15	119	0.806	0.806	ns	19.8326	c("Early", "Healthy")	1	2	0.081	no change
354	Early.Healthy	CATD_HUMAN	Log.Intensity	Early	Healthy	15	15	113	1	1	ns	22.8646	c("Early", "Healthy")	1	2	0.047	no change
355	Early.Healthy	CATF_HUMAN	Log.Intensity	Early	Healthy	15	15	102	0.683	0.806	ns	20.1826	c("Early", "Healthy")	1	2	-0.24	no change
356	Early.Healthy	CATG_HUMAN	Log.Intensity	Early	Healthy	15	15	135	0.367	0.367	ns	19.5696	c("Early", "Healthy")	1	2	0.116	no change
357	Early.Healthy	CATH_HUMAN	Log.Intensity	Early	Healthy	15	15	94	0.461	0.692	ns	19.0496	c("Early", "Healthy")	1	2	-0.244	no change
358	Early.Healthy	CATL1_HUMAN	Log.Intensity	Early	Healthy	15	15	134	0.389	0.87	ns	18.3516	c("Early", "Healthy")	1	2	0.249	no change
359	Early.Healthy	CATO_HUMAN	Log.Intensity	Early	Healthy	15	15	111	0.967	0.967	ns	19.6916	c("Early", "Healthy")	1	2	0.279	no change
360	Early.Healthy	CATS_HUMAN	Log.Intensity	Early	Healthy	15	15	130	0.486	0.967	ns	20.8516	c("Early", "Healthy")	1	2	0.085	no change
361	Early.Healthy	CATZ_HUMAN	Log.Intensity	Early	Healthy	15	15	96	0.512	0.512	ns	21.2116	c("Early", "Healthy")	1	2	-0.119	no change
362	Early.Healthy	CAVN2_HUMAN	Log.Intensity	Early	Healthy	15	15	172	0.013	0.019	*	19.5796	c("Early", "Healthy")	1	2	0.836	up regulated above FC thershold
363	Early.Healthy	CAYP1_HUMAN	Log.Intensity	Early	Healthy	15	15	83	0.233	0.35	ns	20.3256	c("Early", "Healthy")	1	2	-0.045	no change
364	Early.Healthy	CAZA1_HUMAN	Log.Intensity	Early	Healthy	15	15	118	0.838	0.838	ns	18.5016	c("Early", "Healthy")	1	2	0.049	no change
365	Early.Healthy	CAZA2_HUMAN	Log.Intensity	Early	Healthy	15	15	134	0.389	0.768	ns	18.0936	c("Early", "Healthy")	1	2	0.424	no change
366	Early.Healthy	CBG_HUMAN	Log.Intensity	Early	Healthy	15	15	111	0.967	0.967	ns	25.8006	c("Early", "Healthy")	1	2	-0.003	no change
367	Early.Healthy	CBLN1_HUMAN	Log.Intensity	Early	Healthy	15	15	105	0.775	0.87	ns	20.8506	c("Early", "Healthy")	1	2	0.098	no change
368	Early.Healthy	CBLN2_HUMAN	Log.Intensity	Early	Healthy	15	15	109	0.902	0.902	ns	19.7306	c("Early", "Healthy")	1	2	0.041	no change
369	Early.Healthy	CBLN3_HUMAN	Log.Intensity	Early	Healthy	15	15	129	0.512	0.768	ns	17.7726	c("Early", "Healthy")	1	2	-0.003	no change
370	Early.Healthy	CBLN4_HUMAN	Log.Intensity	Early	Healthy	15	15	115	0.935	0.935	ns	20.5716	c("Early", "Healthy")	1	2	-0.206	no change
371	Early.Healthy	CBPA1_HUMAN	Log.Intensity	Early	Healthy	15	15	94	0.461	0.692	ns	23.9556	c("Early", "Healthy")	1	2	-0.205	no change
372	Early.Healthy	CBPA2_HUMAN	Log.Intensity	Early	Healthy	15	15	120	0.775	0.87	ns	20.3926	c("Early", "Healthy")	1	2	0.031	no change
373	Early.Healthy	CBPA3_HUMAN	Log.Intensity	Early	Healthy	15	15	103	0.713	0.713	ns	18.1846	c("Early", "Healthy")	1	2	-0.002	no change
374	Early.Healthy	CBPA4_HUMAN	Log.Intensity	Early	Healthy	15	15	90	0.367	0.624	ns	15.6766	c("Early", "Healthy")	1	2	-0.253	no change
375	Early.Healthy	CBPB1_HUMAN	Log.Intensity	Early	Healthy	15	15	96	0.512	0.713	ns	22.7926	c("Early", "Healthy")	1	2	-1.139	no change
376	Early.Healthy	CBPB2_HUMAN	Log.Intensity	Early	Healthy	15	15	128	0.539	0.539	ns	25.6216	c("Early", "Healthy")	1	2	0.251	no change
377	Early.Healthy	CBPD_HUMAN	Log.Intensity	Early	Healthy	15	15	101	0.653	0.838	ns	17.6556	c("Early", "Healthy")	1	2	-0.085	no change
378	Early.Healthy	CBPE_HUMAN	Log.Intensity	Early	Healthy	15	15	120	0.775	0.775	ns	17.6766	c("Early", "Healthy")	1	2	0.149	no change
379	Early.Healthy	CBPM_HUMAN	Log.Intensity	Early	Healthy	15	15	120	0.775	0.775	ns	18.6336	c("Early", "Healthy")	1	2	0.025	no change
380	Early.Healthy	CBPN_HUMAN	Log.Intensity	Early	Healthy	15	15	154	0.089	0.134	ns	25.5746	c("Early", "Healthy")	1	2	0.27	no change
381	Early.Healthy	CBPQ_HUMAN	Log.Intensity	Early	Healthy	15	15	73	0.106	0.318	ns	20.5496	c("Early", "Healthy")	1	2	-0.345	no change
382	Early.Healthy	CBR1_HUMAN	Log.Intensity	Early	Healthy	15	15	166	0.026	0.055	ns	18.9436	c("Early", "Healthy")	1	2	0.429	no change
383	Early.Healthy	CBR3_HUMAN	Log.Intensity	Early	Healthy	15	15	108	0.87	0.87	ns	14.8926	c("Early", "Healthy")	1	2	-0.207	no change
384	Early.Healthy	CBR4_HUMAN	Log.Intensity	Early	Healthy	15	15	105	0.775	0.775	ns	17.7556	c("Early", "Healthy")	1	2	0.193	no change
385	Early.Healthy	CBSL_HUMAN;CBS_HUMAN	Log.Intensity	Early	Healthy	15	15	135	0.367	0.692	ns	19.8266	c("Early", "Healthy")	1	2	-0.036	no change
386	Early.Healthy	CC146_HUMAN	Log.Intensity	Early	Healthy	15	15	145	0.187	0.28	ns	17.1846	c("Early", "Healthy")	1	2	1.075	no change
387	Early.Healthy	CCAR2_HUMAN	Log.Intensity	Early	Healthy	15	15	135	0.367	0.55	ns	14.8426	c("Early", "Healthy")	1	2	0.133	no change
388	Early.Healthy	CCD47_HUMAN	Log.Intensity	Early	Healthy	15	15	126	0.595	0.892	ns	15.4416	c("Early", "Healthy")	1	2	-0.189	no change
389	Early.Healthy	CCD80_HUMAN	Log.Intensity	Early	Healthy	15	15	158	0.061	0.184	ns	16.2856	c("Early", "Healthy")	1	2	0.187	no change
390	Early.Healthy	CCL14_HUMAN	Log.Intensity	Early	Healthy	15	15	151	0.116	0.174	ns	21.0196	c("Early", "Healthy")	1	2	0.337	no change
391	Early.Healthy	CCL16_HUMAN	Log.Intensity	Early	Healthy	15	15	117	0.87	0.87	ns	19.4456	c("Early", "Healthy")	1	2	0.282	no change
392	Early.Healthy	CCL21_HUMAN	Log.Intensity	Early	Healthy	15	15	70	0.081	0.244	ns	17.8666	c("Early", "Healthy")	1	2	-0.158	no change
393	Early.Healthy	CCL23_HUMAN	Log.Intensity	Early	Healthy	15	15	139	0.285	0.285	ns	19.2236	c("Early", "Healthy")	1	2	0.425	no change
394	Early.Healthy	CCL5_HUMAN	Log.Intensity	Early	Healthy	15	15	141	0.25	0.375	ns	18.9876	c("Early", "Healthy")	1	2	1.102	no change
395	Early.Healthy	CCN2_HUMAN	Log.Intensity	Early	Healthy	15	15	191	0.000696	0.002	**	18.9676	c("Early", "Healthy")	1	2	2.164	up regulated above FC thershold
396	Early.Healthy	CCS_HUMAN	Log.Intensity	Early	Healthy	15	15	135	0.367	0.55	ns	17.6516	c("Early", "Healthy")	1	2	0.592	no change
397	Early.Healthy	CD109_HUMAN	Log.Intensity	Early	Healthy	15	15	109	0.902	0.902	ns	21.0866	c("Early", "Healthy")	1	2	-0.284	no change
398	Early.Healthy	CD14_HUMAN	Log.Intensity	Early	Healthy	15	15	168	0.021	0.04	*	25.6406	c("Early", "Healthy")	1	2	0.398	up regulated below FC thershold
399	Early.Healthy	CD151_HUMAN	Log.Intensity	Early	Healthy	15	15	148	0.148	0.222	ns	18.8736	c("Early", "Healthy")	1	2	0.198	no change
400	Early.Healthy	CD166_HUMAN	Log.Intensity	Early	Healthy	15	15	132	0.436	0.654	ns	20.1856	c("Early", "Healthy")	1	2	0.192	no change
401	Early.Healthy	CD177_HUMAN	Log.Intensity	Early	Healthy	15	15	108	0.87	0.87	ns	20.5476	c("Early", "Healthy")	1	2	0.09	no change
402	Early.Healthy	CD1D_HUMAN	Log.Intensity	Early	Healthy	15	15	132	0.436	0.567	ns	17.1556	c("Early", "Healthy")	1	2	0.179	no change
403	Early.Healthy	CD209_HUMAN	Log.Intensity	Early	Healthy	15	15	124	0.653	0.653	ns	14.9416	c("Early", "Healthy")	1	2	0.058	no change
404	Early.Healthy	CD248_HUMAN	Log.Intensity	Early	Healthy	15	15	90	0.367	0.436	ns	18.4106	c("Early", "Healthy")	1	2	-0.108	no change
405	Early.Healthy	CD276_HUMAN	Log.Intensity	Early	Healthy	15	15	144	0.202	0.285	ns	17.1396	c("Early", "Healthy")	1	2	0.362	no change
406	Early.Healthy	CD33_HUMAN	Log.Intensity	Early	Healthy	15	15	125	0.624	0.744	ns	16.0396	c("Early", "Healthy")	1	2	-0.104	no change
407	Early.Healthy	CD34_HUMAN	Log.Intensity	Early	Healthy	15	15	45	0.004	0.013	*	18.3376	c("Early", "Healthy")	1	2	-0.666	down regulated above FC thershold
408	Early.Healthy	CD36_HUMAN	Log.Intensity	Early	Healthy	15	15	174	0.01	0.025	*	18.1396	c("Early", "Healthy")	1	2	1.159	up regulated above FC thershold
409	Early.Healthy	CD44_HUMAN	Log.Intensity	Early	Healthy	15	15	145	0.187	0.35	ns	23.5866	c("Early", "Healthy")	1	2	0.319	no change
410	Early.Healthy	CD47_HUMAN	Log.Intensity	Early	Healthy	15	15	121	0.744	0.744	ns	17.9436	c("Early", "Healthy")	1	2	-0.015	no change
411	Early.Healthy	CD48_HUMAN	Log.Intensity	Early	Healthy	15	15	137	0.325	0.654	ns	15.4676	c("Early", "Healthy")	1	2	0.094	no change
412	Early.Healthy	CD53_HUMAN	Log.Intensity	Early	Healthy	15	15	113	1	1	ns	16.0546	c("Early", "Healthy")	1	2	-0.158	no change
413	Early.Healthy	CD59_HUMAN	Log.Intensity	Early	Healthy	15	15	145	0.187	0.25	ns	19.9566	c("Early", "Healthy")	1	2	0.261	no change
414	Early.Healthy	CD5L_HUMAN	Log.Intensity	Early	Healthy	15	15	41	0.002	0.007	**	26.3736	c("Early", "Healthy")	1	2	-1.475	down regulated above FC thershold
415	Early.Healthy	CD86_HUMAN	Log.Intensity	Early	Healthy	15	15	115	0.935	0.967	ns	14.7846	c("Early", "Healthy")	1	2	0.042	no change
416	Early.Healthy	CD8A_HUMAN	Log.Intensity	Early	Healthy	15	15	66	0.056	0.134	ns	20.2516	c("Early", "Healthy")	1	2	-0.521	no change
417	Early.Healthy	CD9_HUMAN	Log.Intensity	Early	Healthy	15	15	198	0.000174	0.000522	***	18.8636	c("Early", "Healthy")	1	2	0.832	up regulated above FC thershold
418	Early.Healthy	CD99_HUMAN	Log.Intensity	Early	Healthy	15	15	65	0.05	0.151	ns	17.9006	c("Early", "Healthy")	1	2	-0.512	no change
419	Early.Healthy	CDC37_HUMAN	Log.Intensity	Early	Healthy	15	15	118	0.838	0.838	ns	18.7716	c("Early", "Healthy")	1	2	0.212	no change
420	Early.Healthy	CDC42_HUMAN	Log.Intensity	Early	Healthy	15	15	115	0.935	0.935	ns	18.5456	c("Early", "Healthy")	1	2	-0.043	no change
421	Early.Healthy	CDD_HUMAN	Log.Intensity	Early	Healthy	15	15	80	0.187	0.28	ns	17.1346	c("Early", "Healthy")	1	2	-0.411	no change
422	Early.Healthy	CDHR2_HUMAN	Log.Intensity	Early	Healthy	15	15	155	0.081	0.122	ns	23.1996	c("Early", "Healthy")	1	2	0.822	no change
423	Early.Healthy	CDHR5_HUMAN	Log.Intensity	Early	Healthy	15	15	109	0.902	0.902	ns	20.9856	c("Early", "Healthy")	1	2	-0.01	no change
424	Early.Healthy	CDKL3_HUMAN	Log.Intensity	Early	Healthy	15	15	129	0.512	1	ns	19.6726	c("Early", "Healthy")	1	2	0.13	no change
425	Early.Healthy	CDON_HUMAN	Log.Intensity	Early	Healthy	15	15	84	0.25	0.428	ns	16.7366	c("Early", "Healthy")	1	2	-0.283	no change
426	Early.Healthy	CDSN_HUMAN	Log.Intensity	Early	Healthy	15	15	154	0.089	0.268	ns	17.9646	c("Early", "Healthy")	1	2	0.15	no change
427	Early.Healthy	CDV3_HUMAN	Log.Intensity	Early	Healthy	15	15	88	0.325	0.654	ns	18.4806	c("Early", "Healthy")	1	2	-0.195	no change
428	Early.Healthy	CEAM1_HUMAN	Log.Intensity	Early	Healthy	15	15	128	0.539	0.806	ns	20.3836	c("Early", "Healthy")	1	2	0.055	no change
429	Early.Healthy	CEIP2_HUMAN	Log.Intensity	Early	Healthy	15	15	123	0.683	0.683	ns	17.1026	c("Early", "Healthy")	1	2	0.229	no change
430	Early.Healthy	CEL2A_HUMAN;CEL2B_HUMAN	Log.Intensity	Early	Healthy	15	15	146	0.174	0.522	ns	20.3216	c("Early", "Healthy")	1	2	0.63	no change
431	Early.Healthy	CEL3A_HUMAN	Log.Intensity	Early	Healthy	15	15	130	0.486	0.595	ns	22.0856	c("Early", "Healthy")	1	2	0.07	no change
432	Early.Healthy	CEL3B_HUMAN	Log.Intensity	Early	Healthy	15	15	108	0.87	0.87	ns	21.8166	c("Early", "Healthy")	1	2	-0.531	no change
433	Early.Healthy	CELR1_HUMAN	Log.Intensity	Early	Healthy	15	15	113	1	1	ns	16.8516	c("Early", "Healthy")	1	2	-0.066	no change
434	Early.Healthy	CEMIP_HUMAN	Log.Intensity	Early	Healthy	15	15	125	0.624	0.624	ns	17.5626	c("Early", "Healthy")	1	2	0.044	no change
435	Early.Healthy	CERU_HUMAN	Log.Intensity	Early	Healthy	15	15	142	0.233	0.518	ns	28.8886	c("Early", "Healthy")	1	2	0.211	no change
436	Early.Healthy	CETP_HUMAN	Log.Intensity	Early	Healthy	15	15	78	0.161	0.242	ns	19.6526	c("Early", "Healthy")	1	2	-0.802	no change
437	Early.Healthy	CFAB_HUMAN	Log.Intensity	Early	Healthy	15	15	131	0.461	0.692	ns	28.8636	c("Early", "Healthy")	1	2	0.084	no change
438	Early.Healthy	CFAD_HUMAN	Log.Intensity	Early	Healthy	15	15	124	0.653	0.838	ns	24.4116	c("Early", "Healthy")	1	2	-0.123	no change
439	Early.Healthy	CFAH_HUMAN	Log.Intensity	Early	Healthy	15	15	142	0.233	0.595	ns	28.7376	c("Early", "Healthy")	1	2	0.119	no change
440	Early.Healthy	CFAI_HUMAN	Log.Intensity	Early	Healthy	15	15	142	0.233	0.653	ns	28.0436	c("Early", "Healthy")	1	2	0.204	no change
441	Early.Healthy	CH10_HUMAN	Log.Intensity	Early	Healthy	15	15	84	0.25	0.692	ns	21.1376	c("Early", "Healthy")	1	2	-1.934	no change
442	Early.Healthy	CH3L1_HUMAN	Log.Intensity	Early	Healthy	15	15	101	0.653	0.653	ns	23.5066	c("Early", "Healthy")	1	2	-0.312	no change
443	Early.Healthy	CH60_HUMAN	Log.Intensity	Early	Healthy	15	15	143	0.217	0.285	ns	17.2676	c("Early", "Healthy")	1	2	0.022	no change
444	Early.Healthy	CHAD_HUMAN	Log.Intensity	Early	Healthy	15	15	88	0.325	0.325	ns	18.2606	c("Early", "Healthy")	1	2	-0.291	no change
445	Early.Healthy	CHID1_HUMAN	Log.Intensity	Early	Healthy	15	15	100	0.624	0.624	ns	16.7636	c("Early", "Healthy")	1	2	-0.016	no change
446	Early.Healthy	CHIT1_HUMAN	Log.Intensity	Early	Healthy	15	15	147	0.161	0.28	ns	19.6046	c("Early", "Healthy")	1	2	0.851	no change
447	Early.Healthy	CHLE_HUMAN	Log.Intensity	Early	Healthy	15	15	63	0.041	0.061	ns	22.4876	c("Early", "Healthy")	1	2	-0.553	no change
448	Early.Healthy	CHM1B_HUMAN	Log.Intensity	Early	Healthy	15	15	100	0.624	0.624	ns	17.9326	c("Early", "Healthy")	1	2	-0.192	no change
449	Early.Healthy	CHM2A_HUMAN	Log.Intensity	Early	Healthy	15	15	91	0.389	0.584	ns	19.7976	c("Early", "Healthy")	1	2	-0.07	no change
450	Early.Healthy	CHM4A_HUMAN	Log.Intensity	Early	Healthy	15	15	154	0.089	0.268	ns	17.1726	c("Early", "Healthy")	1	2	0.991	no change
451	Early.Healthy	CHM4B_HUMAN	Log.Intensity	Early	Healthy	15	15	136	0.345	0.518	ns	17.1236	c("Early", "Healthy")	1	2	0.288	no change
452	Early.Healthy	CHRD_HUMAN	Log.Intensity	Early	Healthy	15	15	119	0.806	0.806	ns	15.7576	c("Early", "Healthy")	1	2	0.179	no change
453	Early.Healthy	CHRD1_HUMAN	Log.Intensity	Early	Healthy	15	15	90	0.367	0.692	ns	15.4286	c("Early", "Healthy")	1	2	-0.142	no change
454	Early.Healthy	CHSP1_HUMAN	Log.Intensity	Early	Healthy	15	15	142	0.233	0.233	ns	17.4936	c("Early", "Healthy")	1	2	0.387	no change
455	Early.Healthy	CHST3_HUMAN	Log.Intensity	Early	Healthy	15	15	109	0.902	0.902	ns	17.2796	c("Early", "Healthy")	1	2	-0.162	no change
456	Early.Healthy	CHSTA_HUMAN	Log.Intensity	Early	Healthy	15	15	91	0.389	0.486	ns	16.9606	c("Early", "Healthy")	1	2	-0.369	no change
457	Early.Healthy	CHSTC_HUMAN	Log.Intensity	Early	Healthy	15	15	94	0.461	0.692	ns	17.3026	c("Early", "Healthy")	1	2	-0.303	no change
458	Early.Healthy	CHSTF_HUMAN	Log.Intensity	Early	Healthy	15	15	136	0.345	0.345	ns	17.7616	c("Early", "Healthy")	1	2	0.173	no change
459	Early.Healthy	CILP1_HUMAN	Log.Intensity	Early	Healthy	15	15	33	0.000578	0.002	**	20.1296	c("Early", "Healthy")	1	2	-0.49	down regulated below FC thershold
460	Early.Healthy	CILP2_HUMAN	Log.Intensity	Early	Healthy	15	15	45	0.004	0.006	**	18.8286	c("Early", "Healthy")	1	2	-0.922	down regulated above FC thershold
461	Early.Healthy	CIP4_HUMAN	Log.Intensity	Early	Healthy	15	15	131	0.461	0.692	ns	15.3286	c("Early", "Healthy")	1	2	0.262	no change
462	Early.Healthy	CISY_HUMAN	Log.Intensity	Early	Healthy	15	15	73	0.106	0.159	ns	17.1836	c("Early", "Healthy")	1	2	-0.075	no change
463	Early.Healthy	CK068_HUMAN	Log.Intensity	Early	Healthy	15	15	136	0.345	0.518	ns	15.5836	c("Early", "Healthy")	1	2	0.195	no change
464	Early.Healthy	CKAP4_HUMAN	Log.Intensity	Early	Healthy	15	15	108	0.87	0.935	ns	14.7366	c("Early", "Healthy")	1	2	-0.016	no change
465	Early.Healthy	CKAP5_HUMAN	Log.Intensity	Early	Healthy	15	15	136	0.345	0.518	ns	14.6126	c("Early", "Healthy")	1	2	0.095	no change
466	Early.Healthy	CLAP1_HUMAN	Log.Intensity	Early	Healthy	15	15	74	0.116	0.348	ns	20.4566	c("Early", "Healthy")	1	2	-4.838	no change
467	Early.Healthy	CLC11_HUMAN	Log.Intensity	Early	Healthy	15	15	106	0.806	0.806	ns	18.9526	c("Early", "Healthy")	1	2	-0.009	no change
468	Early.Healthy	CLC14_HUMAN	Log.Intensity	Early	Healthy	15	15	129	0.512	0.512	ns	16.4066	c("Early", "Healthy")	1	2	0.113	no change
469	Early.Healthy	CLC4M_HUMAN	Log.Intensity	Early	Healthy	15	15	161	0.045	0.122	ns	19.0656	c("Early", "Healthy")	1	2	0.338	no change
470	Early.Healthy	CLCA1_HUMAN	Log.Intensity	Early	Healthy	15	15	90	0.367	0.55	ns	19.2576	c("Early", "Healthy")	1	2	-0.146	no change
471	Early.Healthy	CLCA2_HUMAN	Log.Intensity	Early	Healthy	15	15	110	0.935	0.935	ns	17.6066	c("Early", "Healthy")	1	2	-0.048	no change
472	Early.Healthy	CLH1_HUMAN	Log.Intensity	Early	Healthy	15	15	169	0.019	0.056	ns	17.0176	c("Early", "Healthy")	1	2	0.497	no change
473	Early.Healthy	CLIC1_HUMAN	Log.Intensity	Early	Healthy	15	15	121	0.744	0.744	ns	22.4296	c("Early", "Healthy")	1	2	0.249	no change
474	Early.Healthy	CLIC3_HUMAN	Log.Intensity	Early	Healthy	15	15	105	0.775	0.838	ns	14.7096	c("Early", "Healthy")	1	2	-0.027	no change
475	Early.Healthy	CLIC4_HUMAN	Log.Intensity	Early	Healthy	15	15	130	0.486	0.653	ns	19.1216	c("Early", "Healthy")	1	2	-0.238	no change
476	Early.Healthy	CLIP1_HUMAN	Log.Intensity	Early	Healthy	15	15	93	0.436	0.729	ns	15.7526	c("Early", "Healthy")	1	2	-0.028	no change
477	Early.Healthy	CLM9_HUMAN	Log.Intensity	Early	Healthy	15	15	138	0.305	0.713	ns	16.9526	c("Early", "Healthy")	1	2	0.069	no change
478	Early.Healthy	CLMP_HUMAN	Log.Intensity	Early	Healthy	15	15	113	1	1	ns	14.9476	c("Early", "Healthy")	1	2	-0.047	no change
479	Early.Healthy	CLN5_HUMAN	Log.Intensity	Early	Healthy	15	15	99	0.595	0.967	ns	16.6806	c("Early", "Healthy")	1	2	-0.054	no change
480	Early.Healthy	CLPX_HUMAN	Log.Intensity	Early	Healthy	15	15	127	0.567	0.567	ns	18.2936	c("Early", "Healthy")	1	2	0.159	no change
481	Early.Healthy	CLUS_HUMAN	Log.Intensity	Early	Healthy	15	15	97	0.539	0.567	ns	27.2956	c("Early", "Healthy")	1	2	-0.216	no change
482	Early.Healthy	CMBL_HUMAN	Log.Intensity	Early	Healthy	15	15	122	0.713	0.713	ns	17.7206	c("Early", "Healthy")	1	2	0.286	no change
483	Early.Healthy	CMGA_HUMAN	Log.Intensity	Early	Healthy	15	15	116	0.902	0.902	ns	23.4706	c("Early", "Healthy")	1	2	-0.192	no change
484	Early.Healthy	CMIP_HUMAN	Log.Intensity	Early	Healthy	15	15	138	0.305	0.458	ns	15.5206	c("Early", "Healthy")	1	2	0.045	no change
485	Early.Healthy	CN37_HUMAN	Log.Intensity	Early	Healthy	15	15	120	0.775	0.775	ns	16.0226	c("Early", "Healthy")	1	2	0.13	no change
486	Early.Healthy	CNBP1_HUMAN	Log.Intensity	Early	Healthy	15	15	116	0.902	0.902	ns	14.9426	c("Early", "Healthy")	1	2	-0.144	no change
487	Early.Healthy	CNDP1_HUMAN	Log.Intensity	Early	Healthy	15	15	68	0.068	0.068	ns	24.6566	c("Early", "Healthy")	1	2	-0.75	no change
488	Early.Healthy	CNDP2_HUMAN	Log.Intensity	Early	Healthy	15	15	114	0.967	0.967	ns	18.3836	c("Early", "Healthy")	1	2	0.44	no change
489	Early.Healthy	CNN2_HUMAN	Log.Intensity	Early	Healthy	15	15	87	0.305	0.87	ns	18.8576	c("Early", "Healthy")	1	2	-0.487	no change
490	Early.Healthy	CNPY2_HUMAN	Log.Intensity	Early	Healthy	15	15	116	0.902	0.902	ns	15.4556	c("Early", "Healthy")	1	2	0.001	no change
491	Early.Healthy	CNPY3_HUMAN	Log.Intensity	Early	Healthy	15	15	119	0.806	0.806	ns	14.9566	c("Early", "Healthy")	1	2	-0.153	no change
492	Early.Healthy	CNTFR_HUMAN	Log.Intensity	Early	Healthy	15	15	158	0.061	0.134	ns	18.6236	c("Early", "Healthy")	1	2	0.227	no change
493	Early.Healthy	CNTN1_HUMAN	Log.Intensity	Early	Healthy	15	15	145	0.187	0.187	ns	22.6286	c("Early", "Healthy")	1	2	0.164	no change
494	Early.Healthy	CNTN3_HUMAN	Log.Intensity	Early	Healthy	15	15	89	0.345	0.518	ns	19.5596	c("Early", "Healthy")	1	2	-0.162	no change
495	Early.Healthy	CNTN4_HUMAN	Log.Intensity	Early	Healthy	15	15	127	0.567	0.567	ns	19.7026	c("Early", "Healthy")	1	2	0.341	no change
496	Early.Healthy	CNTN6_HUMAN	Log.Intensity	Early	Healthy	15	15	124	0.653	0.653	ns	18.1866	c("Early", "Healthy")	1	2	-0.038	no change
497	Early.Healthy	CO1A1_HUMAN	Log.Intensity	Early	Healthy	15	15	120	0.775	0.87	ns	20.4826	c("Early", "Healthy")	1	2	0.105	no change
498	Early.Healthy	CO1A2_HUMAN	Log.Intensity	Early	Healthy	15	15	79	0.174	0.261	ns	18.8356	c("Early", "Healthy")	1	2	-0.904	no change
499	Early.Healthy	CO2_HUMAN	Log.Intensity	Early	Healthy	15	15	142	0.233	0.35	ns	26.8426	c("Early", "Healthy")	1	2	0.326	no change
500	Early.Healthy	CO2A1_HUMAN	Log.Intensity	Early	Healthy	15	15	97	0.539	0.808	ns	14.7526	c("Early", "Healthy")	1	2	-0.059	no change
501	Early.Healthy	CO3A1_HUMAN	Log.Intensity	Early	Healthy	15	15	141	0.25	0.618	ns	17.8856	c("Early", "Healthy")	1	2	0.509	no change
502	Early.Healthy	CO4A_HUMAN	Log.Intensity	Early	Healthy	15	15	146	0.174	0.522	ns	29.7306	c("Early", "Healthy")	1	2	0.276	no change
503	Early.Healthy	CO4A2_HUMAN	Log.Intensity	Early	Healthy	15	15	115	0.935	0.935	ns	21.4366	c("Early", "Healthy")	1	2	-0.178	no change
504	Early.Healthy	CO4B_HUMAN	Log.Intensity	Early	Healthy	15	15	181	0.004	0.011	*	26.8416	c("Early", "Healthy")	1	2	0.788	up regulated above FC thershold
505	Early.Healthy	CO5_HUMAN	Log.Intensity	Early	Healthy	15	15	181	0.004	0.006	**	27.3316	c("Early", "Healthy")	1	2	0.315	up regulated below FC thershold
506	Early.Healthy	CO5A1_HUMAN	Log.Intensity	Early	Healthy	15	15	104	0.744	0.744	ns	19.0236	c("Early", "Healthy")	1	2	0.246	no change
507	Early.Healthy	CO5A2_HUMAN	Log.Intensity	Early	Healthy	15	15	105	0.775	0.838	ns	17.5036	c("Early", "Healthy")	1	2	-0.191	no change
508	Early.Healthy	CO5A3_HUMAN	Log.Intensity	Early	Healthy	15	15	143	0.217	0.428	ns	14.5956	c("Early", "Healthy")	1	2	0.245	no change
509	Early.Healthy	CO6_HUMAN	Log.Intensity	Early	Healthy	15	15	148	0.148	0.222	ns	26.8696	c("Early", "Healthy")	1	2	0.125	no change
510	Early.Healthy	CO6A1_HUMAN	Log.Intensity	Early	Healthy	15	15	50	0.009	0.026	*	21.3356	c("Early", "Healthy")	1	2	-0.526	down regulated above FC thershold
511	Early.Healthy	CO6A2_HUMAN	Log.Intensity	Early	Healthy	15	15	140	0.267	0.801	ns	18.9726	c("Early", "Healthy")	1	2	0.137	no change
512	Early.Healthy	CO6A3_HUMAN	Log.Intensity	Early	Healthy	15	15	115	0.935	0.935	ns	22.2326	c("Early", "Healthy")	1	2	0.015	no change
513	Early.Healthy	CO6A6_HUMAN	Log.Intensity	Early	Healthy	15	15	131	0.461	0.461	ns	15.9146	c("Early", "Healthy")	1	2	0.033	no change
514	Early.Healthy	CO7_HUMAN	Log.Intensity	Early	Healthy	15	15	117	0.87	0.902	ns	27.7806	c("Early", "Healthy")	1	2	0.115	no change
515	Early.Healthy	CO8A_HUMAN	Log.Intensity	Early	Healthy	15	15	130	0.486	0.486	ns	26.4436	c("Early", "Healthy")	1	2	0.305	no change
516	Early.Healthy	CO8B_HUMAN	Log.Intensity	Early	Healthy	15	15	146	0.174	0.261	ns	25.1856	c("Early", "Healthy")	1	2	0.221	no change
517	Early.Healthy	CO8G_HUMAN	Log.Intensity	Early	Healthy	15	15	130	0.486	0.729	ns	27.1486	c("Early", "Healthy")	1	2	0.17	no change
518	Early.Healthy	CO9_HUMAN	Log.Intensity	Early	Healthy	15	15	192	0.000578	0.002	**	28.6266	c("Early", "Healthy")	1	2	0.358	up regulated below FC thershold
519	Early.Healthy	COASY_HUMAN	Log.Intensity	Early	Healthy	15	15	98	0.567	0.85	ns	17.6776	c("Early", "Healthy")	1	2	-0.194	no change
520	Early.Healthy	COBA1_HUMAN	Log.Intensity	Early	Healthy	15	15	110	0.935	0.935	ns	18.6946	c("Early", "Healthy")	1	2	0.058	no change
521	Early.Healthy	COCA1_HUMAN	Log.Intensity	Early	Healthy	15	15	69	0.074	0.174	ns	18.5876	c("Early", "Healthy")	1	2	-0.421	no change
522	Early.Healthy	COCH_HUMAN	Log.Intensity	Early	Healthy	15	15	140	0.267	0.428	ns	16.3726	c("Early", "Healthy")	1	2	0.508	no change
523	Early.Healthy	COEA1_HUMAN	Log.Intensity	Early	Healthy	15	15	98	0.567	0.838	ns	19.0746	c("Early", "Healthy")	1	2	-0.656	no change
524	Early.Healthy	COF1_HUMAN	Log.Intensity	Early	Healthy	15	15	112	1	1	ns	23.4436	c("Early", "Healthy")	1	2	0.053	no change
525	Early.Healthy	COF2_HUMAN	Log.Intensity	Early	Healthy	15	15	107	0.838	0.902	ns	15.4346	c("Early", "Healthy")	1	2	0.065	no change
526	Early.Healthy	COFA1_HUMAN	Log.Intensity	Early	Healthy	15	15	109	0.902	0.902	ns	18.9566	c("Early", "Healthy")	1	2	0.081	no change
527	Early.Healthy	COG4_HUMAN	Log.Intensity	Early	Healthy	15	15	133	0.412	0.412	ns	23.0786	c("Early", "Healthy")	1	2	0.055	no change
528	Early.Healthy	COGA1_HUMAN	Log.Intensity	Early	Healthy	15	15	83	0.233	0.35	ns	21.1506	c("Early", "Healthy")	1	2	-0.184	no change
529	Early.Healthy	COHA1_HUMAN	Log.Intensity	Early	Healthy	15	15	105	0.775	0.935	ns	14.9476	c("Early", "Healthy")	1	2	-0.152	no change
530	Early.Healthy	COIA1_HUMAN	Log.Intensity	Early	Healthy	15	15	108	0.87	0.87	ns	20.8636	c("Early", "Healthy")	1	2	-0.017	no change
531	Early.Healthy	COL10_HUMAN	Log.Intensity	Early	Healthy	15	15	162	0.041	0.122	ns	20.6506	c("Early", "Healthy")	1	2	0.614	no change
532	Early.Healthy	COL11_HUMAN	Log.Intensity	Early	Healthy	15	15	89	0.345	0.345	ns	21.9386	c("Early", "Healthy")	1	2	-0.245	no change
533	Early.Healthy	COL12_HUMAN	Log.Intensity	Early	Healthy	15	15	113	1	1	ns	16.1066	c("Early", "Healthy")	1	2	-0.057	no change
534	Early.Healthy	COMP_HUMAN	Log.Intensity	Early	Healthy	15	15	69	0.074	0.081	ns	23.5916	c("Early", "Healthy")	1	2	-0.211	no change
535	Early.Healthy	COMT_HUMAN	Log.Intensity	Early	Healthy	15	15	71	0.089	0.134	ns	14.9956	c("Early", "Healthy")	1	2	-0.286	no change
536	Early.Healthy	COPA_HUMAN	Log.Intensity	Early	Healthy	15	15	113	1	1	ns	15.7816	c("Early", "Healthy")	1	2	0.048	no change
537	Early.Healthy	COPB_HUMAN	Log.Intensity	Early	Healthy	15	15	115	0.935	0.935	ns	15.3176	c("Early", "Healthy")	1	2	-0.049	no change
538	Early.Healthy	COPB2_HUMAN	Log.Intensity	Early	Healthy	15	15	165	0.03	0.088	ns	16.8816	c("Early", "Healthy")	1	2	0.358	no change
539	Early.Healthy	COPD_HUMAN	Log.Intensity	Early	Healthy	15	15	109	0.902	1	ns	16.7986	c("Early", "Healthy")	1	2	-0.154	no change
540	Early.Healthy	COPG1_HUMAN	Log.Intensity	Early	Healthy	15	15	73	0.106	0.159	ns	14.6206	c("Early", "Healthy")	1	2	-0.054	no change
541	Early.Healthy	COR1A_HUMAN	Log.Intensity	Early	Healthy	15	15	97	0.539	0.775	ns	23.1046	c("Early", "Healthy")	1	2	-0.417	no change
542	Early.Healthy	COR1B_HUMAN	Log.Intensity	Early	Healthy	15	15	144	0.202	0.458	ns	17.7956	c("Early", "Healthy")	1	2	0.367	no change
543	Early.Healthy	COR1C_HUMAN	Log.Intensity	Early	Healthy	15	15	135	0.367	0.55	ns	18.3826	c("Early", "Healthy")	1	2	0.614	no change
544	Early.Healthy	CORO7_HUMAN	Log.Intensity	Early	Healthy	15	15	42	0.003	0.008	**	17.8406	c("Early", "Healthy")	1	2	-0.189	down regulated below FC thershold
545	Early.Healthy	COSA1_HUMAN	Log.Intensity	Early	Healthy	15	15	126	0.595	0.595	ns	15.0886	c("Early", "Healthy")	1	2	-0.057	no change
546	Early.Healthy	COTL1_HUMAN	Log.Intensity	Early	Healthy	15	15	112	1	1	ns	21.8336	c("Early", "Healthy")	1	2	-0.032	no change
547	Early.Healthy	COX2_HUMAN	Log.Intensity	Early	Healthy	15	15	134	0.389	0.584	ns	14.9396	c("Early", "Healthy")	1	2	0.174	no change
548	Early.Healthy	CP089_HUMAN	Log.Intensity	Early	Healthy	15	15	133	0.412	0.412	ns	17.1006	c("Early", "Healthy")	1	2	0.281	no change
549	Early.Healthy	CP2A6_HUMAN	Log.Intensity	Early	Healthy	15	15	133	0.412	0.567	ns	15.9286	c("Early", "Healthy")	1	2	0.072	no change
550	Early.Healthy	CPN2_HUMAN	Log.Intensity	Early	Healthy	15	15	127	0.567	0.624	ns	25.6296	c("Early", "Healthy")	1	2	0.117	no change
551	Early.Healthy	CPNE1_HUMAN	Log.Intensity	Early	Healthy	15	15	100	0.624	0.902	ns	18.8936	c("Early", "Healthy")	1	2	-0.018	no change
552	Early.Healthy	CPNE2_HUMAN	Log.Intensity	Early	Healthy	15	15	102	0.683	0.744	ns	16.0556	c("Early", "Healthy")	1	2	0.044	no change
553	Early.Healthy	CPNE3_HUMAN	Log.Intensity	Early	Healthy	15	15	72	0.098	0.292	ns	20.6386	c("Early", "Healthy")	1	2	-1.684	no change
554	Early.Healthy	CPNS1_HUMAN	Log.Intensity	Early	Healthy	15	15	133	0.412	0.692	ns	19.1076	c("Early", "Healthy")	1	2	0.166	no change
555	Early.Healthy	CPPED_HUMAN	Log.Intensity	Early	Healthy	15	15	96	0.512	0.683	ns	18.4546	c("Early", "Healthy")	1	2	-0.277	no change
556	Early.Healthy	CPSF5_HUMAN	Log.Intensity	Early	Healthy	15	15	124	0.653	0.653	ns	14.9636	c("Early", "Healthy")	1	2	-0.038	no change
557	Early.Healthy	CPSM_HUMAN	Log.Intensity	Early	Healthy	15	15	118	0.838	0.838	ns	21.3326	c("Early", "Healthy")	1	2	0.54	no change
558	Early.Healthy	CPVL_HUMAN	Log.Intensity	Early	Healthy	15	15	90	0.367	0.55	ns	17.2066	c("Early", "Healthy")	1	2	-0.112	no change
559	Early.Healthy	CR1_HUMAN	Log.Intensity	Early	Healthy	15	15	146	0.174	0.261	ns	19.3046	c("Early", "Healthy")	1	2	0.264	no change
560	Early.Healthy	CR2_HUMAN	Log.Intensity	Early	Healthy	15	15	135	0.367	0.367	ns	20.8306	c("Early", "Healthy")	1	2	0.061	no change
561	Early.Healthy	CRAC1_HUMAN	Log.Intensity	Early	Healthy	15	15	107	0.838	0.838	ns	24.0616	c("Early", "Healthy")	1	2	-0.144	no change
562	Early.Healthy	CRBG1_HUMAN	Log.Intensity	Early	Healthy	15	15	114	0.967	0.967	ns	20.6986	c("Early", "Healthy")	1	2	-0.051	no change
563	Early.Healthy	CRDL1_HUMAN	Log.Intensity	Early	Healthy	15	15	128	0.539	0.539	ns	18.7946	c("Early", "Healthy")	1	2	0.361	no change
564	Early.Healthy	CRDL2_HUMAN	Log.Intensity	Early	Healthy	15	15	103	0.713	0.713	ns	18.0946	c("Early", "Healthy")	1	2	-0.209	no change
565	Early.Healthy	CREG1_HUMAN	Log.Intensity	Early	Healthy	15	15	93	0.436	0.654	ns	17.3716	c("Early", "Healthy")	1	2	-0.578	no change
566	Early.Healthy	CREL1_HUMAN	Log.Intensity	Early	Healthy	15	15	83	0.233	0.428	ns	17.7916	c("Early", "Healthy")	1	2	-0.503	no change
567	Early.Healthy	CREL2_HUMAN	Log.Intensity	Early	Healthy	15	15	141	0.25	0.345	ns	18.0466	c("Early", "Healthy")	1	2	0.644	no change
568	Early.Healthy	CRHBP_HUMAN	Log.Intensity	Early	Healthy	15	15	154	0.089	0.134	ns	19.7256	c("Early", "Healthy")	1	2	0.174	no change
569	Early.Healthy	CRIP1_HUMAN	Log.Intensity	Early	Healthy	15	15	142	0.233	0.428	ns	17.6756	c("Early", "Healthy")	1	2	0.049	no change
570	Early.Healthy	CRIP2_HUMAN	Log.Intensity	Early	Healthy	15	15	172	0.013	0.038	*	15.5926	c("Early", "Healthy")	1	2	0.664	up regulated above FC thershold
571	Early.Healthy	CRIPT_HUMAN	Log.Intensity	Early	Healthy	15	15	92	0.412	0.412	ns	21.0876	c("Early", "Healthy")	1	2	-0.168	no change
572	Early.Healthy	CRIS3_HUMAN	Log.Intensity	Early	Healthy	15	15	131	0.461	0.729	ns	23.1546	c("Early", "Healthy")	1	2	0.23	no change
573	Early.Healthy	CRKL_HUMAN	Log.Intensity	Early	Healthy	15	15	118	0.838	0.967	ns	23.0826	c("Early", "Healthy")	1	2	0.037	no change
574	Early.Healthy	CRLF3_HUMAN	Log.Intensity	Early	Healthy	15	15	114	0.967	0.967	ns	17.0396	c("Early", "Healthy")	1	2	-0.001	no change
575	Early.Healthy	CRP_HUMAN	Log.Intensity	Early	Healthy	15	15	89	0.345	0.345	ns	25.0956	c("Early", "Healthy")	1	2	-0.376	no change
576	Early.Healthy	CRYAB_HUMAN	Log.Intensity	Early	Healthy	15	15	141	0.25	0.683	ns	15.5186	c("Early", "Healthy")	1	2	0.077	no change
577	Early.Healthy	CRYL1_HUMAN	Log.Intensity	Early	Healthy	15	15	92	0.412	0.936	ns	18.4716	c("Early", "Healthy")	1	2	-0.263	no change
578	Early.Healthy	CSDE1_HUMAN	Log.Intensity	Early	Healthy	15	15	132	0.436	0.692	ns	14.8976	c("Early", "Healthy")	1	2	0.184	no change
579	Early.Healthy	CSF1R_HUMAN	Log.Intensity	Early	Healthy	15	15	108	0.87	0.87	ns	22.5546	c("Early", "Healthy")	1	2	0.088	no change
580	Early.Healthy	CSF2R_HUMAN	Log.Intensity	Early	Healthy	15	15	90	0.367	0.367	ns	16.9116	c("Early", "Healthy")	1	2	-0.163	no change
581	Early.Healthy	CSK_HUMAN	Log.Intensity	Early	Healthy	15	15	115	0.935	0.935	ns	18.0056	c("Early", "Healthy")	1	2	-0.408	no change
582	Early.Healthy	CSK21_HUMAN;CSK23_HUMAN	Log.Intensity	Early	Healthy	15	15	144	0.202	0.303	ns	14.9546	c("Early", "Healthy")	1	2	0.332	no change
583	Early.Healthy	CSN1_HUMAN	Log.Intensity	Early	Healthy	15	15	156	0.074	0.111	ns	15.4986	c("Early", "Healthy")	1	2	0.387	no change
584	Early.Healthy	CSN2_HUMAN	Log.Intensity	Early	Healthy	15	15	87	0.305	0.305	ns	15.1316	c("Early", "Healthy")	1	2	-0.021	no change
585	Early.Healthy	CSN3_HUMAN	Log.Intensity	Early	Healthy	15	15	163	0.037	0.11	ns	18.7586	c("Early", "Healthy")	1	2	0.575	no change
586	Early.Healthy	CSN4_HUMAN	Log.Intensity	Early	Healthy	15	15	151	0.116	0.348	ns	16.6456	c("Early", "Healthy")	1	2	0.26	no change
587	Early.Healthy	CSN5_HUMAN	Log.Intensity	Early	Healthy	15	15	163	0.037	0.11	ns	15.5856	c("Early", "Healthy")	1	2	0.18	no change
588	Early.Healthy	CSN6_HUMAN	Log.Intensity	Early	Healthy	15	15	111	0.967	1	ns	14.8146	c("Early", "Healthy")	1	2	-0.372	no change
589	Early.Healthy	CSN7B_HUMAN	Log.Intensity	Early	Healthy	15	15	134	0.389	0.584	ns	16.1336	c("Early", "Healthy")	1	2	0.477	no change
590	Early.Healthy	CSN8_HUMAN	Log.Intensity	Early	Healthy	15	15	83	0.233	0.624	ns	14.9796	c("Early", "Healthy")	1	2	-0.162	no change
591	Early.Healthy	CSPG2_HUMAN	Log.Intensity	Early	Healthy	15	15	143	0.217	0.217	ns	20.0066	c("Early", "Healthy")	1	2	0.264	no change
592	Early.Healthy	CSPG4_HUMAN	Log.Intensity	Early	Healthy	15	15	120	0.775	0.775	ns	19.0906	c("Early", "Healthy")	1	2	-0.068	no change
593	Early.Healthy	CSRP1_HUMAN	Log.Intensity	Early	Healthy	15	15	143	0.217	0.326	ns	18.0706	c("Early", "Healthy")	1	2	0.981	no change
594	Early.Healthy	CSTN1_HUMAN	Log.Intensity	Early	Healthy	15	15	104	0.744	0.744	ns	20.7366	c("Early", "Healthy")	1	2	-0.131	no change
595	Early.Healthy	CT027_HUMAN	Log.Intensity	Early	Healthy	15	15	89	0.345	0.436	ns	17.5686	c("Early", "Healthy")	1	2	-0.15	no change
596	Early.Healthy	CTHR1_HUMAN	Log.Intensity	Early	Healthy	15	15	104	0.744	0.744	ns	18.9836	c("Early", "Healthy")	1	2	-0.089	no change
597	Early.Healthy	CTNA2_HUMAN;CTNA1_HUMAN	Log.Intensity	Early	Healthy	15	15	79	0.174	0.261	ns	15.6456	c("Early", "Healthy")	1	2	-0.108	no change
598	Early.Healthy	CTNB1_HUMAN	Log.Intensity	Early	Healthy	15	15	104	0.744	0.744	ns	15.2446	c("Early", "Healthy")	1	2	0.015	no change
599	Early.Healthy	CTRB2_HUMAN	Log.Intensity	Early	Healthy	15	15	84	0.25	0.375	ns	20.9806	c("Early", "Healthy")	1	2	-0.996	no change
600	Early.Healthy	CTRC_HUMAN	Log.Intensity	Early	Healthy	15	15	85	0.267	0.4	ns	19.4936	c("Early", "Healthy")	1	2	-0.799	no change
601	Early.Healthy	CUL1_HUMAN	Log.Intensity	Early	Healthy	15	15	86	0.285	0.428	ns	16.2206	c("Early", "Healthy")	1	2	-0.127	no change
602	Early.Healthy	CUL3_HUMAN	Log.Intensity	Early	Healthy	15	15	74	0.116	0.261	ns	14.6826	c("Early", "Healthy")	1	2	-0.396	no change
603	Early.Healthy	CXCL3_HUMAN	Log.Intensity	Early	Healthy	15	15	150	0.126	0.189	ns	15.1906	c("Early", "Healthy")	1	2	0.182	no change
604	Early.Healthy	CXCL7_HUMAN	Log.Intensity	Early	Healthy	15	15	155	0.081	0.134	ns	26.9326	c("Early", "Healthy")	1	2	0.663	no change
605	Early.Healthy	CXL16_HUMAN	Log.Intensity	Early	Healthy	15	15	106	0.806	0.806	ns	15.8186	c("Early", "Healthy")	1	2	-0.391	no change
606	Early.Healthy	CY1_HUMAN	Log.Intensity	Early	Healthy	15	15	154	0.089	0.206	ns	14.9636	c("Early", "Healthy")	1	2	0.414	no change
607	Early.Healthy	CYBP_HUMAN	Log.Intensity	Early	Healthy	15	15	125	0.624	0.936	ns	15.6586	c("Early", "Healthy")	1	2	0.103	no change
608	Early.Healthy	CYC_HUMAN	Log.Intensity	Early	Healthy	15	15	101	0.653	0.967	ns	18.6776	c("Early", "Healthy")	1	2	-0.247	no change
609	Early.Healthy	CYFP1_HUMAN	Log.Intensity	Early	Healthy	15	15	146	0.174	0.261	ns	16.9286	c("Early", "Healthy")	1	2	0.431	no change
610	Early.Healthy	CYRIB_HUMAN	Log.Intensity	Early	Healthy	15	15	85	0.267	0.4	ns	19.7336	c("Early", "Healthy")	1	2	-0.466	no change
611	Early.Healthy	CYTB_HUMAN	Log.Intensity	Early	Healthy	15	15	130	0.486	0.713	ns	17.6776	c("Early", "Healthy")	1	2	0.085	no change
612	Early.Healthy	CYTC_HUMAN	Log.Intensity	Early	Healthy	15	15	136	0.345	0.345	ns	21.6046	c("Early", "Healthy")	1	2	0.674	no change
613	Early.Healthy	CYTF_HUMAN	Log.Intensity	Early	Healthy	15	15	120	0.775	0.775	ns	20.1956	c("Early", "Healthy")	1	2	-0.016	no change
614	Early.Healthy	CYTM_HUMAN	Log.Intensity	Early	Healthy	15	15	125	0.624	0.624	ns	20.1346	c("Early", "Healthy")	1	2	0.482	no change
615	Early.Healthy	CZIB_HUMAN	Log.Intensity	Early	Healthy	15	15	146	0.174	0.261	ns	19.9956	c("Early", "Healthy")	1	2	0.645	no change
616	Early.Healthy	DAF_HUMAN	Log.Intensity	Early	Healthy	15	15	71	0.089	0.134	ns	19.6196	c("Early", "Healthy")	1	2	-0.32	no change
617	Early.Healthy	DAG1_HUMAN	Log.Intensity	Early	Healthy	15	15	102	0.683	0.683	ns	20.5216	c("Early", "Healthy")	1	2	-0.243	no change
618	Early.Healthy	DAPP1_HUMAN	Log.Intensity	Early	Healthy	15	15	141	0.25	0.375	ns	16.3506	c("Early", "Healthy")	1	2	0.186	no change
619	Early.Healthy	DAZP1_HUMAN	Log.Intensity	Early	Healthy	15	15	136	0.345	0.518	ns	19.3246	c("Early", "Healthy")	1	2	0.234	no change
620	Early.Healthy	DBNL_HUMAN	Log.Intensity	Early	Healthy	15	15	85	0.267	0.683	ns	17.2966	c("Early", "Healthy")	1	2	-0.316	no change
621	Early.Healthy	DC1L1_HUMAN	Log.Intensity	Early	Healthy	15	15	80	0.187	0.539	ns	14.9386	c("Early", "Healthy")	1	2	-0.388	no change
622	Early.Healthy	DCBD1_HUMAN	Log.Intensity	Early	Healthy	15	15	139	0.285	0.654	ns	18.0476	c("Early", "Healthy")	1	2	0.411	no change
623	Early.Healthy	DCBD2_HUMAN	Log.Intensity	Early	Healthy	15	15	117	0.87	0.87	ns	17.6826	c("Early", "Healthy")	1	2	0.122	no change
624	Early.Healthy	DCD_HUMAN	Log.Intensity	Early	Healthy	15	15	167	0.024	0.07	ns	19.7466	c("Early", "Healthy")	1	2	1.072	no change
625	Early.Healthy	DCDC1_HUMAN	Log.Intensity	Early	Healthy	15	15	128	0.539	0.539	ns	22.5706	c("Early", "Healthy")	1	2	0.451	no change
626	Early.Healthy	DCNL1_HUMAN	Log.Intensity	Early	Healthy	15	15	137	0.325	0.325	ns	17.0866	c("Early", "Healthy")	1	2	0.284	no change
627	Early.Healthy	DCPS_HUMAN	Log.Intensity	Early	Healthy	15	15	103	0.713	0.713	ns	17.0646	c("Early", "Healthy")	1	2	0.031	no change
628	Early.Healthy	DCTN2_HUMAN	Log.Intensity	Early	Healthy	15	15	164	0.033	0.099	ns	17.7116	c("Early", "Healthy")	1	2	0.962	no change
629	Early.Healthy	DCTN4_HUMAN	Log.Intensity	Early	Healthy	15	15	140	0.267	0.4	ns	14.9306	c("Early", "Healthy")	1	2	0.371	no change
630	Early.Healthy	DCUP_HUMAN	Log.Intensity	Early	Healthy	15	15	140	0.267	0.267	ns	18.9426	c("Early", "Healthy")	1	2	0.302	no change
631	Early.Healthy	DCXR_HUMAN	Log.Intensity	Early	Healthy	15	15	128	0.539	0.539	ns	21.9446	c("Early", "Healthy")	1	2	0.28	no change
632	Early.Healthy	DDAH2_HUMAN	Log.Intensity	Early	Healthy	15	15	127	0.567	0.85	ns	16.4686	c("Early", "Healthy")	1	2	0.028	no change
633	Early.Healthy	DDB1_HUMAN	Log.Intensity	Early	Healthy	15	15	188	0.001	0.004	**	17.6576	c("Early", "Healthy")	1	2	0.739	up regulated above FC thershold
634	Early.Healthy	DDC_HUMAN	Log.Intensity	Early	Healthy	15	15	93	0.436	0.654	ns	17.1806	c("Early", "Healthy")	1	2	-0.359	no change
635	Early.Healthy	DDI2_HUMAN	Log.Intensity	Early	Healthy	15	15	137	0.325	0.325	ns	17.7036	c("Early", "Healthy")	1	2	-0.127	no change
636	Early.Healthy	DDR1_HUMAN	Log.Intensity	Early	Healthy	15	15	102	0.683	0.683	ns	19.1536	c("Early", "Healthy")	1	2	-0.024	no change
637	Early.Healthy	DDR2_HUMAN	Log.Intensity	Early	Healthy	15	15	87	0.305	0.305	ns	16.4846	c("Early", "Healthy")	1	2	-0.231	no change
638	Early.Healthy	DDTL_HUMAN;DOPD_HUMAN	Log.Intensity	Early	Healthy	15	15	132	0.436	0.624	ns	19.4716	c("Early", "Healthy")	1	2	0.745	no change
639	Early.Healthy	DDX1_HUMAN	Log.Intensity	Early	Healthy	15	15	103	0.713	0.935	ns	14.9276	c("Early", "Healthy")	1	2	0.009	no change
640	Early.Healthy	DDX17_HUMAN	Log.Intensity	Early	Healthy	15	15	109	0.902	0.902	ns	14.8016	c("Early", "Healthy")	1	2	0.047	no change
641	Early.Healthy	DDX3X_HUMAN	Log.Intensity	Early	Healthy	15	15	92	0.412	0.618	ns	19.7726	c("Early", "Healthy")	1	2	-0.183	no change
642	Early.Healthy	DDX6_HUMAN	Log.Intensity	Early	Healthy	15	15	123	0.683	0.806	ns	15.7406	c("Early", "Healthy")	1	2	0.162	no change
643	Early.Healthy	DEF1_HUMAN	Log.Intensity	Early	Healthy	15	15	151	0.116	0.206	ns	24.1176	c("Early", "Healthy")	1	2	0.224	no change
644	Early.Healthy	DEF5_HUMAN	Log.Intensity	Early	Healthy	15	15	134	0.389	0.584	ns	19.0616	c("Early", "Healthy")	1	2	1.743	no change
645	Early.Healthy	DEFB1_HUMAN	Log.Intensity	Early	Healthy	15	15	76	0.137	0.206	ns	19.0566	c("Early", "Healthy")	1	2	-0.495	no change
646	Early.Healthy	DEMA_HUMAN	Log.Intensity	Early	Healthy	15	15	157	0.068	0.101	ns	18.5436	c("Early", "Healthy")	1	2	0.866	no change
647	Early.Healthy	DESP_HUMAN	Log.Intensity	Early	Healthy	15	15	112	1	1	ns	18.9446	c("Early", "Healthy")	1	2	0.101	no change
648	Early.Healthy	DEST_HUMAN	Log.Intensity	Early	Healthy	15	15	155	0.081	0.244	ns	18.1686	c("Early", "Healthy")	1	2	0.238	no change
649	Early.Healthy	DHB8_HUMAN	Log.Intensity	Early	Healthy	15	15	103	0.713	0.935	ns	18.0486	c("Early", "Healthy")	1	2	-0.053	no change
650	Early.Healthy	DHCR7_HUMAN	Log.Intensity	Early	Healthy	15	15	135	0.367	0.55	ns	15.1216	c("Early", "Healthy")	1	2	0.231	no change
651	Early.Healthy	DHE3_HUMAN	Log.Intensity	Early	Healthy	15	15	126	0.595	0.624	ns	21.4006	c("Early", "Healthy")	1	2	0.538	no change
652	Early.Healthy	DHI1_HUMAN	Log.Intensity	Early	Healthy	15	15	63	0.041	0.122	ns	18.1366	c("Early", "Healthy")	1	2	-1.171	no change
653	Early.Healthy	DHPR_HUMAN	Log.Intensity	Early	Healthy	15	15	125	0.624	0.683	ns	19.5886	c("Early", "Healthy")	1	2	0.169	no change
654	Early.Healthy	DHRS9_HUMAN	Log.Intensity	Early	Healthy	15	15	122	0.713	0.935	ns	18.3496	c("Early", "Healthy")	1	2	0.147	no change
655	Early.Healthy	DHSO_HUMAN	Log.Intensity	Early	Healthy	15	15	134	0.389	0.768	ns	21.3096	c("Early", "Healthy")	1	2	0.33	no change
656	Early.Healthy	DHX15_HUMAN	Log.Intensity	Early	Healthy	15	15	134	0.389	0.584	ns	14.7256	c("Early", "Healthy")	1	2	0.036	no change
657	Early.Healthy	DHX29_HUMAN	Log.Intensity	Early	Healthy	15	15	148	0.148	0.222	ns	14.8966	c("Early", "Healthy")	1	2	0.312	no change
658	Early.Healthy	DHX9_HUMAN	Log.Intensity	Early	Healthy	15	15	126	0.595	0.595	ns	14.7886	c("Early", "Healthy")	1	2	0.042	no change
659	Early.Healthy	DIAC_HUMAN	Log.Intensity	Early	Healthy	15	15	73	0.106	0.106	ns	22.8476	c("Early", "Healthy")	1	2	-0.296	no change
660	Early.Healthy	DIAP1_HUMAN	Log.Intensity	Early	Healthy	15	15	174	0.01	0.03	*	16.6296	c("Early", "Healthy")	1	2	0.428	up regulated below FC thershold
661	Early.Healthy	DIK2B_HUMAN	Log.Intensity	Early	Healthy	15	15	78	0.161	0.303	ns	21.7176	c("Early", "Healthy")	1	2	-0.17	no change
662	Early.Healthy	DKK3_HUMAN	Log.Intensity	Early	Healthy	15	15	172	0.013	0.019	*	19.1666	c("Early", "Healthy")	1	2	0.547	up regulated above FC thershold
663	Early.Healthy	DLDH_HUMAN	Log.Intensity	Early	Healthy	15	15	128	0.539	0.539	ns	20.8656	c("Early", "Healthy")	1	2	0.059	no change
664	Early.Healthy	DLL1_HUMAN	Log.Intensity	Early	Healthy	15	15	119	0.806	0.806	ns	15.9706	c("Early", "Healthy")	1	2	0.002	no change
665	Early.Healthy	DMBT1_HUMAN	Log.Intensity	Early	Healthy	15	15	129	0.512	0.512	ns	18.9006	c("Early", "Healthy")	1	2	0.31	no change
666	Early.Healthy	DMKN_HUMAN	Log.Intensity	Early	Healthy	15	15	89	0.345	0.518	ns	16.8466	c("Early", "Healthy")	1	2	-0.47	no change
667	Early.Healthy	DNER_HUMAN	Log.Intensity	Early	Healthy	15	15	145	0.187	0.187	ns	17.0746	c("Early", "Healthy")	1	2	0.411	no change
668	Early.Healthy	DNJA1_HUMAN	Log.Intensity	Early	Healthy	15	15	112	1	1	ns	16.2186	c("Early", "Healthy")	1	2	-0.049	no change
669	Early.Healthy	DNJC3_HUMAN	Log.Intensity	Early	Healthy	15	15	127	0.567	0.838	ns	17.4936	c("Early", "Healthy")	1	2	0.41	no change
670	Early.Healthy	DNJC9_HUMAN	Log.Intensity	Early	Healthy	15	15	114	0.967	0.967	ns	15.6296	c("Early", "Healthy")	1	2	0.297	no change
671	Early.Healthy	DNM1L_HUMAN	Log.Intensity	Early	Healthy	15	15	138	0.305	0.367	ns	18.9346	c("Early", "Healthy")	1	2	0.319	no change
672	Early.Healthy	DNPEP_HUMAN	Log.Intensity	Early	Healthy	15	15	113	1	1	ns	16.6836	c("Early", "Healthy")	1	2	-0.266	no change
673	Early.Healthy	DNPH1_HUMAN	Log.Intensity	Early	Healthy	15	15	116	0.902	0.902	ns	17.3406	c("Early", "Healthy")	1	2	0.417	no change
674	Early.Healthy	DNS2A_HUMAN	Log.Intensity	Early	Healthy	15	15	96	0.512	0.892	ns	19.6796	c("Early", "Healthy")	1	2	-0.334	no change
675	Early.Healthy	DNSL2_HUMAN	Log.Intensity	Early	Healthy	15	15	112	1	1	ns	22.3416	c("Early", "Healthy")	1	2	0.05	no change
676	Early.Healthy	DOCK1_HUMAN	Log.Intensity	Early	Healthy	15	15	188	0.001	0.004	**	16.8436	c("Early", "Healthy")	1	2	0.373	up regulated below FC thershold
677	Early.Healthy	DOK2_HUMAN	Log.Intensity	Early	Healthy	15	15	118	0.838	0.838	ns	16.4646	c("Early", "Healthy")	1	2	-0.131	no change
678	Early.Healthy	DOPO_HUMAN	Log.Intensity	Early	Healthy	15	15	134	0.389	0.389	ns	24.4606	c("Early", "Healthy")	1	2	0.077	no change
679	Early.Healthy	DP13A_HUMAN	Log.Intensity	Early	Healthy	15	15	138	0.305	0.458	ns	15.8316	c("Early", "Healthy")	1	2	0.223	no change
680	Early.Healthy	DP13B_HUMAN	Log.Intensity	Early	Healthy	15	15	163	0.037	0.101	ns	14.9316	c("Early", "Healthy")	1	2	0.097	no change
681	Early.Healthy	DPA1_HUMAN	Log.Intensity	Early	Healthy	15	15	99	0.595	0.595	ns	19.0836	c("Early", "Healthy")	1	2	-0.329	no change
682	Early.Healthy	DPB1_HUMAN	Log.Intensity	Early	Healthy	15	15	81	0.202	0.303	ns	15.2416	c("Early", "Healthy")	1	2	-0.148	no change
683	Early.Healthy	DPEP1_HUMAN	Log.Intensity	Early	Healthy	15	15	130	0.486	0.729	ns	14.9426	c("Early", "Healthy")	1	2	0.529	no change
684	Early.Healthy	DPEP2_HUMAN	Log.Intensity	Early	Healthy	15	15	124	0.653	0.653	ns	18.8396	c("Early", "Healthy")	1	2	0.079	no change
685	Early.Healthy	DPEP3_HUMAN	Log.Intensity	Early	Healthy	15	15	124	0.653	0.935	ns	14.6946	c("Early", "Healthy")	1	2	-0.054	no change
686	Early.Healthy	DPM3_HUMAN	Log.Intensity	Early	Healthy	15	15	102	0.683	0.683	ns	17.3706	c("Early", "Healthy")	1	2	-0.074	no change
687	Early.Healthy	DPP2_HUMAN	Log.Intensity	Early	Healthy	15	15	114	0.967	0.967	ns	17.2706	c("Early", "Healthy")	1	2	0.162	no change
688	Early.Healthy	DPP3_HUMAN	Log.Intensity	Early	Healthy	15	15	99	0.595	0.595	ns	17.7866	c("Early", "Healthy")	1	2	-0.08	no change
689	Early.Healthy	DPP4_HUMAN	Log.Intensity	Early	Healthy	15	15	119	0.806	0.806	ns	23.6726	c("Early", "Healthy")	1	2	0.003	no change
690	Early.Healthy	DPP9_HUMAN	Log.Intensity	Early	Healthy	15	15	89	0.345	0.518	ns	14.8416	c("Early", "Healthy")	1	2	-0.078	no change
691	Early.Healthy	DPYD_HUMAN	Log.Intensity	Early	Healthy	15	15	144	0.202	0.303	ns	19.1886	c("Early", "Healthy")	1	2	0.442	no change
692	Early.Healthy	DPYL2_HUMAN	Log.Intensity	Early	Healthy	15	15	106	0.806	0.87	ns	15.7066	c("Early", "Healthy")	1	2	0.027	no change
693	Early.Healthy	DPYL3_HUMAN	Log.Intensity	Early	Healthy	15	15	134	0.389	0.584	ns	17.3426	c("Early", "Healthy")	1	2	1.07	no change
694	Early.Healthy	DPYS_HUMAN	Log.Intensity	Early	Healthy	15	15	84	0.25	0.584	ns	18.3306	c("Early", "Healthy")	1	2	-0.17	no change
695	Early.Healthy	DRA_HUMAN	Log.Intensity	Early	Healthy	15	15	129	0.512	0.512	ns	17.5016	c("Early", "Healthy")	1	2	0.314	no change
696	Early.Healthy	DRB_HUMAN	Log.Intensity	Early	Healthy	15	15	146	0.174	0.303	ns	21.1356	c("Early", "Healthy")	1	2	1.057	no change
697	Early.Healthy	DRB4_HUMAN	Log.Intensity	Early	Healthy	15	15	104	0.744	0.902	ns	15.5276	c("Early", "Healthy")	1	2	0.016	no change
698	Early.Healthy	DRB5_HUMAN	Log.Intensity	Early	Healthy	15	15	93	0.436	0.436	ns	19.2066	c("Early", "Healthy")	1	2	-0.121	no change
699	Early.Healthy	DSC1_HUMAN	Log.Intensity	Early	Healthy	15	15	131	0.461	0.567	ns	19.7116	c("Early", "Healthy")	1	2	0.621	no change
700	Early.Healthy	DSC2_HUMAN	Log.Intensity	Early	Healthy	15	15	131	0.461	0.461	ns	20.6106	c("Early", "Healthy")	1	2	0.086	no change
701	Early.Healthy	DSC3_HUMAN	Log.Intensity	Early	Healthy	15	15	127	0.567	0.775	ns	19.3306	c("Early", "Healthy")	1	2	0.159	no change
702	Early.Healthy	DSG1_HUMAN	Log.Intensity	Early	Healthy	15	15	110	0.935	0.935	ns	15.6476	c("Early", "Healthy")	1	2	-0.008	no change
703	Early.Healthy	DSG2_HUMAN	Log.Intensity	Early	Healthy	15	15	188	0.001	0.004	**	21.6926	c("Early", "Healthy")	1	2	0.512	up regulated above FC thershold
704	Early.Healthy	DUS23_HUMAN	Log.Intensity	Early	Healthy	15	15	105	0.775	0.902	ns	16.2376	c("Early", "Healthy")	1	2	-0.193	no change
705	Early.Healthy	DUS3_HUMAN	Log.Intensity	Early	Healthy	15	15	138	0.305	0.654	ns	18.7026	c("Early", "Healthy")	1	2	0.256	no change
706	Early.Healthy	DX39A_HUMAN	Log.Intensity	Early	Healthy	15	15	86	0.285	0.428	ns	18.2086	c("Early", "Healthy")	1	2	-0.028	no change
707	Early.Healthy	DX39B_HUMAN	Log.Intensity	Early	Healthy	15	15	137	0.325	0.595	ns	14.9396	c("Early", "Healthy")	1	2	0.269	no change
708	Early.Healthy	DYHC1_HUMAN	Log.Intensity	Early	Healthy	15	15	126	0.595	0.902	ns	23.2226	c("Early", "Healthy")	1	2	0.093	no change
709	Early.Healthy	DYL1_HUMAN;DYL2_HUMAN	Log.Intensity	Early	Healthy	15	15	127	0.567	0.683	ns	17.4216	c("Early", "Healthy")	1	2	0.167	no change
710	Early.Healthy	DYN1_HUMAN	Log.Intensity	Early	Healthy	15	15	181	0.004	0.011	*	17.2566	c("Early", "Healthy")	1	2	0.942	up regulated above FC thershold
711	Early.Healthy	E41L3_HUMAN	Log.Intensity	Early	Healthy	15	15	122	0.713	0.87	ns	15.5776	c("Early", "Healthy")	1	2	0.034	no change
712	Early.Healthy	ECE1_HUMAN	Log.Intensity	Early	Healthy	15	15	101	0.653	0.87	ns	18.8986	c("Early", "Healthy")	1	2	-0.033	no change
713	Early.Healthy	ECH1_HUMAN	Log.Intensity	Early	Healthy	15	15	105	0.775	0.967	ns	16.8766	c("Early", "Healthy")	1	2	-0.005	no change
714	Early.Healthy	ECHB_HUMAN	Log.Intensity	Early	Healthy	15	15	107	0.838	0.838	ns	14.9056	c("Early", "Healthy")	1	2	-0.154	no change
715	Early.Healthy	ECHD1_HUMAN	Log.Intensity	Early	Healthy	15	15	72	0.098	0.146	ns	17.8916	c("Early", "Healthy")	1	2	-0.403	no change
716	Early.Healthy	ECHD2_HUMAN	Log.Intensity	Early	Healthy	15	15	135	0.367	0.55	ns	20.1006	c("Early", "Healthy")	1	2	0.045	no change
717	Early.Healthy	ECHM_HUMAN	Log.Intensity	Early	Healthy	15	15	84	0.25	0.375	ns	19.3836	c("Early", "Healthy")	1	2	-0.15	no change
718	Early.Healthy	ECHP_HUMAN	Log.Intensity	Early	Healthy	15	15	75	0.126	0.378	ns	17.4426	c("Early", "Healthy")	1	2	-0.172	no change
719	Early.Healthy	ECI1_HUMAN	Log.Intensity	Early	Healthy	15	15	145	0.187	0.561	ns	21.4756	c("Early", "Healthy")	1	2	0.49	no change
720	Early.Healthy	ECM1_HUMAN	Log.Intensity	Early	Healthy	15	15	115	0.935	0.935	ns	24.2686	c("Early", "Healthy")	1	2	0.003	no change
721	Early.Healthy	ECM2_HUMAN	Log.Intensity	Early	Healthy	15	15	155	0.081	0.244	ns	18.3206	c("Early", "Healthy")	1	2	0.137	no change
722	Early.Healthy	ECM29_HUMAN	Log.Intensity	Early	Healthy	15	15	132	0.436	0.768	ns	16.5196	c("Early", "Healthy")	1	2	0.594	no change
723	Early.Healthy	EDF1_HUMAN	Log.Intensity	Early	Healthy	15	15	65	0.05	0.101	ns	17.2366	c("Early", "Healthy")	1	2	-0.186	no change
724	Early.Healthy	EF1A1_HUMAN;EF1A3_HUMAN	Log.Intensity	Early	Healthy	15	15	73	0.106	0.159	ns	20.4836	c("Early", "Healthy")	1	2	-0.494	no change
725	Early.Healthy	EF1A2_HUMAN	Log.Intensity	Early	Healthy	15	15	132	0.436	0.654	ns	14.6886	c("Early", "Healthy")	1	2	0.142	no change
726	Early.Healthy	EF1B_HUMAN	Log.Intensity	Early	Healthy	15	15	119	0.806	0.806	ns	17.5386	c("Early", "Healthy")	1	2	0.138	no change
727	Early.Healthy	EF1D_HUMAN	Log.Intensity	Early	Healthy	15	15	131	0.461	0.461	ns	18.1596	c("Early", "Healthy")	1	2	0.032	no change
728	Early.Healthy	EF1G_HUMAN	Log.Intensity	Early	Healthy	15	15	144	0.202	0.303	ns	17.4756	c("Early", "Healthy")	1	2	0.157	no change
729	Early.Healthy	EF2_HUMAN	Log.Intensity	Early	Healthy	15	15	112	1	1	ns	19.7716	c("Early", "Healthy")	1	2	0.045	no change
730	Early.Healthy	EFHD2_HUMAN	Log.Intensity	Early	Healthy	15	15	104	0.744	0.744	ns	15.7996	c("Early", "Healthy")	1	2	-0.295	no change
731	Early.Healthy	EFNA1_HUMAN	Log.Intensity	Early	Healthy	15	15	195	0.000323	0.000969	***	19.7796	c("Early", "Healthy")	1	2	0.681	up regulated above FC thershold
732	Early.Healthy	EFNB1_HUMAN	Log.Intensity	Early	Healthy	15	15	133	0.412	0.412	ns	17.1976	c("Early", "Healthy")	1	2	0.185	no change
733	Early.Healthy	EFNB2_HUMAN	Log.Intensity	Early	Healthy	15	15	131	0.461	0.461	ns	16.9586	c("Early", "Healthy")	1	2	0.323	no change
734	Early.Healthy	EFTU_HUMAN	Log.Intensity	Early	Healthy	15	15	124	0.653	0.744	ns	18.4766	c("Early", "Healthy")	1	2	0.056	no change
735	Early.Healthy	EGF_HUMAN	Log.Intensity	Early	Healthy	15	15	121	0.744	0.744	ns	15.4456	c("Early", "Healthy")	1	2	0.002	no change
736	Early.Healthy	EGFR_HUMAN	Log.Intensity	Early	Healthy	15	15	113	1	1	ns	19.1216	c("Early", "Healthy")	1	2	0.026	no change
737	Early.Healthy	EGLN_HUMAN	Log.Intensity	Early	Healthy	15	15	66	0.056	0.083	ns	19.3026	c("Early", "Healthy")	1	2	-0.326	no change
738	Early.Healthy	EHD1_HUMAN	Log.Intensity	Early	Healthy	15	15	122	0.713	0.935	ns	18.8586	c("Early", "Healthy")	1	2	0.189	no change
739	Early.Healthy	EHD2_HUMAN	Log.Intensity	Early	Healthy	15	15	175	0.009	0.026	*	16.3246	c("Early", "Healthy")	1	2	0.323	up regulated below FC thershold
740	Early.Healthy	EHD3_HUMAN	Log.Intensity	Early	Healthy	15	15	143	0.217	0.584	ns	18.2306	c("Early", "Healthy")	1	2	0.834	no change
741	Early.Healthy	EI2BA_HUMAN	Log.Intensity	Early	Healthy	15	15	109	0.902	0.902	ns	14.8126	c("Early", "Healthy")	1	2	0.23	no change
742	Early.Healthy	EIF2A_HUMAN	Log.Intensity	Early	Healthy	15	15	100	0.624	0.838	ns	16.4556	c("Early", "Healthy")	1	2	-0.006	no change
743	Early.Healthy	EIF3A_HUMAN	Log.Intensity	Early	Healthy	15	15	92	0.412	0.486	ns	16.4416	c("Early", "Healthy")	1	2	-0.039	no change
744	Early.Healthy	EIF3B_HUMAN	Log.Intensity	Early	Healthy	15	15	117	0.87	0.87	ns	17.4186	c("Early", "Healthy")	1	2	-0.068	no change
745	Early.Healthy	EIF3D_HUMAN	Log.Intensity	Early	Healthy	15	15	134	0.389	0.618	ns	17.4306	c("Early", "Healthy")	1	2	0.149	no change
746	Early.Healthy	EIF3E_HUMAN	Log.Intensity	Early	Healthy	15	15	98	0.567	1	ns	14.8466	c("Early", "Healthy")	1	2	-0.074	no change
747	Early.Healthy	EIF3F_HUMAN	Log.Intensity	Early	Healthy	15	15	93	0.436	1	ns	16.8116	c("Early", "Healthy")	1	2	-0.219	no change
748	Early.Healthy	EIF3G_HUMAN	Log.Intensity	Early	Healthy	15	15	163	0.037	0.11	ns	20.6836	c("Early", "Healthy")	1	2	0.545	no change
749	Early.Healthy	EIF3H_HUMAN	Log.Intensity	Early	Healthy	15	15	98	0.567	0.775	ns	14.7396	c("Early", "Healthy")	1	2	-0.182	no change
750	Early.Healthy	EIF3I_HUMAN	Log.Intensity	Early	Healthy	15	15	108	0.87	1	ns	14.7226	c("Early", "Healthy")	1	2	-0.001	no change
751	Early.Healthy	EIF3K_HUMAN	Log.Intensity	Early	Healthy	15	15	153	0.098	0.146	ns	19.5816	c("Early", "Healthy")	1	2	0.293	no change
752	Early.Healthy	EIF3L_HUMAN	Log.Intensity	Early	Healthy	15	15	128	0.539	0.595	ns	14.6896	c("Early", "Healthy")	1	2	0.161	no change
753	Early.Healthy	EIFCL_HUMAN;EIF3C_HUMAN	Log.Intensity	Early	Healthy	15	15	103	0.713	0.713	ns	15.2786	c("Early", "Healthy")	1	2	0.112	no change
754	Early.Healthy	EIPR1_HUMAN	Log.Intensity	Early	Healthy	15	15	132	0.436	0.654	ns	14.9486	c("Early", "Healthy")	1	2	0.301	no change
755	Early.Healthy	ELAF_HUMAN	Log.Intensity	Early	Healthy	15	15	123	0.683	0.967	ns	15.1056	c("Early", "Healthy")	1	2	0.02	no change
756	Early.Healthy	ELAV1_HUMAN	Log.Intensity	Early	Healthy	15	15	99	0.595	0.87	ns	15.0656	c("Early", "Healthy")	1	2	-0.556	no change
757	Early.Healthy	ELMD2_HUMAN	Log.Intensity	Early	Healthy	15	15	115	0.935	0.935	ns	17.0016	c("Early", "Healthy")	1	2	-0.251	no change
758	Early.Healthy	ELNE_HUMAN	Log.Intensity	Early	Healthy	15	15	126	0.595	0.595	ns	17.5436	c("Early", "Healthy")	1	2	-0.027	no change
759	Early.Healthy	ELOB_HUMAN	Log.Intensity	Early	Healthy	15	15	116	0.902	0.967	ns	16.6276	c("Early", "Healthy")	1	2	-0.081	no change
760	Early.Healthy	ELOC_HUMAN	Log.Intensity	Early	Healthy	15	15	88	0.325	0.654	ns	15.8206	c("Early", "Healthy")	1	2	-0.345	no change
761	Early.Healthy	EM55_HUMAN	Log.Intensity	Early	Healthy	15	15	138	0.305	0.458	ns	16.0906	c("Early", "Healthy")	1	2	0.052	no change
762	Early.Healthy	EMAL2_HUMAN	Log.Intensity	Early	Healthy	15	15	112	1	1	ns	18.1016	c("Early", "Healthy")	1	2	-0.046	no change
763	Early.Healthy	EMD_HUMAN	Log.Intensity	Early	Healthy	15	15	121	0.744	0.744	ns	17.0006	c("Early", "Healthy")	1	2	0.017	no change
764	Early.Healthy	EMIL1_HUMAN	Log.Intensity	Early	Healthy	15	15	118	0.838	0.935	ns	19.3076	c("Early", "Healthy")	1	2	0.3	no change
765	Early.Healthy	EMIL2_HUMAN	Log.Intensity	Early	Healthy	15	15	64	0.045	0.068	ns	16.4286	c("Early", "Healthy")	1	2	-0.162	no change
766	Early.Healthy	EMIL3_HUMAN	Log.Intensity	Early	Healthy	15	15	116	0.902	0.902	ns	16.4776	c("Early", "Healthy")	1	2	0.128	no change
767	Early.Healthy	ENDD1_HUMAN	Log.Intensity	Early	Healthy	15	15	159	0.056	0.166	ns	18.1986	c("Early", "Healthy")	1	2	0.757	no change
768	Early.Healthy	ENDOU_HUMAN	Log.Intensity	Early	Healthy	15	15	122	0.713	0.744	ns	14.7056	c("Early", "Healthy")	1	2	0.072	no change
769	Early.Healthy	ENOA_HUMAN	Log.Intensity	Early	Healthy	15	15	116	0.902	1	ns	21.1236	c("Early", "Healthy")	1	2	0.144	no change
770	Early.Healthy	ENOB_HUMAN	Log.Intensity	Early	Healthy	15	15	94	0.461	0.692	ns	21.1596	c("Early", "Healthy")	1	2	-0.308	no change
771	Early.Healthy	ENOG_HUMAN	Log.Intensity	Early	Healthy	15	15	156	0.074	0.223	ns	18.1646	c("Early", "Healthy")	1	2	1.249	no change
772	Early.Healthy	ENOPH_HUMAN	Log.Intensity	Early	Healthy	15	15	98	0.567	0.683	ns	14.8156	c("Early", "Healthy")	1	2	0.04	no change
773	Early.Healthy	ENPL_HUMAN	Log.Intensity	Early	Healthy	15	15	111	0.967	0.967	ns	23.0636	c("Early", "Healthy")	1	2	0.07	no change
774	Early.Healthy	ENPLL_HUMAN	Log.Intensity	Early	Healthy	15	15	134	0.389	0.618	ns	22.7286	c("Early", "Healthy")	1	2	0.015	no change
775	Early.Healthy	ENPP1_HUMAN	Log.Intensity	Early	Healthy	15	15	123	0.683	0.902	ns	17.8596	c("Early", "Healthy")	1	2	0.398	no change
776	Early.Healthy	ENPP2_HUMAN	Log.Intensity	Early	Healthy	15	15	75	0.126	0.206	ns	21.2436	c("Early", "Healthy")	1	2	-0.42	no change
777	Early.Healthy	ENPP3_HUMAN	Log.Intensity	Early	Healthy	15	15	98	0.567	0.567	ns	16.7726	c("Early", "Healthy")	1	2	-0.104	no change
778	Early.Healthy	ENPP5_HUMAN	Log.Intensity	Early	Healthy	15	15	108	0.87	0.902	ns	15.5086	c("Early", "Healthy")	1	2	0.189	no change
779	Early.Healthy	ENSA_HUMAN	Log.Intensity	Early	Healthy	15	15	107	0.838	0.967	ns	17.5376	c("Early", "Healthy")	1	2	-0.119	no change
780	Early.Healthy	ENTP5_HUMAN	Log.Intensity	Early	Healthy	15	15	108	0.87	0.87	ns	17.5116	c("Early", "Healthy")	1	2	0.083	no change
781	Early.Healthy	EP15R_HUMAN	Log.Intensity	Early	Healthy	15	15	123	0.683	0.806	ns	17.0006	c("Early", "Healthy")	1	2	-0.102	no change
782	Early.Healthy	EPB42_HUMAN	Log.Intensity	Early	Healthy	15	15	130	0.486	0.806	ns	18.2316	c("Early", "Healthy")	1	2	0.205	no change
783	Early.Healthy	EPCR_HUMAN	Log.Intensity	Early	Healthy	15	15	75	0.126	0.378	ns	22.7236	c("Early", "Healthy")	1	2	-0.573	no change
784	Early.Healthy	EPHA1_HUMAN	Log.Intensity	Early	Healthy	15	15	108	0.87	0.87	ns	19.8336	c("Early", "Healthy")	1	2	0.188	no change
785	Early.Healthy	EPHA4_HUMAN	Log.Intensity	Early	Healthy	15	15	90	0.367	0.367	ns	18.3086	c("Early", "Healthy")	1	2	-0.027	no change
786	Early.Healthy	EPHA7_HUMAN	Log.Intensity	Early	Healthy	15	15	129	0.512	0.567	ns	20.1236	c("Early", "Healthy")	1	2	-0.172	no change
787	Early.Healthy	EPHB2_HUMAN	Log.Intensity	Early	Healthy	15	15	65	0.05	0.075	ns	14.9476	c("Early", "Healthy")	1	2	-0.211	no change
788	Early.Healthy	EPHB4_HUMAN	Log.Intensity	Early	Healthy	15	15	105	0.775	0.775	ns	20.9016	c("Early", "Healthy")	1	2	-0.144	no change
789	Early.Healthy	EPIPL_HUMAN	Log.Intensity	Early	Healthy	15	15	94	0.461	0.768	ns	14.7156	c("Early", "Healthy")	1	2	-0.065	no change
790	Early.Healthy	ERAP1_HUMAN	Log.Intensity	Early	Healthy	15	15	140	0.267	0.567	ns	19.6556	c("Early", "Healthy")	1	2	0.479	no change
791	Early.Healthy	ERAP2_HUMAN	Log.Intensity	Early	Healthy	15	15	117	0.87	0.87	ns	19.8786	c("Early", "Healthy")	1	2	-0.159	no change
792	Early.Healthy	ERBB2_HUMAN	Log.Intensity	Early	Healthy	15	15	99	0.595	0.595	ns	16.6216	c("Early", "Healthy")	1	2	-0.118	no change
793	Early.Healthy	ERBB3_HUMAN	Log.Intensity	Early	Healthy	15	15	103	0.713	0.713	ns	17.1546	c("Early", "Healthy")	1	2	0.072	no change
794	Early.Healthy	ERBB4_HUMAN	Log.Intensity	Early	Healthy	15	15	147	0.161	0.483	ns	14.9316	c("Early", "Healthy")	1	2	0.248	no change
795	Early.Healthy	ERF1_HUMAN	Log.Intensity	Early	Healthy	15	15	119	0.806	0.806	ns	15.6306	c("Early", "Healthy")	1	2	0.075	no change
796	Early.Healthy	ERF3A_HUMAN	Log.Intensity	Early	Healthy	15	15	104	0.744	0.744	ns	16.1596	c("Early", "Healthy")	1	2	-0.024	no change
797	Early.Healthy	ERF3B_HUMAN	Log.Intensity	Early	Healthy	15	15	99	0.595	0.595	ns	14.9156	c("Early", "Healthy")	1	2	-0.17	no change
798	Early.Healthy	ERLN1_HUMAN;ERLN2_HUMAN	Log.Intensity	Early	Healthy	15	15	104	0.744	0.744	ns	14.9666	c("Early", "Healthy")	1	2	-0.036	no change
799	Early.Healthy	ERP29_HUMAN	Log.Intensity	Early	Healthy	15	15	144	0.202	0.4	ns	16.5456	c("Early", "Healthy")	1	2	0.083	no change
800	Early.Healthy	ERP44_HUMAN	Log.Intensity	Early	Healthy	15	15	154	0.089	0.268	ns	18.6036	c("Early", "Healthy")	1	2	0.709	no change
801	Early.Healthy	ES8L1_HUMAN	Log.Intensity	Early	Healthy	15	15	129	0.512	0.768	ns	19.2756	c("Early", "Healthy")	1	2	0.09	no change
802	Early.Healthy	ES8L2_HUMAN	Log.Intensity	Early	Healthy	15	15	50	0.009	0.026	*	20.4606	c("Early", "Healthy")	1	2	-0.368	down regulated below FC thershold
803	Early.Healthy	ESAM_HUMAN	Log.Intensity	Early	Healthy	15	15	152	0.106	0.318	ns	18.9596	c("Early", "Healthy")	1	2	0.849	no change
804	Early.Healthy	ESM1_HUMAN	Log.Intensity	Early	Healthy	15	15	193	0.000478	0.001	**	19.0986	c("Early", "Healthy")	1	2	0.654	up regulated above FC thershold
805	Early.Healthy	EST1_HUMAN	Log.Intensity	Early	Healthy	15	15	96	0.512	0.806	ns	22.2706	c("Early", "Healthy")	1	2	-0.223	no change
806	Early.Healthy	EST2_HUMAN	Log.Intensity	Early	Healthy	15	15	79	0.174	0.326	ns	17.7796	c("Early", "Healthy")	1	2	-0.435	no change
807	Early.Healthy	EST3_HUMAN	Log.Intensity	Early	Healthy	15	15	85	0.267	0.428	ns	16.5906	c("Early", "Healthy")	1	2	-0.109	no change
808	Early.Healthy	ESTD_HUMAN	Log.Intensity	Early	Healthy	15	15	153	0.098	0.206	ns	20.7386	c("Early", "Healthy")	1	2	0.38	no change
809	Early.Healthy	ETFB_HUMAN	Log.Intensity	Early	Healthy	15	15	93	0.436	0.806	ns	19.7716	c("Early", "Healthy")	1	2	-0.059	no change
810	Early.Healthy	EVPL_HUMAN	Log.Intensity	Early	Healthy	15	15	114	0.967	0.967	ns	15.9516	c("Early", "Healthy")	1	2	0.012	no change
811	Early.Healthy	EXT1_HUMAN	Log.Intensity	Early	Healthy	15	15	85	0.267	0.4	ns	19.7446	c("Early", "Healthy")	1	2	-0.283	no change
812	Early.Healthy	EXT2_HUMAN	Log.Intensity	Early	Healthy	15	15	101	0.653	0.653	ns	22.1746	c("Early", "Healthy")	1	2	-0.045	no change
813	Early.Healthy	EXTL2_HUMAN	Log.Intensity	Early	Healthy	15	15	44	0.004	0.006	**	19.8596	c("Early", "Healthy")	1	2	-0.62	down regulated above FC thershold
814	Early.Healthy	EZRI_HUMAN	Log.Intensity	Early	Healthy	15	15	73	0.106	0.159	ns	17.8496	c("Early", "Healthy")	1	2	-0.632	no change
815	Early.Healthy	F10A1_HUMAN	Log.Intensity	Early	Healthy	15	15	145	0.187	0.28	ns	19.4266	c("Early", "Healthy")	1	2	0.91	no change
816	Early.Healthy	F13A_HUMAN	Log.Intensity	Early	Healthy	15	15	98	0.567	0.567	ns	21.9986	c("Early", "Healthy")	1	2	-0.103	no change
817	Early.Healthy	F13B_HUMAN	Log.Intensity	Early	Healthy	15	15	87	0.305	0.729	ns	22.2116	c("Early", "Healthy")	1	2	-0.041	no change
818	Early.Healthy	F151A_HUMAN	Log.Intensity	Early	Healthy	15	15	151	0.116	0.348	ns	18.4876	c("Early", "Healthy")	1	2	0.099	no change
819	Early.Healthy	F16P1_HUMAN	Log.Intensity	Early	Healthy	15	15	76	0.137	0.411	ns	22.1146	c("Early", "Healthy")	1	2	-0.323	no change
820	Early.Healthy	F1711_HUMAN	Log.Intensity	Early	Healthy	15	15	117	0.87	0.87	ns	15.5256	c("Early", "Healthy")	1	2	0.046	no change
821	Early.Healthy	F234A_HUMAN	Log.Intensity	Early	Healthy	15	15	58	0.024	0.035	*	17.3156	c("Early", "Healthy")	1	2	-0.759	down regulated above FC thershold
822	Early.Healthy	FA10_HUMAN	Log.Intensity	Early	Healthy	15	15	63	0.041	0.061	ns	24.1906	c("Early", "Healthy")	1	2	-0.243	no change
823	Early.Healthy	FA11_HUMAN	Log.Intensity	Early	Healthy	15	15	119	0.806	0.806	ns	26.4706	c("Early", "Healthy")	1	2	-0.053	no change
824	Early.Healthy	FA12_HUMAN	Log.Intensity	Early	Healthy	15	15	114	0.967	0.967	ns	25.5716	c("Early", "Healthy")	1	2	-0.215	no change
825	Early.Healthy	FA20A_HUMAN	Log.Intensity	Early	Healthy	15	15	96	0.512	0.967	ns	18.2676	c("Early", "Healthy")	1	2	-0.324	no change
826	Early.Healthy	FA20C_HUMAN	Log.Intensity	Early	Healthy	15	15	93	0.436	0.692	ns	21.5656	c("Early", "Healthy")	1	2	-0.159	no change
827	Early.Healthy	FA5_HUMAN	Log.Intensity	Early	Healthy	15	15	136	0.345	0.518	ns	26.2976	c("Early", "Healthy")	1	2	0.1	no change
828	Early.Healthy	FA7_HUMAN	Log.Intensity	Early	Healthy	15	15	81	0.202	0.55	ns	20.5826	c("Early", "Healthy")	1	2	-0.177	no change
829	Early.Healthy	FA8_HUMAN	Log.Intensity	Early	Healthy	15	15	140	0.267	0.267	ns	19.6016	c("Early", "Healthy")	1	2	0.266	no change
830	Early.Healthy	FA83H_HUMAN	Log.Intensity	Early	Healthy	15	15	122	0.713	0.967	ns	14.7306	c("Early", "Healthy")	1	2	-0.027	no change
831	Early.Healthy	FA9_HUMAN	Log.Intensity	Early	Healthy	15	15	112	1	1	ns	26.5096	c("Early", "Healthy")	1	2	0.133	no change
832	Early.Healthy	FA92A_HUMAN	Log.Intensity	Early	Healthy	15	15	159	0.056	0.101	ns	21.0116	c("Early", "Healthy")	1	2	0.504	no change
833	Early.Healthy	FAAA_HUMAN	Log.Intensity	Early	Healthy	15	15	103	0.713	1	ns	25.0586	c("Early", "Healthy")	1	2	-0.25	no change
834	Early.Healthy	FABP4_HUMAN	Log.Intensity	Early	Healthy	15	15	166	0.026	0.079	ns	21.2996	c("Early", "Healthy")	1	2	1.243	no change
835	Early.Healthy	FABP5_HUMAN	Log.Intensity	Early	Healthy	15	15	111	0.967	0.967	ns	20.4546	c("Early", "Healthy")	1	2	0.103	no change
836	Early.Healthy	FABP6_HUMAN	Log.Intensity	Early	Healthy	15	15	114	0.967	0.967	ns	17.6816	c("Early", "Healthy")	1	2	0.269	no change
837	Early.Healthy	FABPH_HUMAN	Log.Intensity	Early	Healthy	15	15	183	0.003	0.008	**	20.9616	c("Early", "Healthy")	1	2	1.031	up regulated above FC thershold
838	Early.Healthy	FABPI_HUMAN	Log.Intensity	Early	Healthy	15	15	141	0.25	0.375	ns	17.8626	c("Early", "Healthy")	1	2	0.385	no change
839	Early.Healthy	FABPL_HUMAN	Log.Intensity	Early	Healthy	15	15	141	0.25	0.375	ns	21.4666	c("Early", "Healthy")	1	2	0.409	no change
840	Early.Healthy	FADS6_HUMAN	Log.Intensity	Early	Healthy	15	15	92	0.412	0.654	ns	20.2676	c("Early", "Healthy")	1	2	-0.179	no change
841	Early.Healthy	FAH2A_HUMAN	Log.Intensity	Early	Healthy	15	15	137	0.325	0.488	ns	16.2576	c("Early", "Healthy")	1	2	0.263	no change
842	Early.Healthy	FAIM3_HUMAN	Log.Intensity	Early	Healthy	15	15	79	0.174	0.261	ns	19.2256	c("Early", "Healthy")	1	2	-0.626	no change
843	Early.Healthy	FAM3B_HUMAN	Log.Intensity	Early	Healthy	15	15	86	0.285	0.412	ns	16.2296	c("Early", "Healthy")	1	2	-0.189	no change
844	Early.Healthy	FAM3C_HUMAN	Log.Intensity	Early	Healthy	15	15	79	0.174	0.261	ns	19.6706	c("Early", "Healthy")	1	2	-0.314	no change
845	Early.Healthy	FAS_HUMAN	Log.Intensity	Early	Healthy	15	15	139	0.285	0.428	ns	16.8466	c("Early", "Healthy")	1	2	0.149	no change
846	Early.Healthy	FAT1_HUMAN	Log.Intensity	Early	Healthy	15	15	78	0.161	0.242	ns	19.0956	c("Early", "Healthy")	1	2	-0.663	no change
847	Early.Healthy	FAT2_HUMAN	Log.Intensity	Early	Healthy	15	15	108	0.87	0.87	ns	14.6086	c("Early", "Healthy")	1	2	-0.052	no change
848	Early.Healthy	FAT4_HUMAN	Log.Intensity	Early	Healthy	15	15	114	0.967	0.967	ns	18.4256	c("Early", "Healthy")	1	2	0.019	no change
849	Early.Healthy	FBLN1_HUMAN	Log.Intensity	Early	Healthy	15	15	123	0.683	0.683	ns	26.8256	c("Early", "Healthy")	1	2	0.11	no change
850	Early.Healthy	FBLN2_HUMAN	Log.Intensity	Early	Healthy	15	15	141	0.25	0.305	ns	18.2866	c("Early", "Healthy")	1	2	0.315	no change
851	Early.Healthy	FBLN3_HUMAN	Log.Intensity	Early	Healthy	15	15	135	0.367	0.55	ns	24.5966	c("Early", "Healthy")	1	2	0.109	no change
852	Early.Healthy	FBLN4_HUMAN	Log.Intensity	Early	Healthy	15	15	31	0.000394	0.001	**	18.2506	c("Early", "Healthy")	1	2	-0.794	down regulated above FC thershold
853	Early.Healthy	FBLN5_HUMAN	Log.Intensity	Early	Healthy	15	15	89	0.345	0.518	ns	19.6416	c("Early", "Healthy")	1	2	0.022	no change
854	Early.Healthy	FBLN7_HUMAN	Log.Intensity	Early	Healthy	15	15	88	0.325	0.389	ns	17.6786	c("Early", "Healthy")	1	2	-0.033	no change
855	Early.Healthy	FBN1_HUMAN	Log.Intensity	Early	Healthy	15	15	90	0.367	0.713	ns	20.9126	c("Early", "Healthy")	1	2	-0.312	no change
856	Early.Healthy	FBX50_HUMAN	Log.Intensity	Early	Healthy	15	15	97	0.539	0.567	ns	15.6516	c("Early", "Healthy")	1	2	0.03	no change
857	Early.Healthy	FBX7_HUMAN	Log.Intensity	Early	Healthy	15	15	193	0.000478	0.001	**	16.2336	c("Early", "Healthy")	1	2	0.785	up regulated above FC thershold
858	Early.Healthy	FCAMR_HUMAN	Log.Intensity	Early	Healthy	15	15	83	0.233	0.35	ns	20.4466	c("Early", "Healthy")	1	2	-0.914	no change
859	Early.Healthy	FCER2_HUMAN	Log.Intensity	Early	Healthy	15	15	150	0.126	0.378	ns	17.4816	c("Early", "Healthy")	1	2	0.137	no change
860	Early.Healthy	FCERG_HUMAN	Log.Intensity	Early	Healthy	15	15	147	0.161	0.483	ns	16.7276	c("Early", "Healthy")	1	2	0.557	no change
861	Early.Healthy	FCG2A_HUMAN	Log.Intensity	Early	Healthy	15	15	150	0.126	0.189	ns	21.7086	c("Early", "Healthy")	1	2	0.419	no change
862	Early.Healthy	FCG3A_HUMAN	Log.Intensity	Early	Healthy	15	15	124	0.653	0.653	ns	23.4646	c("Early", "Healthy")	1	2	0.089	no change
863	Early.Healthy	FCGBP_HUMAN	Log.Intensity	Early	Healthy	15	15	135	0.367	0.412	ns	26.8236	c("Early", "Healthy")	1	2	0.129	no change
864	Early.Healthy	FCGRN_HUMAN	Log.Intensity	Early	Healthy	15	15	77	0.148	0.444	ns	19.1306	c("Early", "Healthy")	1	2	-0.116	no change
865	Early.Healthy	FCL_HUMAN	Log.Intensity	Early	Healthy	15	15	114	0.967	0.967	ns	18.3646	c("Early", "Healthy")	1	2	0.058	no change
866	Early.Healthy	FCN1_HUMAN	Log.Intensity	Early	Healthy	15	15	101	0.653	0.713	ns	20.2586	c("Early", "Healthy")	1	2	-0.393	no change
867	Early.Healthy	FCN2_HUMAN	Log.Intensity	Early	Healthy	15	15	157	0.068	0.101	ns	20.4186	c("Early", "Healthy")	1	2	0.349	no change
868	Early.Healthy	FCN3_HUMAN	Log.Intensity	Early	Healthy	15	15	141	0.25	0.375	ns	26.8916	c("Early", "Healthy")	1	2	0.281	no change
869	Early.Healthy	FCRL1_HUMAN	Log.Intensity	Early	Healthy	15	15	85	0.267	0.744	ns	14.9746	c("Early", "Healthy")	1	2	-0.299	no change
870	Early.Healthy	FCRL5_HUMAN	Log.Intensity	Early	Healthy	15	15	65	0.05	0.075	ns	19.8186	c("Early", "Healthy")	1	2	-1.36	no change
871	Early.Healthy	FCSD1_HUMAN	Log.Intensity	Early	Healthy	15	15	126	0.595	0.892	ns	15.0436	c("Early", "Healthy")	1	2	0.375	no change
872	Early.Healthy	FEN1_HUMAN	Log.Intensity	Early	Healthy	15	15	167	0.024	0.068	ns	21.2606	c("Early", "Healthy")	1	2	0.582	no change
873	Early.Healthy	FERM1_HUMAN	Log.Intensity	Early	Healthy	15	15	74	0.116	0.348	ns	14.9666	c("Early", "Healthy")	1	2	-0.043	no change
874	Early.Healthy	FETA_HUMAN	Log.Intensity	Early	Healthy	15	15	83	0.233	0.35	ns	16.4106	c("Early", "Healthy")	1	2	-0.03	no change
875	Early.Healthy	FETUA_HUMAN	Log.Intensity	Early	Healthy	15	15	58	0.024	0.035	*	28.7166	c("Early", "Healthy")	1	2	-0.33	down regulated below FC thershold
876	Early.Healthy	FETUB_HUMAN	Log.Intensity	Early	Healthy	15	15	83	0.233	0.285	ns	24.4026	c("Early", "Healthy")	1	2	-0.35	no change
877	Early.Healthy	FGD3_HUMAN	Log.Intensity	Early	Healthy	15	15	100	0.624	0.624	ns	18.2606	c("Early", "Healthy")	1	2	-0.168	no change
878	Early.Healthy	FGFP2_HUMAN	Log.Intensity	Early	Healthy	15	15	79	0.174	0.261	ns	18.3166	c("Early", "Healthy")	1	2	-0.133	no change
879	Early.Healthy	FGFR1_HUMAN	Log.Intensity	Early	Healthy	15	15	144	0.202	0.375	ns	18.5356	c("Early", "Healthy")	1	2	0.725	no change
880	Early.Healthy	FGFR2_HUMAN	Log.Intensity	Early	Healthy	15	15	121	0.744	0.744	ns	15.9316	c("Early", "Healthy")	1	2	0.179	no change
881	Early.Healthy	FGFR3_HUMAN	Log.Intensity	Early	Healthy	15	15	108	0.87	0.87	ns	21.4526	c("Early", "Healthy")	1	2	-0.114	no change
882	Early.Healthy	FGFR4_HUMAN	Log.Intensity	Early	Healthy	15	15	114	0.967	0.967	ns	19.4376	c("Early", "Healthy")	1	2	0.04	no change
883	Early.Healthy	FGGY_HUMAN	Log.Intensity	Early	Healthy	15	15	116	0.902	0.902	ns	15.7156	c("Early", "Healthy")	1	2	-0.002	no change
884	Early.Healthy	FGL1_HUMAN	Log.Intensity	Early	Healthy	15	15	160	0.05	0.075	ns	21.8506	c("Early", "Healthy")	1	2	0.696	no change
885	Early.Healthy	FGL2_HUMAN	Log.Intensity	Early	Healthy	15	15	69	0.074	0.223	ns	18.9796	c("Early", "Healthy")	1	2	-0.531	no change
886	Early.Healthy	FHL1_HUMAN	Log.Intensity	Early	Healthy	15	15	160	0.05	0.075	ns	17.3866	c("Early", "Healthy")	1	2	1.009	no change
887	Early.Healthy	FHOD1_HUMAN	Log.Intensity	Early	Healthy	15	15	137	0.325	0.325	ns	19.4786	c("Early", "Healthy")	1	2	0.126	no change
888	Early.Healthy	FHR1_HUMAN	Log.Intensity	Early	Healthy	15	15	134	0.389	0.539	ns	26.4636	c("Early", "Healthy")	1	2	0.033	no change
889	Early.Healthy	FHR2_HUMAN	Log.Intensity	Early	Healthy	15	15	168	0.021	0.063	ns	26.1826	c("Early", "Healthy")	1	2	0.507	no change
890	Early.Healthy	FHR3_HUMAN	Log.Intensity	Early	Healthy	15	15	100	0.624	0.744	ns	21.9186	c("Early", "Healthy")	1	2	-0.075	no change
891	Early.Healthy	FHR4_HUMAN	Log.Intensity	Early	Healthy	15	15	146	0.174	0.261	ns	19.5756	c("Early", "Healthy")	1	2	0.305	no change
892	Early.Healthy	FHR5_HUMAN	Log.Intensity	Early	Healthy	15	15	149	0.137	0.206	ns	23.5876	c("Early", "Healthy")	1	2	0.465	no change
893	Early.Healthy	FIBB_HUMAN	Log.Intensity	Early	Healthy	15	15	181	0.004	0.011	*	29.8606	c("Early", "Healthy")	1	2	0.441	up regulated below FC thershold
894	Early.Healthy	FIBG_HUMAN	Log.Intensity	Early	Healthy	15	15	135	0.367	0.55	ns	29.2066	c("Early", "Healthy")	1	2	0.268	no change
895	Early.Healthy	FILA_HUMAN	Log.Intensity	Early	Healthy	15	15	126	0.595	0.595	ns	19.0086	c("Early", "Healthy")	1	2	0.02	no change
896	Early.Healthy	FILA2_HUMAN	Log.Intensity	Early	Healthy	15	15	109	0.902	0.902	ns	16.6236	c("Early", "Healthy")	1	2	-0.285	no change
897	Early.Healthy	FINC_HUMAN	Log.Intensity	Early	Healthy	15	15	69	0.074	0.081	ns	29.4916	c("Early", "Healthy")	1	2	-0.151	no change
898	Early.Healthy	FIS1_HUMAN	Log.Intensity	Early	Healthy	15	15	130	0.486	0.85	ns	19.0466	c("Early", "Healthy")	1	2	0.258	no change
899	Early.Healthy	FKB1A_HUMAN	Log.Intensity	Early	Healthy	15	15	111	0.967	0.967	ns	19.4236	c("Early", "Healthy")	1	2	-0.058	no change
900	Early.Healthy	FKBP3_HUMAN	Log.Intensity	Early	Healthy	15	15	100	0.624	0.624	ns	17.9996	c("Early", "Healthy")	1	2	-0.276	no change
901	Early.Healthy	FKBP4_HUMAN	Log.Intensity	Early	Healthy	15	15	116	0.902	0.902	ns	17.2906	c("Early", "Healthy")	1	2	0.118	no change
902	Early.Healthy	FLII_HUMAN	Log.Intensity	Early	Healthy	15	15	88	0.325	0.488	ns	14.6646	c("Early", "Healthy")	1	2	-0.021	no change
903	Early.Healthy	FLNA_HUMAN	Log.Intensity	Early	Healthy	15	15	174	0.01	0.03	*	20.8246	c("Early", "Healthy")	1	2	1.741	up regulated above FC thershold
904	Early.Healthy	FLNB_HUMAN	Log.Intensity	Early	Healthy	15	15	72	0.098	0.28	ns	17.1016	c("Early", "Healthy")	1	2	-0.212	no change
905	Early.Healthy	FLNC_HUMAN	Log.Intensity	Early	Healthy	15	15	146	0.174	0.326	ns	18.5596	c("Early", "Healthy")	1	2	0.563	no change
906	Early.Healthy	FLOT1_HUMAN	Log.Intensity	Early	Healthy	15	15	100	0.624	1	ns	19.8756	c("Early", "Healthy")	1	2	-0.062	no change
907	Early.Healthy	FLOT2_HUMAN	Log.Intensity	Early	Healthy	15	15	41	0.002	0.007	**	22.9436	c("Early", "Healthy")	1	2	-1.009	down regulated above FC thershold
908	Early.Healthy	FMOD_HUMAN	Log.Intensity	Early	Healthy	15	15	94	0.461	0.775	ns	18.3486	c("Early", "Healthy")	1	2	-0.088	no change
909	Early.Healthy	FN3K_HUMAN	Log.Intensity	Early	Healthy	15	15	127	0.567	0.683	ns	15.6166	c("Early", "Healthy")	1	2	-0.136	no change
910	Early.Healthy	FOLH1_HUMAN;FOH1B_HUMAN	Log.Intensity	Early	Healthy	15	15	133	0.412	0.618	ns	17.7736	c("Early", "Healthy")	1	2	0.103	no change
911	Early.Healthy	FOLR2_HUMAN	Log.Intensity	Early	Healthy	15	15	149	0.137	0.161	ns	19.0806	c("Early", "Healthy")	1	2	0.111	no change
912	Early.Healthy	FOLR3_HUMAN	Log.Intensity	Early	Healthy	15	15	76	0.137	0.411	ns	21.9796	c("Early", "Healthy")	1	2	-0.127	no change
913	Early.Healthy	FPPS_HUMAN	Log.Intensity	Early	Healthy	15	15	100	0.624	0.624	ns	18.8936	c("Early", "Healthy")	1	2	-0.013	no change
914	Early.Healthy	FPRP_HUMAN	Log.Intensity	Early	Healthy	15	15	114	0.967	0.967	ns	16.1056	c("Early", "Healthy")	1	2	-0.059	no change
915	Early.Healthy	FRIH_HUMAN	Log.Intensity	Early	Healthy	15	15	175	0.009	0.026	*	18.3096	c("Early", "Healthy")	1	2	1.121	up regulated above FC thershold
916	Early.Healthy	FRIL_HUMAN	Log.Intensity	Early	Healthy	15	15	169	0.019	0.028	*	21.4116	c("Early", "Healthy")	1	2	2.079	up regulated above FC thershold
917	Early.Healthy	FSCN1_HUMAN	Log.Intensity	Early	Healthy	15	15	103	0.713	0.838	ns	18.0816	c("Early", "Healthy")	1	2	-0.101	no change
918	Early.Healthy	FSIP1_HUMAN	Log.Intensity	Early	Healthy	15	15	104	0.744	0.744	ns	19.5216	c("Early", "Healthy")	1	2	-2.822	no change
919	Early.Healthy	FST_HUMAN	Log.Intensity	Early	Healthy	15	15	105	0.775	0.775	ns	17.0446	c("Early", "Healthy")	1	2	-0.217	no change
920	Early.Healthy	FSTL1_HUMAN	Log.Intensity	Early	Healthy	15	15	113	1	1	ns	20.3546	c("Early", "Healthy")	1	2	-0.037	no change
921	Early.Healthy	FSTL3_HUMAN	Log.Intensity	Early	Healthy	15	15	111	0.967	0.967	ns	16.8996	c("Early", "Healthy")	1	2	0.008	no change
922	Early.Healthy	FTCD_HUMAN	Log.Intensity	Early	Healthy	15	15	125	0.624	0.806	ns	18.6146	c("Early", "Healthy")	1	2	0.096	no change
923	Early.Healthy	FUBP1_HUMAN	Log.Intensity	Early	Healthy	15	15	68	0.068	0.202	ns	26.4696	c("Early", "Healthy")	1	2	-0.299	no change
924	Early.Healthy	FUCO_HUMAN	Log.Intensity	Early	Healthy	15	15	106	0.806	0.806	ns	21.1896	c("Early", "Healthy")	1	2	0.169	no change
925	Early.Healthy	FUCO2_HUMAN	Log.Intensity	Early	Healthy	15	15	114	0.967	0.967	ns	20.9016	c("Early", "Healthy")	1	2	-0.001	no change
926	Early.Healthy	FUMH_HUMAN	Log.Intensity	Early	Healthy	15	15	109	0.902	0.902	ns	18.9156	c("Early", "Healthy")	1	2	0.085	no change
927	Early.Healthy	FURIN_HUMAN	Log.Intensity	Early	Healthy	15	15	67	0.061	0.092	ns	19.0626	c("Early", "Healthy")	1	2	-0.115	no change
928	Early.Healthy	FUS_HUMAN	Log.Intensity	Early	Healthy	15	15	135	0.367	0.55	ns	16.4956	c("Early", "Healthy")	1	2	0.064	no change
929	Early.Healthy	FUT11_HUMAN	Log.Intensity	Early	Healthy	15	15	97	0.539	0.775	ns	16.8346	c("Early", "Healthy")	1	2	-1.463	no change
930	Early.Healthy	FYB1_HUMAN	Log.Intensity	Early	Healthy	15	15	144	0.202	0.303	ns	18.4616	c("Early", "Healthy")	1	2	1.383	no change
931	Early.Healthy	G3BP1_HUMAN	Log.Intensity	Early	Healthy	15	15	131	0.461	0.461	ns	18.2986	c("Early", "Healthy")	1	2	0.184	no change
932	Early.Healthy	G3P_HUMAN	Log.Intensity	Early	Healthy	15	15	78	0.161	0.242	ns	21.3226	c("Early", "Healthy")	1	2	-0.398	no change
933	Early.Healthy	G6B_HUMAN	Log.Intensity	Early	Healthy	15	15	137	0.325	0.55	ns	17.1976	c("Early", "Healthy")	1	2	0.084	no change
934	Early.Healthy	G6PD_HUMAN	Log.Intensity	Early	Healthy	15	15	95	0.486	0.713	ns	19.9526	c("Early", "Healthy")	1	2	0.133	no change
935	Early.Healthy	G6PE_HUMAN	Log.Intensity	Early	Healthy	15	15	114	0.967	1	ns	21.1036	c("Early", "Healthy")	1	2	-0.028	no change
936	Early.Healthy	G6PI_HUMAN	Log.Intensity	Early	Healthy	15	15	73	0.106	0.159	ns	22.9986	c("Early", "Healthy")	1	2	-0.504	no change
937	Early.Healthy	GABT_HUMAN	Log.Intensity	Early	Healthy	15	15	88	0.325	0.55	ns	21.2536	c("Early", "Healthy")	1	2	-0.444	no change
938	Early.Healthy	GAK1A_HUMAN	Log.Intensity	Early	Healthy	15	15	143	0.217	0.458	ns	20.5826	c("Early", "Healthy")	1	2	0.032	no change
939	Early.Healthy	GAK1B_HUMAN	Log.Intensity	Early	Healthy	15	15	102	0.683	0.683	ns	15.4476	c("Early", "Healthy")	1	2	-0.153	no change
940	Early.Healthy	GALE_HUMAN	Log.Intensity	Early	Healthy	15	15	120	0.775	0.775	ns	15.0786	c("Early", "Healthy")	1	2	0.129	no change
941	Early.Healthy	GALK2_HUMAN	Log.Intensity	Early	Healthy	15	15	77	0.148	0.444	ns	16.6596	c("Early", "Healthy")	1	2	-0.13	no change
942	Early.Healthy	GALNS_HUMAN	Log.Intensity	Early	Healthy	15	15	69	0.074	0.223	ns	15.3606	c("Early", "Healthy")	1	2	-0.419	no change
943	Early.Healthy	GALT_HUMAN	Log.Intensity	Early	Healthy	15	15	103	0.713	1	ns	20.5596	c("Early", "Healthy")	1	2	-0.002	no change
944	Early.Healthy	GALT1_HUMAN	Log.Intensity	Early	Healthy	15	15	97	0.539	0.539	ns	16.8266	c("Early", "Healthy")	1	2	-0.095	no change
945	Early.Healthy	GALT2_HUMAN	Log.Intensity	Early	Healthy	15	15	97	0.539	1	ns	17.8756	c("Early", "Healthy")	1	2	-0.002	no change
946	Early.Healthy	GALT5_HUMAN	Log.Intensity	Early	Healthy	15	15	151	0.116	0.206	ns	16.8776	c("Early", "Healthy")	1	2	0.631	no change
947	Early.Healthy	GALT6_HUMAN	Log.Intensity	Early	Healthy	15	15	115	0.935	0.935	ns	17.6436	c("Early", "Healthy")	1	2	-0.189	no change
948	Early.Healthy	GALT7_HUMAN	Log.Intensity	Early	Healthy	15	15	56	0.019	0.031	*	17.8256	c("Early", "Healthy")	1	2	-0.417	down regulated below FC thershold
949	Early.Healthy	GAN_HUMAN	Log.Intensity	Early	Healthy	15	15	130	0.486	0.729	ns	14.9756	c("Early", "Healthy")	1	2	0.591	no change
950	Early.Healthy	GANAB_HUMAN	Log.Intensity	Early	Healthy	15	15	96	0.512	0.512	ns	18.7096	c("Early", "Healthy")	1	2	-0.318	no change
951	Early.Healthy	GAPR1_HUMAN	Log.Intensity	Early	Healthy	15	15	105	0.775	0.775	ns	20.0956	c("Early", "Healthy")	1	2	-0.046	no change
952	Early.Healthy	GAR1_HUMAN	Log.Intensity	Early	Healthy	15	15	118	0.838	0.838	ns	14.9746	c("Early", "Healthy")	1	2	0.13	no change
953	Early.Healthy	GARS_HUMAN	Log.Intensity	Early	Healthy	15	15	82	0.217	0.584	ns	17.6526	c("Early", "Healthy")	1	2	-0.369	no change
954	Early.Healthy	GAS6_HUMAN	Log.Intensity	Early	Healthy	15	15	81	0.202	0.488	ns	18.5296	c("Early", "Healthy")	1	2	-0.277	no change
955	Early.Healthy	GATM_HUMAN	Log.Intensity	Early	Healthy	15	15	94	0.461	0.692	ns	19.2066	c("Early", "Healthy")	1	2	-0.005	no change
956	Early.Healthy	GBB1_HUMAN	Log.Intensity	Early	Healthy	15	15	134	0.389	0.618	ns	16.6526	c("Early", "Healthy")	1	2	0.489	no change
957	Early.Healthy	GBB2_HUMAN	Log.Intensity	Early	Healthy	15	15	129	0.512	0.935	ns	20.1206	c("Early", "Healthy")	1	2	0.478	no change
958	Early.Healthy	GBG11_HUMAN	Log.Intensity	Early	Healthy	15	15	109	0.902	0.967	ns	14.9796	c("Early", "Healthy")	1	2	-0.048	no change
959	Early.Healthy	GBG12_HUMAN	Log.Intensity	Early	Healthy	15	15	97	0.539	0.624	ns	14.7776	c("Early", "Healthy")	1	2	-0.03	no change
960	Early.Healthy	GBP1_HUMAN	Log.Intensity	Early	Healthy	15	15	145	0.187	0.28	ns	21.1876	c("Early", "Healthy")	1	2	0.521	no change
961	Early.Healthy	GBP2_HUMAN	Log.Intensity	Early	Healthy	15	15	98	0.567	0.806	ns	15.6946	c("Early", "Healthy")	1	2	0.041	no change
962	Early.Healthy	GBRL2_HUMAN	Log.Intensity	Early	Healthy	15	15	112	1	1	ns	15.6396	c("Early", "Healthy")	1	2	0.049	no change
963	Early.Healthy	GCN1_HUMAN	Log.Intensity	Early	Healthy	15	15	125	0.624	0.935	ns	19.3176	c("Early", "Healthy")	1	2	0.065	no change
964	Early.Healthy	GCSP_HUMAN	Log.Intensity	Early	Healthy	15	15	135	0.367	0.654	ns	20.3946	c("Early", "Healthy")	1	2	0.04	no change
965	Early.Healthy	GCYA1_HUMAN	Log.Intensity	Early	Healthy	15	15	89	0.345	0.518	ns	17.9126	c("Early", "Healthy")	1	2	-1.388	no change
966	Early.Healthy	GDE_HUMAN	Log.Intensity	Early	Healthy	15	15	118	0.838	0.838	ns	17.8336	c("Early", "Healthy")	1	2	0.004	no change
967	Early.Healthy	GDF15_HUMAN	Log.Intensity	Early	Healthy	15	15	117	0.87	0.87	ns	16.5896	c("Early", "Healthy")	1	2	0.1	no change
968	Early.Healthy	GDF2_HUMAN	Log.Intensity	Early	Healthy	15	15	75	0.126	0.189	ns	19.0126	c("Early", "Healthy")	1	2	-0.461	no change
969	Early.Healthy	GDF8_HUMAN	Log.Intensity	Early	Healthy	15	15	105	0.775	0.775	ns	17.8376	c("Early", "Healthy")	1	2	-0.137	no change
970	Early.Healthy	GDIA_HUMAN	Log.Intensity	Early	Healthy	15	15	116	0.902	0.902	ns	18.8756	c("Early", "Healthy")	1	2	0.279	no change
971	Early.Healthy	GDIB_HUMAN	Log.Intensity	Early	Healthy	15	15	108	0.87	0.87	ns	20.2166	c("Early", "Healthy")	1	2	0.233	no change
972	Early.Healthy	GDIR1_HUMAN	Log.Intensity	Early	Healthy	15	15	123	0.683	0.713	ns	19.7426	c("Early", "Healthy")	1	2	0.469	no change
973	Early.Healthy	GDIR2_HUMAN	Log.Intensity	Early	Healthy	15	15	86	0.285	0.618	ns	23.8306	c("Early", "Healthy")	1	2	-0.507	no change
974	Early.Healthy	GDN_HUMAN	Log.Intensity	Early	Healthy	15	15	179	0.005	0.015	*	18.2166	c("Early", "Healthy")	1	2	1.244	up regulated above FC thershold
975	Early.Healthy	GDS1_HUMAN	Log.Intensity	Early	Healthy	15	15	145	0.187	0.428	ns	15.2436	c("Early", "Healthy")	1	2	0.131	no change
976	Early.Healthy	GELS_HUMAN	Log.Intensity	Early	Healthy	15	15	112	1	1	ns	27.5836	c("Early", "Healthy")	1	2	0.022	no change
977	Early.Healthy	GET3_HUMAN	Log.Intensity	Early	Healthy	15	15	132	0.436	0.436	ns	15.2526	c("Early", "Healthy")	1	2	-0.026	no change
978	Early.Healthy	GFPT1_HUMAN	Log.Intensity	Early	Healthy	15	15	86	0.285	0.744	ns	21.2856	c("Early", "Healthy")	1	2	-0.114	no change
979	Early.Healthy	GFRA2_HUMAN	Log.Intensity	Early	Healthy	15	15	116	0.902	0.902	ns	18.5646	c("Early", "Healthy")	1	2	0.066	no change
980	Early.Healthy	GGCT_HUMAN	Log.Intensity	Early	Healthy	15	15	161	0.045	0.068	ns	17.4566	c("Early", "Healthy")	1	2	0.747	no change
981	Early.Healthy	GGH_HUMAN	Log.Intensity	Early	Healthy	15	15	103	0.713	0.744	ns	22.5696	c("Early", "Healthy")	1	2	0.04	no change
982	Early.Healthy	GGT1_HUMAN	Log.Intensity	Early	Healthy	15	15	122	0.713	0.87	ns	21.6606	c("Early", "Healthy")	1	2	-0.087	no change
983	Early.Healthy	GGT5_HUMAN	Log.Intensity	Early	Healthy	15	15	106	0.806	0.902	ns	16.1236	c("Early", "Healthy")	1	2	-0.127	no change
984	Early.Healthy	GGT7_HUMAN	Log.Intensity	Early	Healthy	15	15	128	0.539	0.539	ns	19.2696	c("Early", "Healthy")	1	2	0.238	no change
985	Early.Healthy	GHR_HUMAN	Log.Intensity	Early	Healthy	15	15	80	0.187	0.28	ns	20.6736	c("Early", "Healthy")	1	2	-0.837	no change
986	Early.Healthy	GILT_HUMAN	Log.Intensity	Early	Healthy	15	15	89	0.345	0.518	ns	16.3156	c("Early", "Healthy")	1	2	0.006	no change
987	Early.Healthy	GINM1_HUMAN	Log.Intensity	Early	Healthy	15	15	137	0.325	0.325	ns	18.2766	c("Early", "Healthy")	1	2	0.791	no change
988	Early.Healthy	GKN1_HUMAN	Log.Intensity	Early	Healthy	15	15	122	0.713	0.713	ns	19.2326	c("Early", "Healthy")	1	2	0.121	no change
989	Early.Healthy	GLCM_HUMAN	Log.Intensity	Early	Healthy	15	15	97	0.539	0.624	ns	21.6076	c("Early", "Healthy")	1	2	-0.689	no change
990	Early.Healthy	GLDN_HUMAN	Log.Intensity	Early	Healthy	15	15	158	0.061	0.122	ns	17.5776	c("Early", "Healthy")	1	2	0.816	no change
991	Early.Healthy	GLGB_HUMAN	Log.Intensity	Early	Healthy	15	15	65	0.05	0.146	ns	21.3226	c("Early", "Healthy")	1	2	-0.641	no change
992	Early.Healthy	GLHA_HUMAN	Log.Intensity	Early	Healthy	15	15	141	0.25	0.486	ns	16.9926	c("Early", "Healthy")	1	2	1.411	no change
993	Early.Healthy	GLNA_HUMAN	Log.Intensity	Early	Healthy	15	15	148	0.148	0.222	ns	17.5066	c("Early", "Healthy")	1	2	0.56	no change
994	Early.Healthy	GLO2_HUMAN	Log.Intensity	Early	Healthy	15	15	157	0.068	0.101	ns	18.6956	c("Early", "Healthy")	1	2	0.61	no change
995	Early.Healthy	GLOD4_HUMAN	Log.Intensity	Early	Healthy	15	15	138	0.305	0.305	ns	17.8946	c("Early", "Healthy")	1	2	0.042	no change
996	Early.Healthy	GLPK_HUMAN;GLPK3_HUMAN	Log.Intensity	Early	Healthy	15	15	108	0.87	0.87	ns	16.0496	c("Early", "Healthy")	1	2	0.042	no change
997	Early.Healthy	GLRX1_HUMAN	Log.Intensity	Early	Healthy	15	15	111	0.967	0.967	ns	15.8426	c("Early", "Healthy")	1	2	-0.012	no change
998	Early.Healthy	GLT10_HUMAN	Log.Intensity	Early	Healthy	15	15	85	0.267	0.267	ns	18.8606	c("Early", "Healthy")	1	2	-0.399	no change
999	Early.Healthy	GLT12_HUMAN	Log.Intensity	Early	Healthy	15	15	97	0.539	0.902	ns	15.7276	c("Early", "Healthy")	1	2	0.075	no change
1000	Early.Healthy	GLT17_HUMAN	Log.Intensity	Early	Healthy	15	15	104	0.744	0.744	ns	22.0686	c("Early", "Healthy")	1	2	0.156	no change
1001	Early.Healthy	GLT18_HUMAN	Log.Intensity	Early	Healthy	15	15	82	0.217	0.326	ns	16.1136	c("Early", "Healthy")	1	2	-0.239	no change
1002	Early.Healthy	GLTD2_HUMAN	Log.Intensity	Early	Healthy	15	15	104	0.744	0.744	ns	16.6596	c("Early", "Healthy")	1	2	-0.153	no change
1003	Early.Healthy	GLTP_HUMAN	Log.Intensity	Early	Healthy	15	15	90	0.367	0.584	ns	15.7446	c("Early", "Healthy")	1	2	-0.154	no change
1004	Early.Healthy	GLU2B_HUMAN	Log.Intensity	Early	Healthy	15	15	152	0.106	0.174	ns	19.6906	c("Early", "Healthy")	1	2	0.186	no change
1005	Early.Healthy	GLYC_HUMAN	Log.Intensity	Early	Healthy	15	15	116	0.902	0.902	ns	19.0566	c("Early", "Healthy")	1	2	-0.037	no change
1006	Early.Healthy	GLYG_HUMAN	Log.Intensity	Early	Healthy	15	15	90	0.367	0.584	ns	17.6816	c("Early", "Healthy")	1	2	-0.12	no change
1007	Early.Healthy	GLYM_HUMAN	Log.Intensity	Early	Healthy	15	15	159	0.056	0.146	ns	17.5626	c("Early", "Healthy")	1	2	0.279	no change
1008	Early.Healthy	GMFB_HUMAN	Log.Intensity	Early	Healthy	15	15	115	0.935	0.935	ns	17.6346	c("Early", "Healthy")	1	2	0.029	no change
1009	Early.Healthy	GMFG_HUMAN	Log.Intensity	Early	Healthy	15	15	103	0.713	0.967	ns	22.1236	c("Early", "Healthy")	1	2	-0.127	no change
1010	Early.Healthy	GMPR1_HUMAN	Log.Intensity	Early	Healthy	15	15	179	0.005	0.015	*	17.7866	c("Early", "Healthy")	1	2	1.044	up regulated above FC thershold
1011	Early.Healthy	GMPR2_HUMAN	Log.Intensity	Early	Healthy	15	15	138	0.305	0.618	ns	17.8966	c("Early", "Healthy")	1	2	0.271	no change
1012	Early.Healthy	GNAI2_HUMAN	Log.Intensity	Early	Healthy	15	15	113	1	1	ns	17.4976	c("Early", "Healthy")	1	2	0.075	no change
1013	Early.Healthy	GNAI3_HUMAN	Log.Intensity	Early	Healthy	15	15	79	0.174	0.261	ns	17.7296	c("Early", "Healthy")	1	2	-0.386	no change
1014	Early.Healthy	GNPI1_HUMAN	Log.Intensity	Early	Healthy	15	15	125	0.624	0.683	ns	14.8366	c("Early", "Healthy")	1	2	-0.003	no change
1015	Early.Healthy	GNPI2_HUMAN	Log.Intensity	Early	Healthy	15	15	108	0.87	0.967	ns	16.3806	c("Early", "Healthy")	1	2	0.058	no change
1016	Early.Healthy	GNPTG_HUMAN	Log.Intensity	Early	Healthy	15	15	111	0.967	0.967	ns	20.9176	c("Early", "Healthy")	1	2	0.072	no change
1017	Early.Healthy	GNS_HUMAN	Log.Intensity	Early	Healthy	15	15	112	1	1	ns	16.2816	c("Early", "Healthy")	1	2	-0.081	no change
1018	Early.Healthy	GNT2A_HUMAN	Log.Intensity	Early	Healthy	15	15	119	0.806	0.806	ns	16.3966	c("Early", "Healthy")	1	2	0.054	no change
1019	Early.Healthy	GOLM1_HUMAN	Log.Intensity	Early	Healthy	15	15	107	0.838	0.838	ns	19.8296	c("Early", "Healthy")	1	2	0.003	no change
1020	Early.Healthy	GOLM2_HUMAN	Log.Intensity	Early	Healthy	15	15	140	0.267	0.4	ns	18.2306	c("Early", "Healthy")	1	2	0.31	no change
1021	Early.Healthy	GORS2_HUMAN	Log.Intensity	Early	Healthy	15	15	145	0.187	0.561	ns	14.7836	c("Early", "Healthy")	1	2	0.706	no change
1022	Early.Healthy	GP1BA_HUMAN	Log.Intensity	Early	Healthy	15	15	132	0.436	0.436	ns	23.7836	c("Early", "Healthy")	1	2	0.063	no change
1023	Early.Healthy	GP1BB_HUMAN	Log.Intensity	Early	Healthy	15	15	172	0.013	0.038	*	19.1076	c("Early", "Healthy")	1	2	1.235	up regulated above FC thershold
1024	Early.Healthy	GP2_HUMAN	Log.Intensity	Early	Healthy	15	15	157	0.068	0.202	ns	21.5106	c("Early", "Healthy")	1	2	0.309	no change
1025	Early.Healthy	GPC1_HUMAN	Log.Intensity	Early	Healthy	15	15	143	0.217	0.326	ns	18.2256	c("Early", "Healthy")	1	2	0.376	no change
1026	Early.Healthy	GPC5C_HUMAN	Log.Intensity	Early	Healthy	15	15	130	0.486	0.936	ns	16.6866	c("Early", "Healthy")	1	2	-0.154	no change
1027	Early.Healthy	GPC6_HUMAN	Log.Intensity	Early	Healthy	15	15	121	0.744	0.744	ns	15.4846	c("Early", "Healthy")	1	2	0.017	no change
1028	Early.Healthy	GPDA_HUMAN	Log.Intensity	Early	Healthy	15	15	132	0.436	0.436	ns	20.9236	c("Early", "Healthy")	1	2	0.495	no change
1029	Early.Healthy	GPIX_HUMAN	Log.Intensity	Early	Healthy	15	15	182	0.003	0.009	**	18.0036	c("Early", "Healthy")	1	2	0.768	up regulated above FC thershold
1030	Early.Healthy	GPNMB_HUMAN	Log.Intensity	Early	Healthy	15	15	146	0.174	0.4	ns	21.2456	c("Early", "Healthy")	1	2	0.228	no change
1031	Early.Healthy	GPV_HUMAN	Log.Intensity	Early	Healthy	15	15	90	0.367	0.55	ns	21.8586	c("Early", "Healthy")	1	2	-0.358	no change
1032	Early.Healthy	GPVI_HUMAN	Log.Intensity	Early	Healthy	15	15	141	0.25	0.375	ns	18.6776	c("Early", "Healthy")	1	2	0.319	no change
1033	Early.Healthy	GPX1_HUMAN	Log.Intensity	Early	Healthy	15	15	172	0.013	0.019	*	18.8186	c("Early", "Healthy")	1	2	1.199	up regulated above FC thershold
1034	Early.Healthy	GPX3_HUMAN	Log.Intensity	Early	Healthy	15	15	124	0.653	0.838	ns	24.9576	c("Early", "Healthy")	1	2	0.139	no change
1035	Early.Healthy	GPX4_HUMAN	Log.Intensity	Early	Healthy	15	15	103	0.713	0.87	ns	17.4486	c("Early", "Healthy")	1	2	-0.019	no change
1036	Early.Healthy	GRAM_HUMAN	Log.Intensity	Early	Healthy	15	15	96	0.512	0.512	ns	16.4626	c("Early", "Healthy")	1	2	-0.241	no change
1037	Early.Healthy	GRAN_HUMAN	Log.Intensity	Early	Healthy	15	15	59	0.026	0.04	*	21.5556	c("Early", "Healthy")	1	2	-2.023	down regulated above FC thershold
1038	Early.Healthy	GRAP2_HUMAN	Log.Intensity	Early	Healthy	15	15	174	0.01	0.03	*	16.2076	c("Early", "Healthy")	1	2	0.539	up regulated above FC thershold
1039	Early.Healthy	GRB2_HUMAN	Log.Intensity	Early	Healthy	15	15	119	0.806	1	ns	20.1136	c("Early", "Healthy")	1	2	0.013	no change
1040	Early.Healthy	GRHPR_HUMAN	Log.Intensity	Early	Healthy	15	15	152	0.106	0.318	ns	18.6906	c("Early", "Healthy")	1	2	0.641	no change
1041	Early.Healthy	GRN_HUMAN	Log.Intensity	Early	Healthy	15	15	81	0.202	0.35	ns	19.6856	c("Early", "Healthy")	1	2	-0.309	no change
1042	Early.Healthy	GRP2_HUMAN	Log.Intensity	Early	Healthy	15	15	124	0.653	0.935	ns	16.2286	c("Early", "Healthy")	1	2	0.278	no change
1043	Early.Healthy	GRP75_HUMAN	Log.Intensity	Early	Healthy	15	15	77	0.148	0.222	ns	19.6646	c("Early", "Healthy")	1	2	-0.597	no change
1044	Early.Healthy	GSDMA_HUMAN	Log.Intensity	Early	Healthy	15	15	87	0.305	0.654	ns	16.4776	c("Early", "Healthy")	1	2	-0.098	no change
1045	Early.Healthy	GSH0_HUMAN	Log.Intensity	Early	Healthy	15	15	141	0.25	0.375	ns	17.2896	c("Early", "Healthy")	1	2	0.499	no change
1046	Early.Healthy	GSH1_HUMAN	Log.Intensity	Early	Healthy	15	15	132	0.436	0.436	ns	19.3246	c("Early", "Healthy")	1	2	0.205	no change
1047	Early.Healthy	GSHB_HUMAN	Log.Intensity	Early	Healthy	15	15	95	0.486	0.744	ns	21.6566	c("Early", "Healthy")	1	2	-0.208	no change
1048	Early.Healthy	GSHR_HUMAN	Log.Intensity	Early	Healthy	15	15	130	0.486	0.512	ns	21.0156	c("Early", "Healthy")	1	2	0.082	no change
1049	Early.Healthy	GSK3A_HUMAN	Log.Intensity	Early	Healthy	15	15	159	0.056	0.166	ns	14.5206	c("Early", "Healthy")	1	2	0.088	no change
1050	Early.Healthy	GSLG1_HUMAN	Log.Intensity	Early	Healthy	15	15	154	0.089	0.268	ns	18.2036	c("Early", "Healthy")	1	2	0.229	no change
1051	Early.Healthy	GSTA1_HUMAN	Log.Intensity	Early	Healthy	15	15	131	0.461	0.539	ns	21.5636	c("Early", "Healthy")	1	2	0.62	no change
1052	Early.Healthy	GSTK1_HUMAN	Log.Intensity	Early	Healthy	15	15	118	0.838	0.838	ns	14.8796	c("Early", "Healthy")	1	2	0.007	no change
1053	Early.Healthy	GSTM1_HUMAN	Log.Intensity	Early	Healthy	15	15	121	0.744	0.967	ns	18.4286	c("Early", "Healthy")	1	2	0.06	no change
1054	Early.Healthy	GSTM2_HUMAN	Log.Intensity	Early	Healthy	15	15	151	0.116	0.348	ns	17.8966	c("Early", "Healthy")	1	2	0.579	no change
1055	Early.Healthy	GSTM3_HUMAN	Log.Intensity	Early	Healthy	15	15	138	0.305	0.458	ns	15.9526	c("Early", "Healthy")	1	2	0.293	no change
1056	Early.Healthy	GSTO1_HUMAN	Log.Intensity	Early	Healthy	15	15	143	0.217	0.326	ns	22.6256	c("Early", "Healthy")	1	2	0.316	no change
1057	Early.Healthy	GSTP1_HUMAN	Log.Intensity	Early	Healthy	15	15	105	0.775	0.775	ns	22.0806	c("Early", "Healthy")	1	2	-0.087	no change
1058	Early.Healthy	GSTT1_HUMAN	Log.Intensity	Early	Healthy	15	15	95	0.486	0.624	ns	17.3046	c("Early", "Healthy")	1	2	-0.056	no change
1059	Early.Healthy	GTPB2_HUMAN	Log.Intensity	Early	Healthy	15	15	108	0.87	0.87	ns	14.8126	c("Early", "Healthy")	1	2	-0.094	no change
1060	Early.Healthy	GTR1_HUMAN	Log.Intensity	Early	Healthy	15	15	25	0.000113	0.000339	***	18.1496	c("Early", "Healthy")	1	2	-1.088	down regulated above FC thershold
1061	Early.Healthy	GTR3_HUMAN	Log.Intensity	Early	Healthy	15	15	105	0.775	1	ns	22.0406	c("Early", "Healthy")	1	2	0.082	no change
1062	Early.Healthy	GUAD_HUMAN	Log.Intensity	Early	Healthy	15	15	126	0.595	0.967	ns	18.2346	c("Early", "Healthy")	1	2	0.025	no change
1063	Early.Healthy	GXLT1_HUMAN	Log.Intensity	Early	Healthy	15	15	91	0.389	0.584	ns	18.1616	c("Early", "Healthy")	1	2	-0.136	no change
1064	Early.Healthy	H10_HUMAN	Log.Intensity	Early	Healthy	15	15	86	0.285	0.285	ns	16.4656	c("Early", "Healthy")	1	2	-0.032	no change
1065	Early.Healthy	H14_HUMAN	Log.Intensity	Early	Healthy	15	15	114	0.967	0.967	ns	18.1046	c("Early", "Healthy")	1	2	-0.306	no change
1066	Early.Healthy	H15_HUMAN	Log.Intensity	Early	Healthy	15	15	131	0.461	0.461	ns	16.8906	c("Early", "Healthy")	1	2	0.297	no change
1067	Early.Healthy	H1BP3_HUMAN	Log.Intensity	Early	Healthy	15	15	117	0.87	0.87	ns	15.3186	c("Early", "Healthy")	1	2	-0.189	no change
1068	Early.Healthy	H2A1_HUMAN;H2A2C_HUMAN;H2A2A_HUMAN;H2A1C_HUMAN;H2A1H_HUMAN;H2A1A_HUMAN;H2A1J_HUMAN;H2AJ_HUMAN	Log.Intensity	Early	Healthy	15	15	94	0.461	0.461	ns	18.1656	c("Early", "Healthy")	1	2	-0.583	no change
1069	Early.Healthy	H2AY_HUMAN	Log.Intensity	Early	Healthy	15	15	120	0.775	0.775	ns	15.0876	c("Early", "Healthy")	1	2	0.079	no change
1070	Early.Healthy	H2AZ_HUMAN;H2AV_HUMAN	Log.Intensity	Early	Healthy	15	15	100	0.624	0.935	ns	14.9696	c("Early", "Healthy")	1	2	-0.19	no change
1071	Early.Healthy	H2B1D_HUMAN;H2B1C_HUMAN;H2B2F_HUMAN;H2B1H_HUMAN;H2B1N_HUMAN;H2B1M_HUMAN	Log.Intensity	Early	Healthy	15	15	115	0.935	0.935	ns	17.8186	c("Early", "Healthy")	1	2	-0.143	no change
1072	Early.Healthy	H31_HUMAN;H33_HUMAN;H31T_HUMAN;H32_HUMAN	Log.Intensity	Early	Healthy	15	15	156	0.074	0.159	ns	20.3456	c("Early", "Healthy")	1	2	0.3	no change
1073	Early.Healthy	H4_HUMAN	Log.Intensity	Early	Healthy	15	15	119	0.806	0.806	ns	20.7146	c("Early", "Healthy")	1	2	-0.354	no change
1074	Early.Healthy	H6ST1_HUMAN	Log.Intensity	Early	Healthy	15	15	84	0.25	0.55	ns	16.5106	c("Early", "Healthy")	1	2	-0.308	no change
1075	Early.Healthy	HABP2_HUMAN	Log.Intensity	Early	Healthy	15	15	60	0.03	0.088	ns	24.9816	c("Early", "Healthy")	1	2	-0.27	no change
1076	Early.Healthy	HAOX1_HUMAN	Log.Intensity	Early	Healthy	15	15	83	0.233	0.35	ns	18.9706	c("Early", "Healthy")	1	2	-0.22	no change
1077	Early.Healthy	HARS1_HUMAN	Log.Intensity	Early	Healthy	15	15	118	0.838	1	ns	16.9036	c("Early", "Healthy")	1	2	0.286	no change
1078	Early.Healthy	HBA_HUMAN	Log.Intensity	Early	Healthy	15	15	130	0.486	0.486	ns	26.1186	c("Early", "Healthy")	1	2	0.011	no change
1079	Early.Healthy	HBAT_HUMAN	Log.Intensity	Early	Healthy	15	15	95	0.486	0.729	ns	16.8316	c("Early", "Healthy")	1	2	-0.111	no change
1080	Early.Healthy	HBAZ_HUMAN	Log.Intensity	Early	Healthy	15	15	125	0.624	0.87	ns	19.4756	c("Early", "Healthy")	1	2	0.121	no change
1081	Early.Healthy	HBB_HUMAN	Log.Intensity	Early	Healthy	15	15	135	0.367	0.367	ns	27.6546	c("Early", "Healthy")	1	2	0.388	no change
1082	Early.Healthy	HBD_HUMAN	Log.Intensity	Early	Healthy	15	15	152	0.106	0.106	ns	22.4746	c("Early", "Healthy")	1	2	0.461	no change
1083	Early.Healthy	HBE_HUMAN	Log.Intensity	Early	Healthy	15	15	103	0.713	0.713	ns	19.8596	c("Early", "Healthy")	1	2	-0.16	no change
1084	Early.Healthy	HBG1_HUMAN	Log.Intensity	Early	Healthy	15	15	138	0.305	0.305	ns	22.2146	c("Early", "Healthy")	1	2	0.075	no change
1085	Early.Healthy	HBG2_HUMAN	Log.Intensity	Early	Healthy	15	15	95	0.486	0.512	ns	17.5886	c("Early", "Healthy")	1	2	-0.038	no change
1086	Early.Healthy	HCD2_HUMAN	Log.Intensity	Early	Healthy	15	15	162	0.041	0.122	ns	16.7186	c("Early", "Healthy")	1	2	0.987	no change
1087	Early.Healthy	HCK_HUMAN	Log.Intensity	Early	Healthy	15	15	144	0.202	0.303	ns	14.7346	c("Early", "Healthy")	1	2	0.143	no change
1088	Early.Healthy	HCLS1_HUMAN	Log.Intensity	Early	Healthy	15	15	77	0.148	0.444	ns	18.8816	c("Early", "Healthy")	1	2	-0.101	no change
1089	Early.Healthy	HDAC1_HUMAN	Log.Intensity	Early	Healthy	15	15	101	0.653	0.653	ns	14.9236	c("Early", "Healthy")	1	2	-0.191	no change
1090	Early.Healthy	HDDC2_HUMAN	Log.Intensity	Early	Healthy	15	15	62	0.037	0.11	ns	16.1006	c("Early", "Healthy")	1	2	-0.759	no change
1091	Early.Healthy	HDGF_HUMAN	Log.Intensity	Early	Healthy	15	15	86	0.285	0.428	ns	15.9036	c("Early", "Healthy")	1	2	-0.324	no change
1092	Early.Healthy	HDHD2_HUMAN	Log.Intensity	Early	Healthy	15	15	105	0.775	0.902	ns	16.3986	c("Early", "Healthy")	1	2	0.007	no change
1093	Early.Healthy	HEBP1_HUMAN	Log.Intensity	Early	Healthy	15	15	148	0.148	0.222	ns	18.0326	c("Early", "Healthy")	1	2	0.427	no change
1094	Early.Healthy	HEBP2_HUMAN	Log.Intensity	Early	Healthy	15	15	98	0.567	0.85	ns	18.5506	c("Early", "Healthy")	1	2	-0.217	no change
1095	Early.Healthy	HECA2_HUMAN	Log.Intensity	Early	Healthy	15	15	146	0.174	0.261	ns	17.2736	c("Early", "Healthy")	1	2	0.257	no change
1096	Early.Healthy	HEG1_HUMAN	Log.Intensity	Early	Healthy	15	15	109	0.902	0.902	ns	20.4776	c("Early", "Healthy")	1	2	0.217	no change
1097	Early.Healthy	HEM2_HUMAN	Log.Intensity	Early	Healthy	15	15	203	5.62e-05	0.000169	***	19.6526	c("Early", "Healthy")	1	2	0.927	up regulated above FC thershold
1098	Early.Healthy	HEM3_HUMAN	Log.Intensity	Early	Healthy	15	15	171	0.014	0.028	*	19.2496	c("Early", "Healthy")	1	2	1.099	up regulated above FC thershold
1099	Early.Healthy	HEM6_HUMAN	Log.Intensity	Early	Healthy	15	15	109	0.902	0.902	ns	16.6406	c("Early", "Healthy")	1	2	-0.001	no change
1100	Early.Healthy	HEMO_HUMAN	Log.Intensity	Early	Healthy	15	15	139	0.285	0.855	ns	30.5526	c("Early", "Healthy")	1	2	0.249	no change
1101	Early.Healthy	HEP2_HUMAN	Log.Intensity	Early	Healthy	15	15	83	0.233	0.325	ns	27.2806	c("Early", "Healthy")	1	2	-0.127	no change
1102	Early.Healthy	HEPH_HUMAN	Log.Intensity	Early	Healthy	15	15	130	0.486	0.729	ns	19.4566	c("Early", "Healthy")	1	2	0.346	no change
1103	Early.Healthy	HEPS_HUMAN	Log.Intensity	Early	Healthy	15	15	118	0.838	0.838	ns	15.2496	c("Early", "Healthy")	1	2	0.073	no change
1104	Early.Healthy	HEXA_HUMAN	Log.Intensity	Early	Healthy	15	15	89	0.345	0.518	ns	19.2586	c("Early", "Healthy")	1	2	-0.466	no change
1105	Early.Healthy	HEXB_HUMAN	Log.Intensity	Early	Healthy	15	15	111	0.967	0.967	ns	18.8606	c("Early", "Healthy")	1	2	0.249	no change
1106	Early.Healthy	HGFA_HUMAN	Log.Intensity	Early	Healthy	15	15	119	0.806	0.806	ns	25.4786	c("Early", "Healthy")	1	2	-0.028	no change
1107	Early.Healthy	HGFL_HUMAN	Log.Intensity	Early	Healthy	15	15	126	0.595	0.595	ns	24.2496	c("Early", "Healthy")	1	2	0.146	no change
1108	Early.Healthy	HGS_HUMAN	Log.Intensity	Early	Healthy	15	15	148	0.148	0.4	ns	15.3276	c("Early", "Healthy")	1	2	0.199	no change
1109	Early.Healthy	HINT1_HUMAN	Log.Intensity	Early	Healthy	15	15	124	0.653	0.967	ns	16.6746	c("Early", "Healthy")	1	2	0.055	no change
1110	Early.Healthy	HIP1R_HUMAN	Log.Intensity	Early	Healthy	15	15	122	0.713	0.713	ns	14.5476	c("Early", "Healthy")	1	2	0.008	no change
1111	Early.Healthy	HLAA_HUMAN	Log.Intensity	Early	Healthy	15	15	67	0.061	0.184	ns	20.6516	c("Early", "Healthy")	1	2	-0.427	no change
1112	Early.Healthy	HLAB_HUMAN	Log.Intensity	Early	Healthy	15	15	89	0.345	0.518	ns	19.7556	c("Early", "Healthy")	1	2	-0.115	no change
1113	Early.Healthy	HLAC_HUMAN	Log.Intensity	Early	Healthy	15	15	112	1	1	ns	18.5556	c("Early", "Healthy")	1	2	0.004	no change
1114	Early.Healthy	HMCN1_HUMAN	Log.Intensity	Early	Healthy	15	15	113	1	1	ns	17.3346	c("Early", "Healthy")	1	2	0.013	no change
1115	Early.Healthy	HMCN2_HUMAN	Log.Intensity	Early	Healthy	15	15	127	0.567	0.624	ns	27.1256	c("Early", "Healthy")	1	2	0.257	no change
1116	Early.Healthy	HMCS1_HUMAN	Log.Intensity	Early	Healthy	15	15	70	0.081	0.244	ns	20.9566	c("Early", "Healthy")	1	2	-0.323	no change
1117	Early.Healthy	HMCS2_HUMAN	Log.Intensity	Early	Healthy	15	15	121	0.744	0.838	ns	20.1036	c("Early", "Healthy")	1	2	-0.028	no change
1118	Early.Healthy	HMGA1_HUMAN	Log.Intensity	Early	Healthy	15	15	128	0.539	0.808	ns	14.8476	c("Early", "Healthy")	1	2	0.139	no change
1119	Early.Healthy	HMGB2_HUMAN	Log.Intensity	Early	Healthy	15	15	67	0.061	0.184	ns	17.0326	c("Early", "Healthy")	1	2	-0.251	no change
1120	Early.Healthy	HMGN2_HUMAN	Log.Intensity	Early	Healthy	15	15	98	0.567	0.624	ns	16.1476	c("Early", "Healthy")	1	2	-0.054	no change
1121	Early.Healthy	HMHA1_HUMAN	Log.Intensity	Early	Healthy	15	15	88	0.325	0.692	ns	16.3246	c("Early", "Healthy")	1	2	-0.306	no change
1122	Early.Healthy	HMOX1_HUMAN	Log.Intensity	Early	Healthy	15	15	102	0.683	0.683	ns	18.5156	c("Early", "Healthy")	1	2	0.011	no change
1123	Early.Healthy	HMOX2_HUMAN	Log.Intensity	Early	Healthy	15	15	141	0.25	0.624	ns	14.6176	c("Early", "Healthy")	1	2	0.761	no change
1124	Early.Healthy	HNRPC_HUMAN	Log.Intensity	Early	Healthy	15	15	126	0.595	0.595	ns	17.6616	c("Early", "Healthy")	1	2	-0.037	no change
1125	Early.Healthy	HNRPD_HUMAN	Log.Intensity	Early	Healthy	15	15	95	0.486	0.683	ns	15.6086	c("Early", "Healthy")	1	2	-0.104	no change
1126	Early.Healthy	HNRPF_HUMAN	Log.Intensity	Early	Healthy	15	15	91	0.389	0.713	ns	16.0156	c("Early", "Healthy")	1	2	-0.067	no change
1127	Early.Healthy	HNRPK_HUMAN	Log.Intensity	Early	Healthy	15	15	60	0.03	0.055	ns	18.2916	c("Early", "Healthy")	1	2	-0.431	no change
1128	Early.Healthy	HNRPL_HUMAN	Log.Intensity	Early	Healthy	15	15	138	0.305	0.654	ns	17.7826	c("Early", "Healthy")	1	2	0.071	no change
1129	Early.Healthy	HNRPM_HUMAN	Log.Intensity	Early	Healthy	15	15	117	0.87	0.87	ns	14.9296	c("Early", "Healthy")	1	2	-0.014	no change
1130	Early.Healthy	HNRPQ_HUMAN	Log.Intensity	Early	Healthy	15	15	83	0.233	0.35	ns	17.0566	c("Early", "Healthy")	1	2	-0.245	no change
1131	Early.Healthy	HNRPU_HUMAN	Log.Intensity	Early	Healthy	15	15	90	0.367	0.55	ns	17.6066	c("Early", "Healthy")	1	2	-0.119	no change
1132	Early.Healthy	HOGA1_HUMAN	Log.Intensity	Early	Healthy	15	15	140	0.267	0.775	ns	17.4076	c("Early", "Healthy")	1	2	0.075	no change
1133	Early.Healthy	HORN_HUMAN	Log.Intensity	Early	Healthy	15	15	172	0.013	0.038	*	19.7886	c("Early", "Healthy")	1	2	1.305	up regulated above FC thershold
1134	Early.Healthy	HPCL1_HUMAN	Log.Intensity	Early	Healthy	15	15	131	0.461	0.87	ns	18.4456	c("Early", "Healthy")	1	2	0.331	no change
1135	Early.Healthy	HPGDS_HUMAN	Log.Intensity	Early	Healthy	15	15	146	0.174	0.261	ns	14.9006	c("Early", "Healthy")	1	2	0.43	no change
1136	Early.Healthy	HPHL1_HUMAN	Log.Intensity	Early	Healthy	15	15	133	0.412	0.744	ns	14.7186	c("Early", "Healthy")	1	2	0.187	no change
1137	Early.Healthy	HPPD_HUMAN	Log.Intensity	Early	Healthy	15	15	127	0.567	0.85	ns	24.0296	c("Early", "Healthy")	1	2	0.672	no change
1138	Early.Healthy	HPRT_HUMAN	Log.Intensity	Early	Healthy	15	15	130	0.486	0.729	ns	17.7026	c("Early", "Healthy")	1	2	0.046	no change
1139	Early.Healthy	HPSE_HUMAN	Log.Intensity	Early	Healthy	15	15	147	0.161	0.242	ns	19.2016	c("Early", "Healthy")	1	2	1.59	no change
1140	Early.Healthy	HPTR_HUMAN	Log.Intensity	Early	Healthy	15	15	82	0.217	0.326	ns	21.6126	c("Early", "Healthy")	1	2	-1.053	no change
1141	Early.Healthy	HRG_HUMAN	Log.Intensity	Early	Healthy	15	15	146	0.174	0.375	ns	27.3166	c("Early", "Healthy")	1	2	0.341	no change
1142	Early.Healthy	HS105_HUMAN	Log.Intensity	Early	Healthy	15	15	97	0.539	0.935	ns	20.7336	c("Early", "Healthy")	1	2	-0.199	no change
1143	Early.Healthy	HS71A_HUMAN;HS71B_HUMAN	Log.Intensity	Early	Healthy	15	15	91	0.389	0.654	ns	21.5466	c("Early", "Healthy")	1	2	0.116	no change
1144	Early.Healthy	HS90A_HUMAN	Log.Intensity	Early	Healthy	15	15	132	0.436	0.768	ns	20.5546	c("Early", "Healthy")	1	2	0.334	no change
1145	Early.Healthy	HS90B_HUMAN	Log.Intensity	Early	Healthy	15	15	127	0.567	0.624	ns	21.6996	c("Early", "Healthy")	1	2	0.236	no change
1146	Early.Healthy	HSP13_HUMAN	Log.Intensity	Early	Healthy	15	15	81	0.202	0.375	ns	16.9856	c("Early", "Healthy")	1	2	-0.267	no change
1147	Early.Healthy	HSP74_HUMAN	Log.Intensity	Early	Healthy	15	15	139	0.285	0.428	ns	18.1706	c("Early", "Healthy")	1	2	0.316	no change
1148	Early.Healthy	HSP7C_HUMAN	Log.Intensity	Early	Healthy	15	15	134	0.389	0.389	ns	19.9616	c("Early", "Healthy")	1	2	0.093	no change
1149	Early.Healthy	HSPB1_HUMAN	Log.Intensity	Early	Healthy	15	15	177	0.007	0.02	*	19.0516	c("Early", "Healthy")	1	2	0.745	up regulated above FC thershold
1150	Early.Healthy	HTRA1_HUMAN	Log.Intensity	Early	Healthy	15	15	103	0.713	0.713	ns	19.8136	c("Early", "Healthy")	1	2	-0.026	no change
1151	Early.Healthy	HUTH_HUMAN	Log.Intensity	Early	Healthy	15	15	137	0.325	0.584	ns	18.4446	c("Early", "Healthy")	1	2	0.077	no change
1152	Early.Healthy	HUTI_HUMAN	Log.Intensity	Early	Healthy	15	15	81	0.202	0.512	ns	16.0646	c("Early", "Healthy")	1	2	-0.105	no change
1153	Early.Healthy	HUTU_HUMAN	Log.Intensity	Early	Healthy	15	15	110	0.935	0.935	ns	22.4076	c("Early", "Healthy")	1	2	0.195	no change
1154	Early.Healthy	HUWE1_HUMAN	Log.Intensity	Early	Healthy	15	15	120	0.775	0.902	ns	14.6246	c("Early", "Healthy")	1	2	-0.018	no change
1155	Early.Healthy	HV102_HUMAN	Log.Intensity	Early	Healthy	15	15	84	0.25	0.729	ns	21.5306	c("Early", "Healthy")	1	2	-1.269	no change
1156	Early.Healthy	HV103_HUMAN	Log.Intensity	Early	Healthy	15	15	111	0.967	0.967	ns	17.9106	c("Early", "Healthy")	1	2	0.054	no change
1157	Early.Healthy	HV118_HUMAN	Log.Intensity	Early	Healthy	15	15	129	0.512	0.512	ns	19.6676	c("Early", "Healthy")	1	2	0.173	no change
1158	Early.Healthy	HV145_HUMAN	Log.Intensity	Early	Healthy	15	15	70	0.081	0.244	ns	18.7256	c("Early", "Healthy")	1	2	-0.524	no change
1159	Early.Healthy	HV146_HUMAN	Log.Intensity	Early	Healthy	15	15	116	0.902	0.902	ns	17.6186	c("Early", "Healthy")	1	2	0.041	no change
1160	Early.Healthy	HV169_HUMAN	Log.Intensity	Early	Healthy	15	15	67	0.061	0.184	ns	22.6306	c("Early", "Healthy")	1	2	-0.918	no change
1161	Early.Healthy	HV226_HUMAN	Log.Intensity	Early	Healthy	15	15	113	1	1	ns	19.1456	c("Early", "Healthy")	1	2	1.778	no change
1162	Early.Healthy	HV270_HUMAN	Log.Intensity	Early	Healthy	15	15	90	0.367	0.624	ns	19.9346	c("Early", "Healthy")	1	2	-0.241	no change
1163	Early.Healthy	HV307_HUMAN	Log.Intensity	Early	Healthy	15	15	63	0.041	0.122	ns	21.1646	c("Early", "Healthy")	1	2	-1.011	no change
1164	Early.Healthy	HV309_HUMAN;HV43D_HUMAN	Log.Intensity	Early	Healthy	15	15	102	0.683	0.967	ns	16.4506	c("Early", "Healthy")	1	2	0.034	no change
1165	Early.Healthy	HV313_HUMAN	Log.Intensity	Early	Healthy	15	15	97	0.539	0.539	ns	17.5086	c("Early", "Healthy")	1	2	-0.218	no change
1166	Early.Healthy	HV315_HUMAN	Log.Intensity	Early	Healthy	15	15	109	0.902	1	ns	16.6756	c("Early", "Healthy")	1	2	0.026	no change
1167	Early.Healthy	HV330_HUMAN;HVC05_HUMAN	Log.Intensity	Early	Healthy	15	15	79	0.174	0.522	ns	20.1536	c("Early", "Healthy")	1	2	-1.757	no change
1168	Early.Healthy	HV349_HUMAN	Log.Intensity	Early	Healthy	15	15	92	0.412	0.618	ns	18.9956	c("Early", "Healthy")	1	2	-0.152	no change
1169	Early.Healthy	HV372_HUMAN	Log.Intensity	Early	Healthy	15	15	84	0.25	0.653	ns	22.1406	c("Early", "Healthy")	1	2	-0.775	no change
1170	Early.Healthy	HV374_HUMAN	Log.Intensity	Early	Healthy	15	15	87	0.305	0.624	ns	21.9816	c("Early", "Healthy")	1	2	-0.77	no change
1171	Early.Healthy	HV404_HUMAN	Log.Intensity	Early	Healthy	15	15	50	0.009	0.026	*	20.7336	c("Early", "Healthy")	1	2	-1.911	down regulated above FC thershold
1172	Early.Healthy	HV428_HUMAN	Log.Intensity	Early	Healthy	15	15	74	0.116	0.348	ns	21.1286	c("Early", "Healthy")	1	2	-1.518	no change
1173	Early.Healthy	HV434_HUMAN	Log.Intensity	Early	Healthy	15	15	60	0.03	0.088	ns	23.4536	c("Early", "Healthy")	1	2	-0.825	no change
1174	Early.Healthy	HV551_HUMAN	Log.Intensity	Early	Healthy	15	15	97	0.539	0.624	ns	21.2066	c("Early", "Healthy")	1	2	-0.609	no change
1175	Early.Healthy	HV601_HUMAN	Log.Intensity	Early	Healthy	15	15	68	0.068	0.134	ns	20.2176	c("Early", "Healthy")	1	2	-1.456	no change
1176	Early.Healthy	HV70D_HUMAN	Log.Intensity	Early	Healthy	15	15	112	1	1	ns	20.7996	c("Early", "Healthy")	1	2	0.314	no change
1177	Early.Healthy	HXK1_HUMAN	Log.Intensity	Early	Healthy	15	15	110	0.935	0.935	ns	17.9636	c("Early", "Healthy")	1	2	-0.1	no change
1178	Early.Healthy	HXK3_HUMAN	Log.Intensity	Early	Healthy	15	15	62	0.037	0.055	ns	21.1086	c("Early", "Healthy")	1	2	-1.486	no change
1179	Early.Healthy	HYEP_HUMAN	Log.Intensity	Early	Healthy	15	15	140	0.267	0.4	ns	20.1686	c("Early", "Healthy")	1	2	0.153	no change
1180	Early.Healthy	HYES_HUMAN	Log.Intensity	Early	Healthy	15	15	95	0.486	0.729	ns	18.3116	c("Early", "Healthy")	1	2	-0.485	no change
1181	Early.Healthy	HYOU1_HUMAN	Log.Intensity	Early	Healthy	15	15	131	0.461	0.461	ns	21.4276	c("Early", "Healthy")	1	2	0.303	no change
1182	Early.Healthy	I13R1_HUMAN	Log.Intensity	Early	Healthy	15	15	96	0.512	0.512	ns	18.3586	c("Early", "Healthy")	1	2	-0.347	no change
1183	Early.Healthy	I18BP_HUMAN	Log.Intensity	Early	Healthy	15	15	117	0.87	0.87	ns	18.7766	c("Early", "Healthy")	1	2	-0.253	no change
1184	Early.Healthy	I27RA_HUMAN	Log.Intensity	Early	Healthy	15	15	164	0.033	0.099	ns	15.3176	c("Early", "Healthy")	1	2	0.278	no change
1185	Early.Healthy	I36RA_HUMAN	Log.Intensity	Early	Healthy	15	15	98	0.567	0.567	ns	14.8416	c("Early", "Healthy")	1	2	-0.02	no change
1186	Early.Healthy	IBP1_HUMAN	Log.Intensity	Early	Healthy	15	15	165	0.03	0.088	ns	19.8916	c("Early", "Healthy")	1	2	0.776	no change
1187	Early.Healthy	IBP2_HUMAN	Log.Intensity	Early	Healthy	15	15	186	0.002	0.003	**	24.0706	c("Early", "Healthy")	1	2	0.901	up regulated above FC thershold
1188	Early.Healthy	IBP3_HUMAN	Log.Intensity	Early	Healthy	15	15	79	0.174	0.261	ns	25.1446	c("Early", "Healthy")	1	2	-0.296	no change
1189	Early.Healthy	IBP4_HUMAN	Log.Intensity	Early	Healthy	15	15	75	0.126	0.189	ns	21.2876	c("Early", "Healthy")	1	2	-0.21	no change
1190	Early.Healthy	IBP5_HUMAN	Log.Intensity	Early	Healthy	15	15	83	0.233	0.233	ns	23.0816	c("Early", "Healthy")	1	2	-0.274	no change
1191	Early.Healthy	IBP6_HUMAN	Log.Intensity	Early	Healthy	15	15	141	0.25	0.75	ns	20.4406	c("Early", "Healthy")	1	2	0.158	no change
1192	Early.Healthy	IBP7_HUMAN	Log.Intensity	Early	Healthy	15	15	122	0.713	0.902	ns	19.8076	c("Early", "Healthy")	1	2	-0.018	no change
1193	Early.Healthy	IC1_HUMAN	Log.Intensity	Early	Healthy	15	15	171	0.014	0.044	*	28.4296	c("Early", "Healthy")	1	2	0.29	up regulated below FC thershold
1194	Early.Healthy	ICAL_HUMAN	Log.Intensity	Early	Healthy	15	15	150	0.126	0.189	ns	18.4566	c("Early", "Healthy")	1	2	0.696	no change
1195	Early.Healthy	ICAM1_HUMAN	Log.Intensity	Early	Healthy	15	15	127	0.567	0.892	ns	22.9266	c("Early", "Healthy")	1	2	0.252	no change
1196	Early.Healthy	ICAM2_HUMAN	Log.Intensity	Early	Healthy	15	15	137	0.325	0.618	ns	21.1766	c("Early", "Healthy")	1	2	0.133	no change
1197	Early.Healthy	ICAM3_HUMAN	Log.Intensity	Early	Healthy	15	15	67	0.061	0.159	ns	21.1076	c("Early", "Healthy")	1	2	-0.349	no change
1198	Early.Healthy	ICAM5_HUMAN	Log.Intensity	Early	Healthy	15	15	105	0.775	0.775	ns	21.9906	c("Early", "Healthy")	1	2	0.023	no change
1199	Early.Healthy	ICOSL_HUMAN	Log.Intensity	Early	Healthy	15	15	89	0.345	0.345	ns	21.2736	c("Early", "Healthy")	1	2	-0.173	no change
1200	Early.Healthy	IDE_HUMAN	Log.Intensity	Early	Healthy	15	15	79	0.174	0.261	ns	16.7586	c("Early", "Healthy")	1	2	-0.123	no change
1201	Early.Healthy	IDHC_HUMAN	Log.Intensity	Early	Healthy	15	15	70	0.081	0.206	ns	21.9956	c("Early", "Healthy")	1	2	-0.422	no change
1202	Early.Healthy	IDHP_HUMAN	Log.Intensity	Early	Healthy	15	15	96	0.512	0.902	ns	16.2746	c("Early", "Healthy")	1	2	-0.145	no change
1203	Early.Healthy	IDI1_HUMAN	Log.Intensity	Early	Healthy	15	15	138	0.305	0.653	ns	15.7676	c("Early", "Healthy")	1	2	0.169	no change
1204	Early.Healthy	IDS_HUMAN	Log.Intensity	Early	Healthy	15	15	102	0.683	0.683	ns	18.0336	c("Early", "Healthy")	1	2	-0.07	no change
1205	Early.Healthy	IDUA_HUMAN	Log.Intensity	Early	Healthy	15	15	90	0.367	0.55	ns	15.7306	c("Early", "Healthy")	1	2	-0.218	no change
1206	Early.Healthy	IF16_HUMAN	Log.Intensity	Early	Healthy	15	15	127	0.567	0.806	ns	14.9236	c("Early", "Healthy")	1	2	0.218	no change
1207	Early.Healthy	IF1AY_HUMAN;IF1AX_HUMAN	Log.Intensity	Early	Healthy	15	15	109	0.902	1	ns	14.9786	c("Early", "Healthy")	1	2	-0.02	no change
1208	Early.Healthy	IF2A_HUMAN	Log.Intensity	Early	Healthy	15	15	128	0.539	0.87	ns	21.0826	c("Early", "Healthy")	1	2	0.009	no change
1209	Early.Healthy	IF2B_HUMAN	Log.Intensity	Early	Healthy	15	15	113	1	1	ns	15.5906	c("Early", "Healthy")	1	2	0.137	no change
1210	Early.Healthy	IF2G_HUMAN	Log.Intensity	Early	Healthy	15	15	128	0.539	0.567	ns	16.0296	c("Early", "Healthy")	1	2	0.054	no change
1211	Early.Healthy	IF2P_HUMAN	Log.Intensity	Early	Healthy	15	15	94	0.461	0.775	ns	19.6216	c("Early", "Healthy")	1	2	-0.235	no change
1212	Early.Healthy	IF4A1_HUMAN	Log.Intensity	Early	Healthy	15	15	107	0.838	0.838	ns	19.6376	c("Early", "Healthy")	1	2	0.007	no change
1213	Early.Healthy	IF4A2_HUMAN	Log.Intensity	Early	Healthy	15	15	170	0.016	0.049	*	15.6756	c("Early", "Healthy")	1	2	0.203	up regulated below FC thershold
1214	Early.Healthy	IF4A3_HUMAN	Log.Intensity	Early	Healthy	15	15	99	0.595	0.902	ns	14.5556	c("Early", "Healthy")	1	2	-0.099	no change
1215	Early.Healthy	IF4B_HUMAN	Log.Intensity	Early	Healthy	15	15	102	0.683	0.683	ns	17.1786	c("Early", "Healthy")	1	2	0.028	no change
1216	Early.Healthy	IF4E3_HUMAN	Log.Intensity	Early	Healthy	15	15	148	0.148	0.28	ns	15.4806	c("Early", "Healthy")	1	2	0.63	no change
1217	Early.Healthy	IF4G1_HUMAN	Log.Intensity	Early	Healthy	15	15	67	0.061	0.092	ns	15.3516	c("Early", "Healthy")	1	2	-0.198	no change
1218	Early.Healthy	IF4G2_HUMAN	Log.Intensity	Early	Healthy	15	15	92	0.412	0.618	ns	14.8766	c("Early", "Healthy")	1	2	-0.046	no change
1219	Early.Healthy	IF4H_HUMAN	Log.Intensity	Early	Healthy	15	15	122	0.713	0.967	ns	19.1826	c("Early", "Healthy")	1	2	0.309	no change
1220	Early.Healthy	IF5_HUMAN	Log.Intensity	Early	Healthy	15	15	117	0.87	0.87	ns	14.6606	c("Early", "Healthy")	1	2	-0.043	no change
1221	Early.Healthy	IF5A1_HUMAN	Log.Intensity	Early	Healthy	15	15	136	0.345	0.367	ns	18.7896	c("Early", "Healthy")	1	2	0.308	no change
1222	Early.Healthy	IF6_HUMAN	Log.Intensity	Early	Healthy	15	15	68	0.068	0.122	ns	17.6776	c("Early", "Healthy")	1	2	-0.164	no change
1223	Early.Healthy	IFT25_HUMAN	Log.Intensity	Early	Healthy	15	15	133	0.412	0.768	ns	17.8976	c("Early", "Healthy")	1	2	0.347	no change
1224	Early.Healthy	IFT88_HUMAN	Log.Intensity	Early	Healthy	15	15	104	0.744	0.744	ns	18.0536	c("Early", "Healthy")	1	2	-1.562	no change
1225	Early.Healthy	IGA2_HUMAN	Log.Intensity	Early	Healthy	15	15	87	0.305	0.683	ns	27.0506	c("Early", "Healthy")	1	2	-0.515	no change
1226	Early.Healthy	IGD_HUMAN	Log.Intensity	Early	Healthy	15	15	78	0.161	0.375	ns	21.7426	c("Early", "Healthy")	1	2	-1.402	no change
1227	Early.Healthy	IGDC4_HUMAN	Log.Intensity	Early	Healthy	15	15	118	0.838	0.838	ns	19.5746	c("Early", "Healthy")	1	2	0.175	no change
1228	Early.Healthy	IGE_HUMAN	Log.Intensity	Early	Healthy	15	15	160	0.05	0.151	ns	19.2646	c("Early", "Healthy")	1	2	0.347	no change
1229	Early.Healthy	IGF1_HUMAN	Log.Intensity	Early	Healthy	15	15	86	0.285	0.285	ns	20.3736	c("Early", "Healthy")	1	2	-0.112	no change
1230	Early.Healthy	IGF2_HUMAN	Log.Intensity	Early	Healthy	15	15	89	0.345	0.518	ns	25.5906	c("Early", "Healthy")	1	2	-0.044	no change
1231	Early.Healthy	IGG1_HUMAN	Log.Intensity	Early	Healthy	15	15	67	0.061	0.184	ns	23.7136	c("Early", "Healthy")	1	2	-0.91	no change
1232	Early.Healthy	IGHG2_HUMAN	Log.Intensity	Early	Healthy	15	15	68	0.068	0.202	ns	22.7886	c("Early", "Healthy")	1	2	-1.051	no change
1233	Early.Healthy	IGHG3_HUMAN	Log.Intensity	Early	Healthy	15	15	70	0.081	0.244	ns	25.3386	c("Early", "Healthy")	1	2	-0.858	no change
1234	Early.Healthy	IGHG4_HUMAN	Log.Intensity	Early	Healthy	15	15	66	0.056	0.166	ns	19.6066	c("Early", "Healthy")	1	2	-0.903	no change
1235	Early.Healthy	IGJ_HUMAN	Log.Intensity	Early	Healthy	15	15	89	0.345	0.729	ns	22.5336	c("Early", "Healthy")	1	2	-0.107	no change
1236	Early.Healthy	IGK_HUMAN	Log.Intensity	Early	Healthy	15	15	69	0.074	0.223	ns	25.4776	c("Early", "Healthy")	1	2	-0.912	no change
1237	Early.Healthy	IGKC_HUMAN	Log.Intensity	Early	Healthy	15	15	68	0.068	0.202	ns	22.0486	c("Early", "Healthy")	1	2	-1.23	no change
1238	Early.Healthy	IGL1_HUMAN	Log.Intensity	Early	Healthy	15	15	85	0.267	0.4	ns	24.7906	c("Early", "Healthy")	1	2	-0.619	no change
1239	Early.Healthy	IGLC2_HUMAN;IGLC3_HUMAN	Log.Intensity	Early	Healthy	15	15	102	0.683	0.683	ns	26.4726	c("Early", "Healthy")	1	2	-0.286	no change
1240	Early.Healthy	IGLC7_HUMAN	Log.Intensity	Early	Healthy	15	15	115	0.935	0.935	ns	20.5466	c("Early", "Healthy")	1	2	-0.206	no change
1241	Early.Healthy	IGLL1_HUMAN	Log.Intensity	Early	Healthy	15	15	46	0.005	0.015	*	20.5136	c("Early", "Healthy")	1	2	-0.31	down regulated below FC thershold
1242	Early.Healthy	IGSF2_HUMAN	Log.Intensity	Early	Healthy	15	15	98	0.567	0.85	ns	27.6516	c("Early", "Healthy")	1	2	-0.264	no change
1243	Early.Healthy	IGSF8_HUMAN	Log.Intensity	Early	Healthy	15	15	124	0.653	0.775	ns	17.9606	c("Early", "Healthy")	1	2	-0.027	no change
1244	Early.Healthy	IHH_HUMAN	Log.Intensity	Early	Healthy	15	15	50	0.009	0.025	*	16.7206	c("Early", "Healthy")	1	2	-0.581	down regulated above FC thershold
1245	Early.Healthy	IL16_HUMAN	Log.Intensity	Early	Healthy	15	15	99	0.595	0.775	ns	19.6866	c("Early", "Healthy")	1	2	-0.22	no change
1246	Early.Healthy	IL18_HUMAN	Log.Intensity	Early	Healthy	15	15	120	0.775	1	ns	15.2056	c("Early", "Healthy")	1	2	0.07	no change
1247	Early.Healthy	IL1AP_HUMAN	Log.Intensity	Early	Healthy	15	15	130	0.486	0.539	ns	21.7826	c("Early", "Healthy")	1	2	0.216	no change
1248	Early.Healthy	IL1R1_HUMAN	Log.Intensity	Early	Healthy	15	15	141	0.25	0.375	ns	17.8446	c("Early", "Healthy")	1	2	0.152	no change
1249	Early.Healthy	IL1R2_HUMAN	Log.Intensity	Early	Healthy	15	15	114	0.967	0.967	ns	22.1896	c("Early", "Healthy")	1	2	-0.145	no change
1250	Early.Healthy	IL1RA_HUMAN	Log.Intensity	Early	Healthy	15	15	117	0.87	0.87	ns	15.9156	c("Early", "Healthy")	1	2	0.013	no change
1251	Early.Healthy	IL27B_HUMAN	Log.Intensity	Early	Healthy	15	15	164	0.033	0.099	ns	18.4456	c("Early", "Healthy")	1	2	0.798	no change
1252	Early.Healthy	IL6RA_HUMAN	Log.Intensity	Early	Healthy	15	15	127	0.567	0.624	ns	18.7866	c("Early", "Healthy")	1	2	0.219	no change
1253	Early.Healthy	IL6RB_HUMAN	Log.Intensity	Early	Healthy	15	15	108	0.87	0.87	ns	21.4496	c("Early", "Healthy")	1	2	0.132	no change
1254	Early.Healthy	IL7RA_HUMAN	Log.Intensity	Early	Healthy	15	15	112	1	1	ns	15.5136	c("Early", "Healthy")	1	2	-0.002	no change
1255	Early.Healthy	ILEU_HUMAN	Log.Intensity	Early	Healthy	15	15	90	0.367	0.713	ns	22.2056	c("Early", "Healthy")	1	2	-0.52	no change
1256	Early.Healthy	ILF2_HUMAN	Log.Intensity	Early	Healthy	15	15	144	0.202	0.202	ns	17.7526	c("Early", "Healthy")	1	2	0.368	no change
1257	Early.Healthy	ILF3_HUMAN	Log.Intensity	Early	Healthy	15	15	92	0.412	0.412	ns	19.1936	c("Early", "Healthy")	1	2	-0.064	no change
1258	Early.Healthy	ILK_HUMAN	Log.Intensity	Early	Healthy	15	15	143	0.217	0.326	ns	18.7616	c("Early", "Healthy")	1	2	0.287	no change
1259	Early.Healthy	ILRL1_HUMAN	Log.Intensity	Early	Healthy	15	15	145	0.187	0.28	ns	22.2956	c("Early", "Healthy")	1	2	0.594	no change
1260	Early.Healthy	IMA3_HUMAN	Log.Intensity	Early	Healthy	15	15	122	0.713	0.967	ns	15.2926	c("Early", "Healthy")	1	2	0.109	no change
1261	Early.Healthy	IMA4_HUMAN	Log.Intensity	Early	Healthy	15	15	126	0.595	0.892	ns	14.7326	c("Early", "Healthy")	1	2	0.142	no change
1262	Early.Healthy	IMB1_HUMAN	Log.Intensity	Early	Healthy	15	15	160	0.05	0.151	ns	17.5326	c("Early", "Healthy")	1	2	0.725	no change
1263	Early.Healthy	IMDH2_HUMAN	Log.Intensity	Early	Healthy	15	15	109	0.902	0.902	ns	14.7626	c("Early", "Healthy")	1	2	0.362	no change
1264	Early.Healthy	IMPA1_HUMAN	Log.Intensity	Early	Healthy	15	15	102	0.683	0.683	ns	17.7476	c("Early", "Healthy")	1	2	-0.749	no change
1265	Early.Healthy	IMPA2_HUMAN	Log.Intensity	Early	Healthy	15	15	127	0.567	0.85	ns	14.9536	c("Early", "Healthy")	1	2	0.141	no change
1266	Early.Healthy	IMPA3_HUMAN	Log.Intensity	Early	Healthy	15	15	111	0.967	0.967	ns	17.2606	c("Early", "Healthy")	1	2	-0.96	no change
1267	Early.Healthy	IMUP_HUMAN	Log.Intensity	Early	Healthy	15	15	100	0.624	0.87	ns	18.6596	c("Early", "Healthy")	1	2	-0.178	no change
1268	Early.Healthy	INAR1_HUMAN	Log.Intensity	Early	Healthy	15	15	125	0.624	0.624	ns	18.1746	c("Early", "Healthy")	1	2	0.226	no change
1269	Early.Healthy	INF2_HUMAN	Log.Intensity	Early	Healthy	15	15	115	0.935	0.935	ns	16.1196	c("Early", "Healthy")	1	2	0.05	no change
1270	Early.Healthy	INHBA_HUMAN	Log.Intensity	Early	Healthy	15	15	80	0.187	0.28	ns	16.5536	c("Early", "Healthy")	1	2	-0.197	no change
1271	Early.Healthy	INHBB_HUMAN	Log.Intensity	Early	Healthy	15	15	173	0.011	0.034	*	16.1916	c("Early", "Healthy")	1	2	0.159	up regulated below FC thershold
1272	Early.Healthy	INHBC_HUMAN	Log.Intensity	Early	Healthy	15	15	141	0.25	0.618	ns	21.9226	c("Early", "Healthy")	1	2	0.199	no change
1273	Early.Healthy	INHBE_HUMAN	Log.Intensity	Early	Healthy	15	15	56	0.019	0.056	ns	19.2296	c("Early", "Healthy")	1	2	-0.796	no change
1274	Early.Healthy	INSR_HUMAN	Log.Intensity	Early	Healthy	15	15	99	0.595	0.683	ns	18.1676	c("Early", "Healthy")	1	2	-0.024	no change
1275	Early.Healthy	INVO_HUMAN	Log.Intensity	Early	Healthy	15	15	129	0.512	0.683	ns	14.8726	c("Early", "Healthy")	1	2	0.025	no change
1276	Early.Healthy	IPO5_HUMAN	Log.Intensity	Early	Healthy	15	15	171	0.014	0.044	*	15.5906	c("Early", "Healthy")	1	2	0.319	up regulated below FC thershold
1277	Early.Healthy	IPO7_HUMAN	Log.Intensity	Early	Healthy	15	15	126	0.595	0.595	ns	14.5026	c("Early", "Healthy")	1	2	0.045	no change
1278	Early.Healthy	IPP2_HUMAN;IPP2B_HUMAN	Log.Intensity	Early	Healthy	15	15	136	0.345	0.518	ns	15.2926	c("Early", "Healthy")	1	2	0.026	no change
1279	Early.Healthy	IPSP_HUMAN	Log.Intensity	Early	Healthy	15	15	99	0.595	0.595	ns	23.4616	c("Early", "Healthy")	1	2	-0.072	no change
1280	Early.Healthy	IPYR_HUMAN	Log.Intensity	Early	Healthy	15	15	125	0.624	0.653	ns	17.5686	c("Early", "Healthy")	1	2	0.196	no change
1281	Early.Healthy	IPYR2_HUMAN	Log.Intensity	Early	Healthy	15	15	85	0.267	0.618	ns	15.8256	c("Early", "Healthy")	1	2	-0.111	no change
1282	Early.Healthy	IQGA1_HUMAN	Log.Intensity	Early	Healthy	15	15	92	0.412	0.412	ns	16.9776	c("Early", "Healthy")	1	2	0.043	no change
1283	Early.Healthy	IQGA2_HUMAN	Log.Intensity	Early	Healthy	15	15	147	0.161	0.242	ns	16.2916	c("Early", "Healthy")	1	2	0.095	no change
1284	Early.Healthy	IRGQ_HUMAN	Log.Intensity	Early	Healthy	15	15	104	0.744	0.744	ns	15.3146	c("Early", "Healthy")	1	2	-0.111	no change
1285	Early.Healthy	ISG15_HUMAN	Log.Intensity	Early	Healthy	15	15	114	0.967	0.967	ns	17.0096	c("Early", "Healthy")	1	2	0.07	no change
1286	Early.Healthy	ISK5_HUMAN	Log.Intensity	Early	Healthy	15	15	111	0.967	0.967	ns	18.3086	c("Early", "Healthy")	1	2	0.035	no change
1287	Early.Healthy	ISLR_HUMAN	Log.Intensity	Early	Healthy	15	15	105	0.775	0.775	ns	21.3776	c("Early", "Healthy")	1	2	-0.044	no change
1288	Early.Healthy	ISM1_HUMAN	Log.Intensity	Early	Healthy	15	15	98	0.567	0.683	ns	14.9516	c("Early", "Healthy")	1	2	-0.131	no change
1289	Early.Healthy	ISOC1_HUMAN	Log.Intensity	Early	Healthy	15	15	143	0.217	0.375	ns	17.1456	c("Early", "Healthy")	1	2	0.5	no change
1290	Early.Healthy	ISOC2_HUMAN	Log.Intensity	Early	Healthy	15	15	117	0.87	0.87	ns	17.5386	c("Early", "Healthy")	1	2	0.218	no change
1291	Early.Healthy	ITA1_HUMAN	Log.Intensity	Early	Healthy	15	15	146	0.174	0.522	ns	18.3356	c("Early", "Healthy")	1	2	0.279	no change
1292	Early.Healthy	ITA11_HUMAN	Log.Intensity	Early	Healthy	15	15	92	0.412	0.436	ns	15.8866	c("Early", "Healthy")	1	2	-0.061	no change
1293	Early.Healthy	ITA2_HUMAN	Log.Intensity	Early	Healthy	15	15	77	0.148	0.222	ns	18.7866	c("Early", "Healthy")	1	2	-0.596	no change
1294	Early.Healthy	ITA2B_HUMAN	Log.Intensity	Early	Healthy	15	15	182	0.003	0.009	**	20.7396	c("Early", "Healthy")	1	2	1.283	up regulated above FC thershold
1295	Early.Healthy	ITA3_HUMAN	Log.Intensity	Early	Healthy	15	15	91	0.389	0.967	ns	16.2526	c("Early", "Healthy")	1	2	-0.22	no change
1296	Early.Healthy	ITA4_HUMAN	Log.Intensity	Early	Healthy	15	15	107	0.838	0.838	ns	16.4686	c("Early", "Healthy")	1	2	0.045	no change
1297	Early.Healthy	ITA5_HUMAN	Log.Intensity	Early	Healthy	15	15	86	0.285	0.654	ns	21.0686	c("Early", "Healthy")	1	2	-0.239	no change
1298	Early.Healthy	ITA6_HUMAN	Log.Intensity	Early	Healthy	15	15	149	0.137	0.137	ns	18.9436	c("Early", "Healthy")	1	2	0.798	no change
1299	Early.Healthy	ITA7_HUMAN	Log.Intensity	Early	Healthy	15	15	102	0.683	0.683	ns	17.7246	c("Early", "Healthy")	1	2	-0.182	no change
1300	Early.Healthy	ITAL_HUMAN	Log.Intensity	Early	Healthy	15	15	108	0.87	0.87	ns	16.8026	c("Early", "Healthy")	1	2	-0.02	no change
1301	Early.Healthy	ITAM_HUMAN	Log.Intensity	Early	Healthy	15	15	122	0.713	0.713	ns	20.8086	c("Early", "Healthy")	1	2	3.427	no change
1302	Early.Healthy	ITAV_HUMAN	Log.Intensity	Early	Healthy	15	15	82	0.217	0.326	ns	16.4166	c("Early", "Healthy")	1	2	0.062	no change
1303	Early.Healthy	ITB1_HUMAN	Log.Intensity	Early	Healthy	15	15	135	0.367	0.55	ns	19.9756	c("Early", "Healthy")	1	2	0.038	no change
1304	Early.Healthy	ITB2_HUMAN	Log.Intensity	Early	Healthy	15	15	56	0.019	0.056	ns	15.8936	c("Early", "Healthy")	1	2	-0.327	no change
1305	Early.Healthy	ITB3_HUMAN	Log.Intensity	Early	Healthy	15	15	155	0.081	0.122	ns	19.6286	c("Early", "Healthy")	1	2	0.86	no change
1306	Early.Healthy	ITGBL_HUMAN	Log.Intensity	Early	Healthy	15	15	106	0.806	0.806	ns	17.6136	c("Early", "Healthy")	1	2	-0.088	no change
1307	Early.Healthy	ITIH1_HUMAN	Log.Intensity	Early	Healthy	15	15	125	0.624	0.624	ns	28.8396	c("Early", "Healthy")	1	2	0.163	no change
1308	Early.Healthy	ITIH2_HUMAN	Log.Intensity	Early	Healthy	15	15	132	0.436	0.436	ns	29.7076	c("Early", "Healthy")	1	2	0.025	no change
1309	Early.Healthy	ITIH3_HUMAN	Log.Intensity	Early	Healthy	15	15	114	0.967	0.967	ns	24.6286	c("Early", "Healthy")	1	2	0.189	no change
1310	Early.Healthy	ITIH4_HUMAN	Log.Intensity	Early	Healthy	15	15	165	0.03	0.088	ns	29.1216	c("Early", "Healthy")	1	2	0.302	no change
1311	Early.Healthy	ITIH5_HUMAN	Log.Intensity	Early	Healthy	15	15	76	0.137	0.206	ns	17.2426	c("Early", "Healthy")	1	2	-0.212	no change
1312	Early.Healthy	ITLN1_HUMAN	Log.Intensity	Early	Healthy	15	15	19	2.65e-05	7.95e-05	****	19.8706	c("Early", "Healthy")	1	2	-2.046	down regulated above FC thershold
1313	Early.Healthy	ITM2B_HUMAN	Log.Intensity	Early	Healthy	15	15	117	0.87	0.87	ns	17.5876	c("Early", "Healthy")	1	2	0.029	no change
1314	Early.Healthy	ITPA_HUMAN	Log.Intensity	Early	Healthy	15	15	62	0.037	0.11	ns	16.3866	c("Early", "Healthy")	1	2	-0.139	no change
1315	Early.Healthy	JAG1_HUMAN	Log.Intensity	Early	Healthy	15	15	124	0.653	0.653	ns	18.0736	c("Early", "Healthy")	1	2	0.108	no change
1316	Early.Healthy	JAM1_HUMAN	Log.Intensity	Early	Healthy	15	15	127	0.567	0.567	ns	17.9456	c("Early", "Healthy")	1	2	0.46	no change
1317	Early.Healthy	JAML_HUMAN	Log.Intensity	Early	Healthy	15	15	106	0.806	0.806	ns	18.4436	c("Early", "Healthy")	1	2	-0.202	no change
1318	Early.Healthy	K1C10_HUMAN	Log.Intensity	Early	Healthy	15	15	159	0.056	0.166	ns	21.9996	c("Early", "Healthy")	1	2	1.02	no change
1319	Early.Healthy	K1C13_HUMAN	Log.Intensity	Early	Healthy	15	15	151	0.116	0.222	ns	19.6186	c("Early", "Healthy")	1	2	0.784	no change
1320	Early.Healthy	K1C14_HUMAN	Log.Intensity	Early	Healthy	15	15	164	0.033	0.083	ns	22.5106	c("Early", "Healthy")	1	2	0.773	no change
1321	Early.Healthy	K1C16_HUMAN	Log.Intensity	Early	Healthy	15	15	114	0.967	0.967	ns	19.3716	c("Early", "Healthy")	1	2	0.016	no change
1322	Early.Healthy	K1C17_HUMAN	Log.Intensity	Early	Healthy	15	15	117	0.87	0.87	ns	17.0386	c("Early", "Healthy")	1	2	-0.03	no change
1323	Early.Healthy	K1C23_HUMAN	Log.Intensity	Early	Healthy	15	15	155	0.081	0.122	ns	16.1386	c("Early", "Healthy")	1	2	0.166	no change
1324	Early.Healthy	K1C9_HUMAN	Log.Intensity	Early	Healthy	15	15	163	0.037	0.11	ns	22.4926	c("Early", "Healthy")	1	2	1.285	no change
1325	Early.Healthy	K1H1_HUMAN	Log.Intensity	Early	Healthy	15	15	90	0.367	0.567	ns	18.7306	c("Early", "Healthy")	1	2	-0.302	no change
1326	Early.Healthy	K22E_HUMAN	Log.Intensity	Early	Healthy	15	15	171	0.014	0.044	*	22.9606	c("Early", "Healthy")	1	2	0.879	up regulated above FC thershold
1327	Early.Healthy	K2C1_HUMAN	Log.Intensity	Early	Healthy	15	15	169	0.019	0.056	ns	24.8566	c("Early", "Healthy")	1	2	1.585	no change
1328	Early.Healthy	K2C1B_HUMAN	Log.Intensity	Early	Healthy	15	15	143	0.217	0.651	ns	18.1936	c("Early", "Healthy")	1	2	0.116	no change
1329	Early.Healthy	K2C4_HUMAN	Log.Intensity	Early	Healthy	15	15	103	0.713	0.806	ns	16.9766	c("Early", "Healthy")	1	2	-0.101	no change
1330	Early.Healthy	K2C5_HUMAN	Log.Intensity	Early	Healthy	15	15	166	0.026	0.079	ns	20.8646	c("Early", "Healthy")	1	2	1.069	no change
1331	Early.Healthy	K2C6A_HUMAN	Log.Intensity	Early	Healthy	15	15	152	0.106	0.318	ns	19.7626	c("Early", "Healthy")	1	2	0.338	no change
1332	Early.Healthy	K2C6B_HUMAN	Log.Intensity	Early	Healthy	15	15	153	0.098	0.292	ns	21.6356	c("Early", "Healthy")	1	2	1.441	no change
1333	Early.Healthy	K2C71_HUMAN	Log.Intensity	Early	Healthy	15	15	167	0.024	0.07	ns	16.9196	c("Early", "Healthy")	1	2	0.668	no change
1334	Early.Healthy	K2C78_HUMAN	Log.Intensity	Early	Healthy	15	15	158	0.061	0.111	ns	17.4126	c("Early", "Healthy")	1	2	0.97	no change
1335	Early.Healthy	K2C79_HUMAN	Log.Intensity	Early	Healthy	15	15	123	0.683	0.683	ns	19.2296	c("Early", "Healthy")	1	2	-0.046	no change
1336	Early.Healthy	K2C8_HUMAN	Log.Intensity	Early	Healthy	15	15	83	0.233	0.35	ns	16.8056	c("Early", "Healthy")	1	2	-0.315	no change
1337	Early.Healthy	K2C80_HUMAN	Log.Intensity	Early	Healthy	15	15	105	0.775	0.775	ns	17.4616	c("Early", "Healthy")	1	2	-0.099	no change
1338	Early.Healthy	K319L_HUMAN	Log.Intensity	Early	Healthy	15	15	93	0.436	0.595	ns	17.1796	c("Early", "Healthy")	1	2	-0.278	no change
1339	Early.Healthy	KAD1_HUMAN	Log.Intensity	Early	Healthy	15	15	183	0.003	0.008	**	18.0476	c("Early", "Healthy")	1	2	0.605	up regulated above FC thershold
1340	Early.Healthy	KAD2_HUMAN	Log.Intensity	Early	Healthy	15	15	95	0.486	0.729	ns	19.7686	c("Early", "Healthy")	1	2	0.228	no change
1341	Early.Healthy	KAIN_HUMAN	Log.Intensity	Early	Healthy	15	15	115	0.935	0.935	ns	26.2316	c("Early", "Healthy")	1	2	0.066	no change
1342	Early.Healthy	KAP0_HUMAN	Log.Intensity	Early	Healthy	15	15	123	0.683	0.967	ns	17.0736	c("Early", "Healthy")	1	2	0.245	no change
1343	Early.Healthy	KAP3_HUMAN	Log.Intensity	Early	Healthy	15	15	128	0.539	0.838	ns	17.5476	c("Early", "Healthy")	1	2	0.63	no change
1344	Early.Healthy	KAPCA_HUMAN	Log.Intensity	Early	Healthy	15	15	81	0.202	0.303	ns	14.8526	c("Early", "Healthy")	1	2	-0.168	no change
1345	Early.Healthy	KAPCB_HUMAN	Log.Intensity	Early	Healthy	15	15	108	0.87	0.87	ns	15.8506	c("Early", "Healthy")	1	2	-0.173	no change
1346	Early.Healthy	KC1A_HUMAN	Log.Intensity	Early	Healthy	15	15	113	1	1	ns	14.7246	c("Early", "Healthy")	1	2	0.122	no change
1347	Early.Healthy	KCC1A_HUMAN	Log.Intensity	Early	Healthy	15	15	95	0.486	0.85	ns	15.7396	c("Early", "Healthy")	1	2	-0.103	no change
1348	Early.Healthy	KCD12_HUMAN	Log.Intensity	Early	Healthy	15	15	134	0.389	0.584	ns	18.6106	c("Early", "Healthy")	1	2	0.072	no change
1349	Early.Healthy	KCRB_HUMAN	Log.Intensity	Early	Healthy	15	15	121	0.744	0.744	ns	17.2406	c("Early", "Healthy")	1	2	0.074	no change
1350	Early.Healthy	KCRM_HUMAN	Log.Intensity	Early	Healthy	15	15	87	0.305	0.305	ns	21.3906	c("Early", "Healthy")	1	2	-0.539	no change
1351	Early.Healthy	KCRU_HUMAN	Log.Intensity	Early	Healthy	15	15	117	0.87	0.87	ns	18.0266	c("Early", "Healthy")	1	2	-0.33	no change
1352	Early.Healthy	KCY_HUMAN	Log.Intensity	Early	Healthy	15	15	149	0.137	0.206	ns	18.2196	c("Early", "Healthy")	1	2	0.746	no change
1353	Early.Healthy	KGP1_HUMAN	Log.Intensity	Early	Healthy	15	15	129	0.512	0.744	ns	16.7426	c("Early", "Healthy")	1	2	0.029	no change
1354	Early.Healthy	KHK_HUMAN	Log.Intensity	Early	Healthy	15	15	85	0.267	0.55	ns	20.1226	c("Early", "Healthy")	1	2	-0.054	no change
1355	Early.Healthy	KI2L3_HUMAN;KI2S2_HUMAN	Log.Intensity	Early	Healthy	15	15	108	0.87	0.87	ns	14.5866	c("Early", "Healthy")	1	2	-0.291	no change
1356	Early.Healthy	KIF2A_HUMAN	Log.Intensity	Early	Healthy	15	15	127	0.567	0.892	ns	17.7016	c("Early", "Healthy")	1	2	0.313	no change
1357	Early.Healthy	KINH_HUMAN	Log.Intensity	Early	Healthy	15	15	106	0.806	0.806	ns	14.4646	c("Early", "Healthy")	1	2	-0.028	no change
1358	Early.Healthy	KIRR1_HUMAN	Log.Intensity	Early	Healthy	15	15	96	0.512	0.768	ns	14.9256	c("Early", "Healthy")	1	2	-0.006	no change
1359	Early.Healthy	KIT_HUMAN	Log.Intensity	Early	Healthy	15	15	121	0.744	0.744	ns	20.3046	c("Early", "Healthy")	1	2	0.267	no change
1360	Early.Healthy	KITM_HUMAN	Log.Intensity	Early	Healthy	15	15	90	0.367	0.567	ns	21.3116	c("Early", "Healthy")	1	2	-0.258	no change
1361	Early.Healthy	KLK10_HUMAN	Log.Intensity	Early	Healthy	15	15	101	0.653	0.653	ns	15.2616	c("Early", "Healthy")	1	2	-0.105	no change
1362	Early.Healthy	KLK11_HUMAN	Log.Intensity	Early	Healthy	15	15	123	0.683	0.683	ns	14.8676	c("Early", "Healthy")	1	2	0.412	no change
1363	Early.Healthy	KLK13_HUMAN	Log.Intensity	Early	Healthy	15	15	161	0.045	0.092	ns	14.4826	c("Early", "Healthy")	1	2	0.213	no change
1364	Early.Healthy	KLK3_HUMAN	Log.Intensity	Early	Healthy	15	15	93	0.436	0.936	ns	14.6636	c("Early", "Healthy")	1	2	0.001	no change
1365	Early.Healthy	KLK6_HUMAN	Log.Intensity	Early	Healthy	15	15	163	0.037	0.11	ns	16.2186	c("Early", "Healthy")	1	2	0.366	no change
1366	Early.Healthy	KLK7_HUMAN	Log.Intensity	Early	Healthy	15	15	61	0.033	0.099	ns	15.8216	c("Early", "Healthy")	1	2	-0.451	no change
1367	Early.Healthy	KLK9_HUMAN	Log.Intensity	Early	Healthy	15	15	121	0.744	0.806	ns	14.5816	c("Early", "Healthy")	1	2	-0.021	no change
1368	Early.Healthy	KLKB1_HUMAN	Log.Intensity	Early	Healthy	15	15	116	0.902	0.902	ns	28.5316	c("Early", "Healthy")	1	2	0.007	no change
1369	Early.Healthy	KNG1_HUMAN	Log.Intensity	Early	Healthy	15	15	133	0.412	0.412	ns	29.4296	c("Early", "Healthy")	1	2	0.074	no change
1370	Early.Healthy	KPCB_HUMAN	Log.Intensity	Early	Healthy	15	15	123	0.683	0.744	ns	18.2166	c("Early", "Healthy")	1	2	0.177	no change
1371	Early.Healthy	KPCD_HUMAN	Log.Intensity	Early	Healthy	15	15	82	0.217	0.651	ns	18.4436	c("Early", "Healthy")	1	2	-0.298	no change
1372	Early.Healthy	KPRB_HUMAN	Log.Intensity	Early	Healthy	15	15	142	0.233	0.692	ns	17.8566	c("Early", "Healthy")	1	2	0.255	no change
1373	Early.Healthy	KPRP_HUMAN	Log.Intensity	Early	Healthy	15	15	115	0.935	0.935	ns	18.4956	c("Early", "Healthy")	1	2	-1.293	no change
1374	Early.Healthy	KPYM_HUMAN	Log.Intensity	Early	Healthy	15	15	97	0.539	0.539	ns	23.2986	c("Early", "Healthy")	1	2	-0.159	no change
1375	Early.Healthy	KPYR_HUMAN	Log.Intensity	Early	Healthy	15	15	102	0.683	0.683	ns	19.0576	c("Early", "Healthy")	1	2	0.089	no change
1376	Early.Healthy	KRT36_HUMAN	Log.Intensity	Early	Healthy	15	15	160	0.05	0.151	ns	22.6786	c("Early", "Healthy")	1	2	0.559	no change
1377	Early.Healthy	KRT81_HUMAN	Log.Intensity	Early	Healthy	15	15	93	0.436	0.654	ns	22.2806	c("Early", "Healthy")	1	2	0.012	no change
1378	Early.Healthy	KRT82_HUMAN	Log.Intensity	Early	Healthy	15	15	162	0.041	0.061	ns	19.5506	c("Early", "Healthy")	1	2	0.204	no change
1379	Early.Healthy	KRT85_HUMAN	Log.Intensity	Early	Healthy	15	15	141	0.25	0.654	ns	19.4896	c("Early", "Healthy")	1	2	0.594	no change
1380	Early.Healthy	KS6A1_HUMAN	Log.Intensity	Early	Healthy	15	15	89	0.345	0.518	ns	15.0036	c("Early", "Healthy")	1	2	-0.037	no change
1381	Early.Healthy	KS6A3_HUMAN	Log.Intensity	Early	Healthy	15	15	103	0.713	0.713	ns	15.5366	c("Early", "Healthy")	1	2	-0.021	no change
1382	Early.Healthy	KSYK_HUMAN	Log.Intensity	Early	Healthy	15	15	116	0.902	1	ns	17.5356	c("Early", "Healthy")	1	2	0.105	no change
1383	Early.Healthy	KT3K_HUMAN	Log.Intensity	Early	Healthy	15	15	138	0.305	0.624	ns	16.1796	c("Early", "Healthy")	1	2	0.457	no change
1384	Early.Healthy	KTHY_HUMAN	Log.Intensity	Early	Healthy	15	15	136	0.345	0.768	ns	18.2766	c("Early", "Healthy")	1	2	1.303	no change
1385	Early.Healthy	KTN1_HUMAN	Log.Intensity	Early	Healthy	15	15	87	0.305	0.458	ns	14.7126	c("Early", "Healthy")	1	2	-0.126	no change
1386	Early.Healthy	KV105_HUMAN	Log.Intensity	Early	Healthy	15	15	59	0.026	0.079	ns	16.8806	c("Early", "Healthy")	1	2	-0.744	no change
1387	Early.Healthy	KV106_HUMAN	Log.Intensity	Early	Healthy	15	15	127	0.567	0.775	ns	15.6726	c("Early", "Healthy")	1	2	0.083	no change
1388	Early.Healthy	KV108_HUMAN	Log.Intensity	Early	Healthy	15	15	72	0.098	0.292	ns	16.1276	c("Early", "Healthy")	1	2	-0.321	no change
1389	Early.Healthy	KV116_HUMAN	Log.Intensity	Early	Healthy	15	15	110	0.935	0.935	ns	19.0086	c("Early", "Healthy")	1	2	-0.075	no change
1390	Early.Healthy	KV127_HUMAN	Log.Intensity	Early	Healthy	15	15	83	0.233	0.35	ns	19.1916	c("Early", "Healthy")	1	2	-1.925	no change
1391	Early.Healthy	KV139_HUMAN;KVD39_HUMAN	Log.Intensity	Early	Healthy	15	15	62	0.037	0.11	ns	20.1636	c("Early", "Healthy")	1	2	-2.77	no change
1392	Early.Healthy	KV228_HUMAN;KVD28_HUMAN	Log.Intensity	Early	Healthy	15	15	79	0.174	0.261	ns	23.6706	c("Early", "Healthy")	1	2	-0.683	no change
1393	Early.Healthy	KV315_HUMAN	Log.Intensity	Early	Healthy	15	15	64	0.045	0.136	ns	23.0096	c("Early", "Healthy")	1	2	-0.878	no change
1394	Early.Healthy	KV320_HUMAN	Log.Intensity	Early	Healthy	15	15	71	0.089	0.242	ns	24.3136	c("Early", "Healthy")	1	2	-1.09	no change
1395	Early.Healthy	KV401_HUMAN	Log.Intensity	Early	Healthy	15	15	83	0.233	0.35	ns	19.1926	c("Early", "Healthy")	1	2	-0.79	no change
1396	Early.Healthy	KV621_HUMAN	Log.Intensity	Early	Healthy	15	15	61	0.033	0.049	*	20.2226	c("Early", "Healthy")	1	2	-0.612	down regulated above FC thershold
1397	Early.Healthy	KVD11_HUMAN;KV311_HUMAN	Log.Intensity	Early	Healthy	15	15	89	0.345	0.518	ns	21.8006	c("Early", "Healthy")	1	2	-1.495	no change
1398	Early.Healthy	KVD13_HUMAN;KV113_HUMAN	Log.Intensity	Early	Healthy	15	15	115	0.935	1	ns	17.9016	c("Early", "Healthy")	1	2	0.476	no change
1399	Early.Healthy	KVD15_HUMAN	Log.Intensity	Early	Healthy	15	15	74	0.116	0.261	ns	21.5716	c("Early", "Healthy")	1	2	-0.887	no change
1400	Early.Healthy	KVD16_HUMAN	Log.Intensity	Early	Healthy	15	15	107	0.838	0.935	ns	18.8926	c("Early", "Healthy")	1	2	-0.09	no change
1401	Early.Healthy	KVD20_HUMAN	Log.Intensity	Early	Healthy	15	15	77	0.148	0.428	ns	21.6056	c("Early", "Healthy")	1	2	-0.837	no change
1402	Early.Healthy	KVD21_HUMAN;KVD41_HUMAN	Log.Intensity	Early	Healthy	15	15	97	0.539	0.539	ns	20.9956	c("Early", "Healthy")	1	2	0.14	no change
1403	Early.Healthy	KVD24_HUMAN;KV224_HUMAN	Log.Intensity	Early	Healthy	15	15	73	0.106	0.318	ns	20.7966	c("Early", "Healthy")	1	2	-1.642	no change
1404	Early.Healthy	KVD29_HUMAN	Log.Intensity	Early	Healthy	15	15	61	0.033	0.099	ns	22.0116	c("Early", "Healthy")	1	2	-1.735	no change
1405	Early.Healthy	KVD33_HUMAN;KV133_HUMAN	Log.Intensity	Early	Healthy	15	15	99	0.595	0.653	ns	19.8186	c("Early", "Healthy")	1	2	-0.274	no change
1406	Early.Healthy	KYNU_HUMAN	Log.Intensity	Early	Healthy	15	15	86	0.285	0.428	ns	17.7406	c("Early", "Healthy")	1	2	-0.255	no change
1407	Early.Healthy	L1CAM_HUMAN	Log.Intensity	Early	Healthy	15	15	105	0.775	0.775	ns	17.9716	c("Early", "Healthy")	1	2	0.003	no change
1408	Early.Healthy	LACB2_HUMAN	Log.Intensity	Early	Healthy	15	15	133	0.412	0.618	ns	15.0466	c("Early", "Healthy")	1	2	0.047	no change
1409	Early.Healthy	LAG3_HUMAN	Log.Intensity	Early	Healthy	15	15	108	0.87	0.87	ns	15.6796	c("Early", "Healthy")	1	2	-0.108	no change
1410	Early.Healthy	LAIR1_HUMAN;LAIR2_HUMAN	Log.Intensity	Early	Healthy	15	15	127	0.567	0.967	ns	17.5756	c("Early", "Healthy")	1	2	0.259	no change
1411	Early.Healthy	LAMA2_HUMAN	Log.Intensity	Early	Healthy	15	15	135	0.367	0.55	ns	19.1576	c("Early", "Healthy")	1	2	0.028	no change
1412	Early.Healthy	LAMA3_HUMAN	Log.Intensity	Early	Healthy	15	15	154	0.089	0.268	ns	16.0496	c("Early", "Healthy")	1	2	0.533	no change
1413	Early.Healthy	LAMA4_HUMAN	Log.Intensity	Early	Healthy	15	15	118	0.838	0.838	ns	15.6906	c("Early", "Healthy")	1	2	0.162	no change
1414	Early.Healthy	LAMA5_HUMAN	Log.Intensity	Early	Healthy	15	15	63	0.041	0.061	ns	16.8766	c("Early", "Healthy")	1	2	-0.961	no change
1415	Early.Healthy	LAMB1_HUMAN	Log.Intensity	Early	Healthy	15	15	125	0.624	0.624	ns	19.9976	c("Early", "Healthy")	1	2	0.033	no change
1416	Early.Healthy	LAMB2_HUMAN	Log.Intensity	Early	Healthy	15	15	92	0.412	0.713	ns	20.8986	c("Early", "Healthy")	1	2	-0.041	no change
1417	Early.Healthy	LAMC1_HUMAN	Log.Intensity	Early	Healthy	15	15	114	0.967	0.967	ns	22.4106	c("Early", "Healthy")	1	2	-0.043	no change
1418	Early.Healthy	LAMP1_HUMAN	Log.Intensity	Early	Healthy	15	15	103	0.713	0.713	ns	21.9476	c("Early", "Healthy")	1	2	-0.074	no change
1419	Early.Healthy	LAMP2_HUMAN	Log.Intensity	Early	Healthy	15	15	142	0.233	0.699	ns	20.4086	c("Early", "Healthy")	1	2	0.351	no change
1420	Early.Healthy	LASP1_HUMAN	Log.Intensity	Early	Healthy	15	15	115	0.935	0.935	ns	20.6336	c("Early", "Healthy")	1	2	0.586	no change
1421	Early.Healthy	LBP_HUMAN	Log.Intensity	Early	Healthy	15	15	103	0.713	0.713	ns	24.4476	c("Early", "Healthy")	1	2	0.089	no change
1422	Early.Healthy	LBR_HUMAN	Log.Intensity	Early	Healthy	15	15	111	0.967	0.967	ns	16.7626	c("Early", "Healthy")	1	2	0.192	no change
1423	Early.Healthy	LCAP_HUMAN	Log.Intensity	Early	Healthy	15	15	74	0.116	0.348	ns	15.8256	c("Early", "Healthy")	1	2	-0.219	no change
1424	Early.Healthy	LCAT_HUMAN	Log.Intensity	Early	Healthy	15	15	105	0.775	0.775	ns	21.3176	c("Early", "Healthy")	1	2	-0.065	no change
1425	Early.Healthy	LCP2_HUMAN	Log.Intensity	Early	Healthy	15	15	116	0.902	0.902	ns	17.4386	c("Early", "Healthy")	1	2	0.017	no change
1426	Early.Healthy	LDHA_HUMAN	Log.Intensity	Early	Healthy	15	15	83	0.233	0.539	ns	23.9546	c("Early", "Healthy")	1	2	-0.116	no change
1427	Early.Healthy	LDHB_HUMAN	Log.Intensity	Early	Healthy	15	15	153	0.098	0.146	ns	23.0196	c("Early", "Healthy")	1	2	0.341	no change
1428	Early.Healthy	LDLR_HUMAN	Log.Intensity	Early	Healthy	15	15	115	0.935	0.935	ns	20.0376	c("Early", "Healthy")	1	2	-0.138	no change
1429	Early.Healthy	LEAP2_HUMAN	Log.Intensity	Early	Healthy	15	15	119	0.806	0.806	ns	19.2896	c("Early", "Healthy")	1	2	1.29	no change
1430	Early.Healthy	LECT2_HUMAN	Log.Intensity	Early	Healthy	15	15	74	0.116	0.222	ns	18.7736	c("Early", "Healthy")	1	2	-1.045	no change
1431	Early.Healthy	LEG1_HUMAN	Log.Intensity	Early	Healthy	15	15	179	0.005	0.01	**	18.9576	c("Early", "Healthy")	1	2	0.272	up regulated below FC thershold
1432	Early.Healthy	LEG10_HUMAN	Log.Intensity	Early	Healthy	15	15	21	4.4e-05	0.000132	***	22.8616	c("Early", "Healthy")	1	2	-2.366	down regulated above FC thershold
1433	Early.Healthy	LEG3_HUMAN	Log.Intensity	Early	Healthy	15	15	116	0.902	0.902	ns	15.5676	c("Early", "Healthy")	1	2	0.039	no change
1434	Early.Healthy	LEG4_HUMAN	Log.Intensity	Early	Healthy	15	15	106	0.806	0.806	ns	17.4046	c("Early", "Healthy")	1	2	-0.014	no change
1435	Early.Healthy	LEG7_HUMAN	Log.Intensity	Early	Healthy	15	15	116	0.902	1	ns	16.3456	c("Early", "Healthy")	1	2	0.065	no change
1436	Early.Healthy	LEGL_HUMAN	Log.Intensity	Early	Healthy	15	15	127	0.567	0.567	ns	18.4116	c("Early", "Healthy")	1	2	0.463	no change
1437	Early.Healthy	LEP_HUMAN	Log.Intensity	Early	Healthy	15	15	42	0.003	0.008	**	16.7526	c("Early", "Healthy")	1	2	-0.629	down regulated above FC thershold
1438	Early.Healthy	LEPR_HUMAN	Log.Intensity	Early	Healthy	15	15	156	0.074	0.223	ns	19.1826	c("Early", "Healthy")	1	2	0.434	no change
1439	Early.Healthy	LEUK_HUMAN	Log.Intensity	Early	Healthy	15	15	97	0.539	0.567	ns	17.9716	c("Early", "Healthy")	1	2	-0.405	no change
1440	Early.Healthy	LFA3_HUMAN	Log.Intensity	Early	Healthy	15	15	94	0.461	0.692	ns	20.1176	c("Early", "Healthy")	1	2	-0.131	no change
1441	Early.Healthy	LFNG_HUMAN	Log.Intensity	Early	Healthy	15	15	69	0.074	0.223	ns	16.0006	c("Early", "Healthy")	1	2	-0.2	no change
1442	Early.Healthy	LG3BP_HUMAN	Log.Intensity	Early	Healthy	15	15	56	0.019	0.028	*	24.2536	c("Early", "Healthy")	1	2	-0.512	down regulated above FC thershold
1443	Early.Healthy	LGMN_HUMAN	Log.Intensity	Early	Healthy	15	15	120	0.775	0.775	ns	15.8106	c("Early", "Healthy")	1	2	0.191	no change
1444	Early.Healthy	LGUL_HUMAN	Log.Intensity	Early	Healthy	15	15	131	0.461	0.486	ns	19.2526	c("Early", "Healthy")	1	2	0.395	no change
1445	Early.Healthy	LICH_HUMAN	Log.Intensity	Early	Healthy	15	15	135	0.367	0.618	ns	17.3706	c("Early", "Healthy")	1	2	0.162	no change
1446	Early.Healthy	LIFR_HUMAN	Log.Intensity	Early	Healthy	15	15	127	0.567	0.85	ns	16.0266	c("Early", "Healthy")	1	2	0.235	no change
1447	Early.Healthy	LIMA1_HUMAN	Log.Intensity	Early	Healthy	15	15	105	0.775	0.775	ns	14.7086	c("Early", "Healthy")	1	2	0.004	no change
1448	Early.Healthy	LIMS1_HUMAN	Log.Intensity	Early	Healthy	15	15	152	0.106	0.174	ns	20.2216	c("Early", "Healthy")	1	2	0.933	no change
1449	Early.Healthy	LIPC_HUMAN	Log.Intensity	Early	Healthy	15	15	94	0.461	0.692	ns	22.2446	c("Early", "Healthy")	1	2	-0.378	no change
1450	Early.Healthy	LIPE_HUMAN	Log.Intensity	Early	Healthy	15	15	162	0.041	0.061	ns	18.9916	c("Early", "Healthy")	1	2	0.536	no change
1451	Early.Healthy	LIPL_HUMAN	Log.Intensity	Early	Healthy	15	15	63	0.041	0.122	ns	18.1296	c("Early", "Healthy")	1	2	-0.739	no change
1452	Early.Healthy	LIPP_HUMAN	Log.Intensity	Early	Healthy	15	15	90	0.367	0.412	ns	22.9896	c("Early", "Healthy")	1	2	-0.662	no change
1453	Early.Healthy	LIPR1_HUMAN	Log.Intensity	Early	Healthy	15	15	92	0.412	0.936	ns	21.1616	c("Early", "Healthy")	1	2	-0.104	no change
1454	Early.Healthy	LIPR2_HUMAN	Log.Intensity	Early	Healthy	15	15	111	0.967	0.967	ns	18.3486	c("Early", "Healthy")	1	2	0.057	no change
1455	Early.Healthy	LIRA1_HUMAN	Log.Intensity	Early	Healthy	15	15	141	0.25	0.367	ns	23.2006	c("Early", "Healthy")	1	2	0.334	no change
1456	Early.Healthy	LIRA2_HUMAN	Log.Intensity	Early	Healthy	15	15	119	0.806	0.806	ns	17.5426	c("Early", "Healthy")	1	2	0.079	no change
1457	Early.Healthy	LIRA3_HUMAN	Log.Intensity	Early	Healthy	15	15	148	0.148	0.222	ns	23.9496	c("Early", "Healthy")	1	2	0.443	no change
1458	Early.Healthy	LIRA6_HUMAN	Log.Intensity	Early	Healthy	15	15	104	0.744	0.744	ns	20.5526	c("Early", "Healthy")	1	2	0.149	no change
1459	Early.Healthy	LIRB1_HUMAN	Log.Intensity	Early	Healthy	15	15	120	0.775	1	ns	16.7846	c("Early", "Healthy")	1	2	0.052	no change
1460	Early.Healthy	LIRB2_HUMAN	Log.Intensity	Early	Healthy	15	15	106	0.806	0.806	ns	17.8576	c("Early", "Healthy")	1	2	-0.339	no change
1461	Early.Healthy	LIRB3_HUMAN	Log.Intensity	Early	Healthy	15	15	145	0.187	0.428	ns	14.9496	c("Early", "Healthy")	1	2	0.629	no change
1462	Early.Healthy	LIRB5_HUMAN	Log.Intensity	Early	Healthy	15	15	111	0.967	0.967	ns	18.9136	c("Early", "Healthy")	1	2	0.011	no change
1463	Early.Healthy	LIS1_HUMAN	Log.Intensity	Early	Healthy	15	15	157	0.068	0.202	ns	16.6056	c("Early", "Healthy")	1	2	0.513	no change
1464	Early.Healthy	LKHA4_HUMAN	Log.Intensity	Early	Healthy	15	15	93	0.436	0.654	ns	22.1596	c("Early", "Healthy")	1	2	-0.015	no change
1465	Early.Healthy	LMAN1_HUMAN	Log.Intensity	Early	Healthy	15	15	72	0.098	0.292	ns	19.4496	c("Early", "Healthy")	1	2	-0.369	no change
1466	Early.Healthy	LMAN2_HUMAN	Log.Intensity	Early	Healthy	15	15	121	0.744	0.744	ns	20.6686	c("Early", "Healthy")	1	2	0.032	no change
1467	Early.Healthy	LMNA_HUMAN	Log.Intensity	Early	Healthy	15	15	138	0.305	0.458	ns	21.2606	c("Early", "Healthy")	1	2	0.681	no change
1468	Early.Healthy	LMNB1_HUMAN	Log.Intensity	Early	Healthy	15	15	128	0.539	0.539	ns	17.2526	c("Early", "Healthy")	1	2	0.436	no change
1469	Early.Healthy	LMO7_HUMAN	Log.Intensity	Early	Healthy	15	15	101	0.653	0.653	ns	14.8376	c("Early", "Healthy")	1	2	-0.282	no change
1470	Early.Healthy	LOX12_HUMAN	Log.Intensity	Early	Healthy	15	15	161	0.045	0.083	ns	15.4986	c("Early", "Healthy")	1	2	0.376	no change
1471	Early.Healthy	LOX15_HUMAN	Log.Intensity	Early	Healthy	15	15	90	0.367	0.584	ns	15.5286	c("Early", "Healthy")	1	2	-0.185	no change
1472	Early.Healthy	LOXL3_HUMAN	Log.Intensity	Early	Healthy	15	15	153	0.098	0.292	ns	18.5236	c("Early", "Healthy")	1	2	0.702	no change
1473	Early.Healthy	LPP_HUMAN	Log.Intensity	Early	Healthy	15	15	131	0.461	0.838	ns	16.6326	c("Early", "Healthy")	1	2	0.006	no change
1474	Early.Healthy	LPPRC_HUMAN	Log.Intensity	Early	Healthy	15	15	151	0.116	0.189	ns	16.2466	c("Early", "Healthy")	1	2	0.421	no change
1475	Early.Healthy	LRBA_HUMAN	Log.Intensity	Early	Healthy	15	15	122	0.713	1	ns	17.0526	c("Early", "Healthy")	1	2	0.151	no change
1476	Early.Healthy	LRC15_HUMAN	Log.Intensity	Early	Healthy	15	15	127	0.567	0.87	ns	15.4746	c("Early", "Healthy")	1	2	0.015	no change
1477	Early.Healthy	LRC47_HUMAN	Log.Intensity	Early	Healthy	15	15	105	0.775	1	ns	16.1276	c("Early", "Healthy")	1	2	-0.114	no change
1478	Early.Healthy	LRC4B_HUMAN	Log.Intensity	Early	Healthy	15	15	84	0.25	0.375	ns	16.7046	c("Early", "Healthy")	1	2	-0.252	no change
1479	Early.Healthy	LRC59_HUMAN	Log.Intensity	Early	Healthy	15	15	128	0.539	0.539	ns	15.0116	c("Early", "Healthy")	1	2	0.194	no change
1480	Early.Healthy	LRIG3_HUMAN	Log.Intensity	Early	Healthy	15	15	68	0.068	0.068	ns	22.0556	c("Early", "Healthy")	1	2	-0.463	no change
1481	Early.Healthy	LRP1_HUMAN	Log.Intensity	Early	Healthy	15	15	141	0.25	0.584	ns	20.9466	c("Early", "Healthy")	1	2	0.082	no change
1482	Early.Healthy	LRP11_HUMAN	Log.Intensity	Early	Healthy	15	15	118	0.838	0.838	ns	19.0086	c("Early", "Healthy")	1	2	0.06	no change
1483	Early.Healthy	LRP6_HUMAN	Log.Intensity	Early	Healthy	15	15	94	0.461	0.808	ns	15.6126	c("Early", "Healthy")	1	2	-0.267	no change
1484	Early.Healthy	LRRC4_HUMAN	Log.Intensity	Early	Healthy	15	15	93	0.436	0.806	ns	14.9396	c("Early", "Healthy")	1	2	-0.006	no change
1485	Early.Healthy	LRRF1_HUMAN	Log.Intensity	Early	Healthy	15	15	97	0.539	0.892	ns	16.9466	c("Early", "Healthy")	1	2	-0.13	no change
1486	Early.Healthy	LRRN1_HUMAN	Log.Intensity	Early	Healthy	15	15	84	0.25	0.25	ns	16.8696	c("Early", "Healthy")	1	2	-0.934	no change
1487	Early.Healthy	LRRN4_HUMAN	Log.Intensity	Early	Healthy	15	15	126	0.595	0.892	ns	17.4556	c("Early", "Healthy")	1	2	0.28	no change
1488	Early.Healthy	LSAMP_HUMAN	Log.Intensity	Early	Healthy	15	15	181	0.004	0.011	*	19.8646	c("Early", "Healthy")	1	2	0.359	up regulated below FC thershold
1489	Early.Healthy	LSM6_HUMAN	Log.Intensity	Early	Healthy	15	15	119	0.806	0.806	ns	18.1846	c("Early", "Healthy")	1	2	0.189	no change
1490	Early.Healthy	LSR_HUMAN	Log.Intensity	Early	Healthy	15	15	109	0.902	0.935	ns	18.6296	c("Early", "Healthy")	1	2	-0.245	no change
1491	Early.Healthy	LSS_HUMAN	Log.Intensity	Early	Healthy	15	15	141	0.25	0.375	ns	17.2286	c("Early", "Healthy")	1	2	0.078	no change
1492	Early.Healthy	LTBP1_HUMAN	Log.Intensity	Early	Healthy	15	15	174	0.01	0.03	*	21.0786	c("Early", "Healthy")	1	2	1.193	up regulated above FC thershold
1493	Early.Healthy	LTBP2_HUMAN	Log.Intensity	Early	Healthy	15	15	120	0.775	0.775	ns	17.9136	c("Early", "Healthy")	1	2	-0.098	no change
1494	Early.Healthy	LTBP3_HUMAN	Log.Intensity	Early	Healthy	15	15	130	0.486	0.486	ns	19.2166	c("Early", "Healthy")	1	2	0.464	no change
1495	Early.Healthy	LTBP4_HUMAN	Log.Intensity	Early	Healthy	15	15	82	0.217	0.217	ns	18.1866	c("Early", "Healthy")	1	2	-0.124	no change
1496	Early.Healthy	LUM_HUMAN	Log.Intensity	Early	Healthy	15	15	125	0.624	0.624	ns	25.7046	c("Early", "Healthy")	1	2	0.039	no change
1497	Early.Healthy	LV140_HUMAN	Log.Intensity	Early	Healthy	15	15	84	0.25	0.653	ns	20.5826	c("Early", "Healthy")	1	2	-0.489	no change
1498	Early.Healthy	LV147_HUMAN	Log.Intensity	Early	Healthy	15	15	87	0.305	0.744	ns	21.2196	c("Early", "Healthy")	1	2	-1.018	no change
1499	Early.Healthy	LV211_HUMAN	Log.Intensity	Early	Healthy	15	15	80	0.187	0.4	ns	19.2276	c("Early", "Healthy")	1	2	-0.039	no change
1500	Early.Healthy	LV214_HUMAN	Log.Intensity	Early	Healthy	15	15	122	0.713	0.713	ns	18.4856	c("Early", "Healthy")	1	2	0.406	no change
1501	Early.Healthy	LV218_HUMAN	Log.Intensity	Early	Healthy	15	15	103	0.713	0.713	ns	18.1576	c("Early", "Healthy")	1	2	-0.001	no change
1502	Early.Healthy	LV301_HUMAN	Log.Intensity	Early	Healthy	15	15	77	0.148	0.375	ns	19.3196	c("Early", "Healthy")	1	2	-0.274	no change
1503	Early.Healthy	LV310_HUMAN	Log.Intensity	Early	Healthy	15	15	66	0.056	0.166	ns	18.7586	c("Early", "Healthy")	1	2	-0.873	no change
1504	Early.Healthy	LV319_HUMAN	Log.Intensity	Early	Healthy	15	15	103	0.713	0.967	ns	21.6446	c("Early", "Healthy")	1	2	-0.369	no change
1505	Early.Healthy	LV325_HUMAN	Log.Intensity	Early	Healthy	15	15	80	0.187	0.488	ns	20.6726	c("Early", "Healthy")	1	2	-1.072	no change
1506	Early.Healthy	LV327_HUMAN	Log.Intensity	Early	Healthy	15	15	96	0.512	0.512	ns	17.6596	c("Early", "Healthy")	1	2	-0.016	no change
1507	Early.Healthy	LV39_HUMAN	Log.Intensity	Early	Healthy	15	15	82	0.217	0.326	ns	19.3276	c("Early", "Healthy")	1	2	-1.223	no change
1508	Early.Healthy	LV460_HUMAN	Log.Intensity	Early	Healthy	15	15	77	0.148	0.444	ns	19.7706	c("Early", "Healthy")	1	2	-0.609	no change
1509	Early.Healthy	LV469_HUMAN	Log.Intensity	Early	Healthy	15	15	108	0.87	0.87	ns	19.8756	c("Early", "Healthy")	1	2	0.06	no change
1510	Early.Healthy	LV537_HUMAN	Log.Intensity	Early	Healthy	15	15	79	0.174	0.518	ns	17.5416	c("Early", "Healthy")	1	2	-0.129	no change
1511	Early.Healthy	LV545_HUMAN	Log.Intensity	Early	Healthy	15	15	114	0.967	0.967	ns	19.8176	c("Early", "Healthy")	1	2	0.034	no change
1512	Early.Healthy	LV548_HUMAN	Log.Intensity	Early	Healthy	15	15	86	0.285	0.428	ns	14.9146	c("Early", "Healthy")	1	2	-0.302	no change
1513	Early.Healthy	LV743_HUMAN	Log.Intensity	Early	Healthy	15	15	61	0.033	0.099	ns	21.5676	c("Early", "Healthy")	1	2	-1.484	no change
1514	Early.Healthy	LV861_HUMAN	Log.Intensity	Early	Healthy	15	15	67	0.061	0.101	ns	20.9656	c("Early", "Healthy")	1	2	-1.817	no change
1515	Early.Healthy	LV949_HUMAN	Log.Intensity	Early	Healthy	15	15	98	0.567	0.567	ns	19.8386	c("Early", "Healthy")	1	2	-0.033	no change
1516	Early.Healthy	LX12B_HUMAN	Log.Intensity	Early	Healthy	15	15	132	0.436	0.539	ns	14.5186	c("Early", "Healthy")	1	2	0.075	no change
1517	Early.Healthy	LXN_HUMAN	Log.Intensity	Early	Healthy	15	15	143	0.217	0.326	ns	18.1716	c("Early", "Healthy")	1	2	0.338	no change
1518	Early.Healthy	LY66F_HUMAN	Log.Intensity	Early	Healthy	15	15	154	0.089	0.134	ns	16.8666	c("Early", "Healthy")	1	2	0.689	no change
1519	Early.Healthy	LY6D_HUMAN	Log.Intensity	Early	Healthy	15	15	151	0.116	0.348	ns	17.8026	c("Early", "Healthy")	1	2	0.4	no change
1520	Early.Healthy	LY75_HUMAN	Log.Intensity	Early	Healthy	15	15	89	0.345	0.518	ns	14.9816	c("Early", "Healthy")	1	2	-0.051	no change
1521	Early.Healthy	LY96_HUMAN	Log.Intensity	Early	Healthy	15	15	121	0.744	0.744	ns	17.1286	c("Early", "Healthy")	1	2	-0.037	no change
1522	Early.Healthy	LYAG_HUMAN	Log.Intensity	Early	Healthy	15	15	70	0.081	0.122	ns	16.3056	c("Early", "Healthy")	1	2	-0.414	no change
1523	Early.Healthy	LYAM1_HUMAN	Log.Intensity	Early	Healthy	15	15	135	0.367	0.367	ns	24.7996	c("Early", "Healthy")	1	2	0.151	no change
1524	Early.Healthy	LYAM2_HUMAN	Log.Intensity	Early	Healthy	15	15	60	0.03	0.088	ns	19.7886	c("Early", "Healthy")	1	2	-1.125	no change
1525	Early.Healthy	LYAM3_HUMAN	Log.Intensity	Early	Healthy	15	15	107	0.838	0.838	ns	19.7136	c("Early", "Healthy")	1	2	-0.233	no change
1526	Early.Healthy	LYOX_HUMAN	Log.Intensity	Early	Healthy	15	15	134	0.389	0.389	ns	18.9676	c("Early", "Healthy")	1	2	0.164	no change
1527	Early.Healthy	LYPD3_HUMAN	Log.Intensity	Early	Healthy	15	15	153	0.098	0.292	ns	15.1916	c("Early", "Healthy")	1	2	0.113	no change
1528	Early.Healthy	LYSC_HUMAN	Log.Intensity	Early	Healthy	15	15	104	0.744	0.744	ns	24.8106	c("Early", "Healthy")	1	2	-0.097	no change
1529	Early.Healthy	LYVE1_HUMAN	Log.Intensity	Early	Healthy	15	15	108	0.87	0.87	ns	21.7616	c("Early", "Healthy")	1	2	-0.032	no change
1530	Early.Healthy	LZIC_HUMAN	Log.Intensity	Early	Healthy	15	15	103	0.713	0.713	ns	18.9226	c("Early", "Healthy")	1	2	-0.212	no change
1531	Early.Healthy	M2GD_HUMAN	Log.Intensity	Early	Healthy	15	15	103	0.713	1	ns	20.6336	c("Early", "Healthy")	1	2	-0.089	no change
1532	Early.Healthy	M4A14_HUMAN	Log.Intensity	Early	Healthy	15	15	111	0.967	1	ns	20.8596	c("Early", "Healthy")	1	2	-0.115	no change
1533	Early.Healthy	M4K4_HUMAN;MINK1_HUMAN;TNIK_HUMAN	Log.Intensity	Early	Healthy	15	15	88	0.325	0.936	ns	17.2806	c("Early", "Healthy")	1	2	-0.167	no change
1534	Early.Healthy	MA1A1_HUMAN	Log.Intensity	Early	Healthy	15	15	77	0.148	0.222	ns	23.5446	c("Early", "Healthy")	1	2	-0.229	no change
1535	Early.Healthy	MA1A2_HUMAN	Log.Intensity	Early	Healthy	15	15	133	0.412	0.618	ns	16.7926	c("Early", "Healthy")	1	2	0.012	no change
1536	Early.Healthy	MA1C1_HUMAN	Log.Intensity	Early	Healthy	15	15	76	0.137	0.148	ns	17.0766	c("Early", "Healthy")	1	2	-0.295	no change
1537	Early.Healthy	MA2A1_HUMAN	Log.Intensity	Early	Healthy	15	15	60	0.03	0.044	*	20.8306	c("Early", "Healthy")	1	2	-0.294	down regulated below FC thershold
1538	Early.Healthy	MA2A2_HUMAN	Log.Intensity	Early	Healthy	15	15	132	0.436	0.436	ns	18.4546	c("Early", "Healthy")	1	2	-0.051	no change
1539	Early.Healthy	MA2B1_HUMAN	Log.Intensity	Early	Healthy	15	15	74	0.116	0.189	ns	16.8566	c("Early", "Healthy")	1	2	-0.344	no change
1540	Early.Healthy	MA2B2_HUMAN	Log.Intensity	Early	Healthy	15	15	53	0.013	0.038	*	18.4066	c("Early", "Healthy")	1	2	-0.884	down regulated above FC thershold
1541	Early.Healthy	MAAI_HUMAN	Log.Intensity	Early	Healthy	15	15	122	0.713	0.713	ns	15.2906	c("Early", "Healthy")	1	2	0.006	no change
1542	Early.Healthy	MADCA_HUMAN	Log.Intensity	Early	Healthy	15	15	115	0.935	0.967	ns	18.1376	c("Early", "Healthy")	1	2	-0.054	no change
1543	Early.Healthy	MANBA_HUMAN	Log.Intensity	Early	Healthy	15	15	28	0.000215	0.000322	***	19.5006	c("Early", "Healthy")	1	2	-0.564	down regulated above FC thershold
1544	Early.Healthy	MANEA_HUMAN	Log.Intensity	Early	Healthy	15	15	94	0.461	0.692	ns	14.9686	c("Early", "Healthy")	1	2	-0.097	no change
1545	Early.Healthy	MANF_HUMAN	Log.Intensity	Early	Healthy	15	15	129	0.512	0.768	ns	15.8706	c("Early", "Healthy")	1	2	0.089	no change
1546	Early.Healthy	MANS1_HUMAN	Log.Intensity	Early	Healthy	15	15	131	0.461	0.692	ns	19.1416	c("Early", "Healthy")	1	2	-0.064	no change
1547	Early.Healthy	MAOM_HUMAN	Log.Intensity	Early	Healthy	15	15	98	0.567	0.85	ns	14.9596	c("Early", "Healthy")	1	2	-0.009	no change
1548	Early.Healthy	MAOX_HUMAN	Log.Intensity	Early	Healthy	15	15	72	0.098	0.174	ns	18.0536	c("Early", "Healthy")	1	2	-0.368	no change
1549	Early.Healthy	MAP11_HUMAN	Log.Intensity	Early	Healthy	15	15	150	0.126	0.189	ns	18.1466	c("Early", "Healthy")	1	2	0.13	no change
1550	Early.Healthy	MAP2_HUMAN	Log.Intensity	Early	Healthy	15	15	116	0.902	0.902	ns	14.5986	c("Early", "Healthy")	1	2	-0.058	no change
1551	Early.Healthy	MAP4_HUMAN	Log.Intensity	Early	Healthy	15	15	103	0.713	1	ns	19.0816	c("Early", "Healthy")	1	2	0.019	no change
1552	Early.Healthy	MAP7_HUMAN	Log.Intensity	Early	Healthy	15	15	114	0.967	0.967	ns	14.9176	c("Early", "Healthy")	1	2	-0.09	no change
1553	Early.Healthy	MARCO_HUMAN	Log.Intensity	Early	Healthy	15	15	141	0.25	0.654	ns	20.8886	c("Early", "Healthy")	1	2	0.254	no change
1554	Early.Healthy	MARCS_HUMAN	Log.Intensity	Early	Healthy	15	15	117	0.87	0.87	ns	17.3986	c("Early", "Healthy")	1	2	0.054	no change
1555	Early.Healthy	MARE1_HUMAN	Log.Intensity	Early	Healthy	15	15	109	0.902	0.902	ns	19.4826	c("Early", "Healthy")	1	2	-0.029	no change
1556	Early.Healthy	MARE2_HUMAN	Log.Intensity	Early	Healthy	15	15	141	0.25	0.375	ns	19.8176	c("Early", "Healthy")	1	2	0.649	no change
1557	Early.Healthy	MARK2_HUMAN	Log.Intensity	Early	Healthy	15	15	115	0.935	0.935	ns	16.0006	c("Early", "Healthy")	1	2	0.066	no change
1558	Early.Healthy	MASP1_HUMAN	Log.Intensity	Early	Healthy	15	15	103	0.713	0.713	ns	25.6916	c("Early", "Healthy")	1	2	-0.18	no change
1559	Early.Healthy	MASP2_HUMAN	Log.Intensity	Early	Healthy	15	15	145	0.187	0.458	ns	24.5726	c("Early", "Healthy")	1	2	0.196	no change
1560	Early.Healthy	MAT2B_HUMAN	Log.Intensity	Early	Healthy	15	15	134	0.389	0.838	ns	17.3216	c("Early", "Healthy")	1	2	0.143	no change
1561	Early.Healthy	MATN2_HUMAN	Log.Intensity	Early	Healthy	15	15	95	0.486	0.902	ns	19.5716	c("Early", "Healthy")	1	2	-0.101	no change
1562	Early.Healthy	MAVS_HUMAN	Log.Intensity	Early	Healthy	15	15	106	0.806	0.806	ns	14.9786	c("Early", "Healthy")	1	2	-0.279	no change
1563	Early.Healthy	MB214_HUMAN	Log.Intensity	Early	Healthy	15	15	106	0.806	0.806	ns	14.9296	c("Early", "Healthy")	1	2	-0.006	no change
1564	Early.Healthy	MBL2_HUMAN	Log.Intensity	Early	Healthy	15	15	137	0.325	0.567	ns	24.9966	c("Early", "Healthy")	1	2	0.494	no change
1565	Early.Healthy	MCM3_HUMAN	Log.Intensity	Early	Healthy	15	15	82	0.217	0.326	ns	15.0216	c("Early", "Healthy")	1	2	-0.302	no change
1566	Early.Healthy	MCP_HUMAN	Log.Intensity	Early	Healthy	15	15	131	0.461	0.595	ns	16.6246	c("Early", "Healthy")	1	2	0.098	no change
1567	Early.Healthy	MCTS1_HUMAN	Log.Intensity	Early	Healthy	15	15	123	0.683	0.683	ns	19.2056	c("Early", "Healthy")	1	2	0.323	no change
1568	Early.Healthy	MDHC_HUMAN	Log.Intensity	Early	Healthy	15	15	86	0.285	0.692	ns	21.1316	c("Early", "Healthy")	1	2	-0.112	no change
1569	Early.Healthy	MDHM_HUMAN	Log.Intensity	Early	Healthy	15	15	72	0.098	0.292	ns	17.9566	c("Early", "Healthy")	1	2	-0.949	no change
1570	Early.Healthy	MEG10_HUMAN	Log.Intensity	Early	Healthy	15	15	70	0.081	0.122	ns	19.5836	c("Early", "Healthy")	1	2	-0.436	no change
1571	Early.Healthy	MEGF6_HUMAN	Log.Intensity	Early	Healthy	15	15	75	0.126	0.189	ns	15.7556	c("Early", "Healthy")	1	2	-0.161	no change
1572	Early.Healthy	MEGF8_HUMAN	Log.Intensity	Early	Healthy	15	15	102	0.683	0.838	ns	20.1086	c("Early", "Healthy")	1	2	0.088	no change
1573	Early.Healthy	MEGF9_HUMAN	Log.Intensity	Early	Healthy	15	15	105	0.775	0.775	ns	18.1896	c("Early", "Healthy")	1	2	-0.297	no change
1574	Early.Healthy	MEMO1_HUMAN	Log.Intensity	Early	Healthy	15	15	80	0.187	0.28	ns	22.5046	c("Early", "Healthy")	1	2	-0.881	no change
1575	Early.Healthy	MENT_HUMAN	Log.Intensity	Early	Healthy	15	15	179	0.005	0.015	*	20.2916	c("Early", "Healthy")	1	2	0.671	up regulated above FC thershold
1576	Early.Healthy	MEP1B_HUMAN	Log.Intensity	Early	Healthy	15	15	106	0.806	0.806	ns	18.7696	c("Early", "Healthy")	1	2	0.038	no change
1577	Early.Healthy	MEPE_HUMAN	Log.Intensity	Early	Healthy	15	15	96	0.512	0.775	ns	20.0016	c("Early", "Healthy")	1	2	-0.396	no change
1578	Early.Healthy	MER34_HUMAN	Log.Intensity	Early	Healthy	15	15	141	0.25	0.75	ns	17.5346	c("Early", "Healthy")	1	2	0.209	no change
1579	Early.Healthy	MERTK_HUMAN	Log.Intensity	Early	Healthy	15	15	132	0.436	0.436	ns	19.6466	c("Early", "Healthy")	1	2	0.244	no change
1580	Early.Healthy	MESD_HUMAN	Log.Intensity	Early	Healthy	15	15	127	0.567	1	ns	16.6526	c("Early", "Healthy")	1	2	0.129	no change
1581	Early.Healthy	MET_HUMAN	Log.Intensity	Early	Healthy	15	15	123	0.683	0.902	ns	19.8236	c("Early", "Healthy")	1	2	-0.049	no change
1582	Early.Healthy	METK1_HUMAN	Log.Intensity	Early	Healthy	15	15	88	0.325	0.325	ns	20.5856	c("Early", "Healthy")	1	2	-0.045	no change
1583	Early.Healthy	METK2_HUMAN	Log.Intensity	Early	Healthy	15	15	98	0.567	0.567	ns	17.6296	c("Early", "Healthy")	1	2	-0.083	no change
1584	Early.Healthy	METRL_HUMAN	Log.Intensity	Early	Healthy	15	15	82	0.217	0.651	ns	17.2866	c("Early", "Healthy")	1	2	-0.214	no change
1585	Early.Healthy	MFAP4_HUMAN	Log.Intensity	Early	Healthy	15	15	114	0.967	0.967	ns	20.9526	c("Early", "Healthy")	1	2	0.241	no change
1586	Early.Healthy	MFAP5_HUMAN	Log.Intensity	Early	Healthy	15	15	103	0.713	0.902	ns	16.5336	c("Early", "Healthy")	1	2	-0.079	no change
1587	Early.Healthy	MFNG_HUMAN	Log.Intensity	Early	Healthy	15	15	84	0.25	0.729	ns	15.8816	c("Early", "Healthy")	1	2	-0.221	no change
1588	Early.Healthy	MGA_HUMAN	Log.Intensity	Early	Healthy	15	15	98	0.567	0.567	ns	18.3976	c("Early", "Healthy")	1	2	-0.563	no change
1589	Early.Healthy	MGAT1_HUMAN	Log.Intensity	Early	Healthy	15	15	101	0.653	0.653	ns	19.8576	c("Early", "Healthy")	1	2	-0.168	no change
1590	Early.Healthy	MGAT2_HUMAN	Log.Intensity	Early	Healthy	15	15	60	0.03	0.068	ns	18.3746	c("Early", "Healthy")	1	2	-0.286	no change
1591	Early.Healthy	MGAT3_HUMAN	Log.Intensity	Early	Healthy	15	15	89	0.345	0.345	ns	17.7426	c("Early", "Healthy")	1	2	-0.145	no change
1592	Early.Healthy	MGLL_HUMAN	Log.Intensity	Early	Healthy	15	15	133	0.412	0.618	ns	15.3946	c("Early", "Healthy")	1	2	0.017	no change
1593	Early.Healthy	MGP_HUMAN	Log.Intensity	Early	Healthy	15	15	121	0.744	0.744	ns	18.8536	c("Early", "Healthy")	1	2	0.065	no change
1594	Early.Healthy	MGT4B_HUMAN	Log.Intensity	Early	Healthy	15	15	107	0.838	0.838	ns	16.2396	c("Early", "Healthy")	1	2	0.124	no change
1595	Early.Healthy	MGT5A_HUMAN	Log.Intensity	Early	Healthy	15	15	65	0.05	0.075	ns	16.9586	c("Early", "Healthy")	1	2	-0.479	no change
1596	Early.Healthy	MIA_HUMAN	Log.Intensity	Early	Healthy	15	15	99	0.595	0.713	ns	16.9606	c("Early", "Healthy")	1	2	-0.016	no change
1597	Early.Healthy	MIF_HUMAN	Log.Intensity	Early	Healthy	15	15	96	0.512	0.539	ns	17.9906	c("Early", "Healthy")	1	2	-1.504	no change
1598	Early.Healthy	MIME_HUMAN	Log.Intensity	Early	Healthy	15	15	189	0.000997	0.003	**	20.7996	c("Early", "Healthy")	1	2	0.55	up regulated above FC thershold
1599	Early.Healthy	MINP1_HUMAN	Log.Intensity	Early	Healthy	15	15	120	0.775	0.87	ns	26.3906	c("Early", "Healthy")	1	2	0.15	no change
1600	Early.Healthy	MIS_HUMAN	Log.Intensity	Early	Healthy	15	15	103	0.713	0.713	ns	16.6136	c("Early", "Healthy")	1	2	-0.174	no change
1601	Early.Healthy	MK01_HUMAN	Log.Intensity	Early	Healthy	15	15	126	0.595	0.595	ns	22.9016	c("Early", "Healthy")	1	2	1.44	no change
1602	Early.Healthy	MK14_HUMAN	Log.Intensity	Early	Healthy	15	15	106	0.806	0.806	ns	18.8356	c("Early", "Healthy")	1	2	0.007	no change
1603	Early.Healthy	MLEC_HUMAN	Log.Intensity	Early	Healthy	15	15	119	0.806	0.806	ns	14.9486	c("Early", "Healthy")	1	2	-0.033	no change
1604	Early.Healthy	MLRS_HUMAN	Log.Intensity	Early	Healthy	15	15	132	0.436	0.744	ns	15.0406	c("Early", "Healthy")	1	2	0.21	no change
1605	Early.Healthy	MLRV_HUMAN	Log.Intensity	Early	Healthy	15	15	116	0.902	0.902	ns	15.7246	c("Early", "Healthy")	1	2	0.308	no change
1606	Early.Healthy	MMP14_HUMAN	Log.Intensity	Early	Healthy	15	15	109	0.902	0.902	ns	17.3876	c("Early", "Healthy")	1	2	0.141	no change
1607	Early.Healthy	MMP19_HUMAN	Log.Intensity	Early	Healthy	15	15	75	0.126	0.189	ns	17.9886	c("Early", "Healthy")	1	2	-0.334	no change
1608	Early.Healthy	MMP2_HUMAN	Log.Intensity	Early	Healthy	15	15	133	0.412	0.654	ns	21.4086	c("Early", "Healthy")	1	2	0.106	no change
1609	Early.Healthy	MMP3_HUMAN	Log.Intensity	Early	Healthy	15	15	120	0.775	0.775	ns	19.8646	c("Early", "Healthy")	1	2	0.377	no change
1610	Early.Healthy	MMP7_HUMAN	Log.Intensity	Early	Healthy	15	15	74	0.116	0.303	ns	15.7516	c("Early", "Healthy")	1	2	-0.291	no change
1611	Early.Healthy	MMP8_HUMAN	Log.Intensity	Early	Healthy	15	15	86	0.285	0.285	ns	21.2776	c("Early", "Healthy")	1	2	-0.194	no change
1612	Early.Healthy	MMP9_HUMAN	Log.Intensity	Early	Healthy	15	15	122	0.713	0.713	ns	23.2116	c("Early", "Healthy")	1	2	0.035	no change
1613	Early.Healthy	MMRN1_HUMAN	Log.Intensity	Early	Healthy	15	15	158	0.061	0.092	ns	21.3166	c("Early", "Healthy")	1	2	1.073	no change
1614	Early.Healthy	MMRN2_HUMAN	Log.Intensity	Early	Healthy	15	15	79	0.174	0.522	ns	21.0516	c("Early", "Healthy")	1	2	-0.165	no change
1615	Early.Healthy	MMSA_HUMAN	Log.Intensity	Early	Healthy	15	15	144	0.202	0.606	ns	15.3496	c("Early", "Healthy")	1	2	0.379	no change
1616	Early.Healthy	MNDA_HUMAN	Log.Intensity	Early	Healthy	15	15	136	0.345	0.345	ns	18.6636	c("Early", "Healthy")	1	2	0.163	no change
1617	Early.Healthy	MO2R1_HUMAN	Log.Intensity	Early	Healthy	15	15	113	1	1	ns	16.1296	c("Early", "Healthy")	1	2	-0.028	no change
1618	Early.Healthy	MOB1B_HUMAN;MOB1A_HUMAN	Log.Intensity	Early	Healthy	15	15	127	0.567	0.567	ns	18.2716	c("Early", "Healthy")	1	2	0.225	no change
1619	Early.Healthy	MOES_HUMAN	Log.Intensity	Early	Healthy	15	15	79	0.174	0.522	ns	21.4106	c("Early", "Healthy")	1	2	-0.398	no change
1620	Early.Healthy	MOGS_HUMAN	Log.Intensity	Early	Healthy	15	15	93	0.436	0.85	ns	21.3466	c("Early", "Healthy")	1	2	-0.116	no change
1621	Early.Healthy	MP2K1_HUMAN	Log.Intensity	Early	Healthy	15	15	92	0.412	0.539	ns	19.3266	c("Early", "Healthy")	1	2	0.224	no change
1622	Early.Healthy	MP2K2_HUMAN	Log.Intensity	Early	Healthy	15	15	105	0.775	0.87	ns	16.7726	c("Early", "Healthy")	1	2	-0.034	no change
1623	Early.Healthy	MPCP_HUMAN	Log.Intensity	Early	Healthy	15	15	115	0.935	0.935	ns	24.6516	c("Early", "Healthy")	1	2	-0.151	no change
1624	Early.Healthy	MPRI_HUMAN	Log.Intensity	Early	Healthy	15	15	94	0.461	0.775	ns	21.0736	c("Early", "Healthy")	1	2	-0.171	no change
1625	Early.Healthy	MRC1_HUMAN	Log.Intensity	Early	Healthy	15	15	154	0.089	0.089	ns	22.0346	c("Early", "Healthy")	1	2	0.348	no change
1626	Early.Healthy	MRC2_HUMAN	Log.Intensity	Early	Healthy	15	15	62	0.037	0.11	ns	19.4016	c("Early", "Healthy")	1	2	-0.453	no change
1627	Early.Healthy	MROH9_HUMAN	Log.Intensity	Early	Healthy	15	15	73	0.106	0.159	ns	22.4206	c("Early", "Healthy")	1	2	-0.457	no change
1628	Early.Healthy	MSLN_HUMAN	Log.Intensity	Early	Healthy	15	15	133	0.412	0.512	ns	17.8566	c("Early", "Healthy")	1	2	0.165	no change
1629	Early.Healthy	MSRA_HUMAN	Log.Intensity	Early	Healthy	15	15	87	0.305	0.488	ns	18.4266	c("Early", "Healthy")	1	2	-0.151	no change
1630	Early.Healthy	MT2_HUMAN;MT1G_HUMAN;MT1X_HUMAN	Log.Intensity	Early	Healthy	15	15	182	0.003	0.009	**	18.7196	c("Early", "Healthy")	1	2	0.658	up regulated above FC thershold
1631	Early.Healthy	MTA2_HUMAN	Log.Intensity	Early	Healthy	15	15	116	0.902	0.902	ns	14.9786	c("Early", "Healthy")	1	2	-0.053	no change
1632	Early.Healthy	MTAP_HUMAN	Log.Intensity	Early	Healthy	15	15	133	0.412	0.618	ns	18.4896	c("Early", "Healthy")	1	2	0.221	no change
1633	Early.Healthy	MTP_HUMAN	Log.Intensity	Early	Healthy	15	15	36	0.000997	0.003	**	17.2196	c("Early", "Healthy")	1	2	-0.851	down regulated above FC thershold
1634	Early.Healthy	MTPN_HUMAN	Log.Intensity	Early	Healthy	15	15	122	0.713	0.967	ns	16.5676	c("Early", "Healthy")	1	2	0.105	no change
1635	Early.Healthy	MUC18_HUMAN	Log.Intensity	Early	Healthy	15	15	144	0.202	0.233	ns	22.1386	c("Early", "Healthy")	1	2	0.124	no change
1636	Early.Healthy	MUC5A_HUMAN	Log.Intensity	Early	Healthy	15	15	116	0.902	0.902	ns	17.7316	c("Early", "Healthy")	1	2	-0.032	no change
1637	Early.Healthy	MUC5B_HUMAN	Log.Intensity	Early	Healthy	15	15	127	0.567	0.902	ns	19.6086	c("Early", "Healthy")	1	2	0.248	no change
1638	Early.Healthy	MUC6_HUMAN	Log.Intensity	Early	Healthy	15	15	167	0.024	0.024	*	17.0326	c("Early", "Healthy")	1	2	0.611	up regulated above FC thershold
1639	Early.Healthy	MUCEN_HUMAN	Log.Intensity	Early	Healthy	15	15	100	0.624	0.744	ns	14.9746	c("Early", "Healthy")	1	2	-0.073	no change
1640	Early.Healthy	MUTA_HUMAN	Log.Intensity	Early	Healthy	15	15	105	0.775	0.935	ns	17.5916	c("Early", "Healthy")	1	2	0.164	no change
1641	Early.Healthy	MVD1_HUMAN	Log.Intensity	Early	Healthy	15	15	138	0.305	0.55	ns	16.4666	c("Early", "Healthy")	1	2	0.079	no change
1642	Early.Healthy	MVP_HUMAN	Log.Intensity	Early	Healthy	15	15	108	0.87	0.87	ns	14.6146	c("Early", "Healthy")	1	2	0.01	no change
1643	Early.Healthy	MXRA5_HUMAN	Log.Intensity	Early	Healthy	15	15	129	0.512	1	ns	16.0566	c("Early", "Healthy")	1	2	0.19	no change
1644	Early.Healthy	MXRA8_HUMAN	Log.Intensity	Early	Healthy	15	15	74	0.116	0.348	ns	18.3006	c("Early", "Healthy")	1	2	-0.389	no change
1645	Early.Healthy	MYDGF_HUMAN	Log.Intensity	Early	Healthy	15	15	134	0.389	0.584	ns	16.3126	c("Early", "Healthy")	1	2	0.261	no change
1646	Early.Healthy	MYG_HUMAN	Log.Intensity	Early	Healthy	15	15	199	0.00014	0.00042	***	20.5856	c("Early", "Healthy")	1	2	1.239	up regulated above FC thershold
1647	Early.Healthy	MYH1_HUMAN	Log.Intensity	Early	Healthy	15	15	104	0.744	0.87	ns	19.6716	c("Early", "Healthy")	1	2	0.001	no change
1648	Early.Healthy	MYH14_HUMAN	Log.Intensity	Early	Healthy	15	15	119	0.806	0.87	ns	14.7486	c("Early", "Healthy")	1	2	-0.005	no change
1649	Early.Healthy	MYH2_HUMAN	Log.Intensity	Early	Healthy	15	15	140	0.267	0.267	ns	16.4196	c("Early", "Healthy")	1	2	0.086	no change
1650	Early.Healthy	MYH7_HUMAN	Log.Intensity	Early	Healthy	15	15	89	0.345	0.654	ns	16.6706	c("Early", "Healthy")	1	2	-0.472	no change
1651	Early.Healthy	MYH9_HUMAN	Log.Intensity	Early	Healthy	15	15	190	0.000834	0.001	**	17.6846	c("Early", "Healthy")	1	2	1.016	up regulated above FC thershold
1652	Early.Healthy	MYL1_HUMAN	Log.Intensity	Early	Healthy	15	15	122	0.713	0.902	ns	18.0096	c("Early", "Healthy")	1	2	0.349	no change
1653	Early.Healthy	MYL6_HUMAN	Log.Intensity	Early	Healthy	15	15	142	0.233	0.285	ns	16.7416	c("Early", "Healthy")	1	2	0.23	no change
1654	Early.Healthy	MYL9_HUMAN	Log.Intensity	Early	Healthy	15	15	169	0.019	0.028	*	15.5476	c("Early", "Healthy")	1	2	0.228	up regulated below FC thershold
1655	Early.Healthy	MYLK_HUMAN	Log.Intensity	Early	Healthy	15	15	138	0.305	0.458	ns	18.4426	c("Early", "Healthy")	1	2	0.599	no change
1656	Early.Healthy	MYO1E_HUMAN	Log.Intensity	Early	Healthy	15	15	62	0.037	0.11	ns	14.5436	c("Early", "Healthy")	1	2	-0.174	no change
1657	Early.Healthy	MYOC_HUMAN	Log.Intensity	Early	Healthy	15	15	100	0.624	0.624	ns	19.9306	c("Early", "Healthy")	1	2	-0.126	no change
1658	Early.Healthy	MYOM2_HUMAN	Log.Intensity	Early	Healthy	15	15	155	0.081	0.244	ns	17.8466	c("Early", "Healthy")	1	2	1.432	no change
1659	Early.Healthy	MYOM3_HUMAN	Log.Intensity	Early	Healthy	15	15	142	0.233	0.233	ns	18.8196	c("Early", "Healthy")	1	2	1.372	no change
1660	Early.Healthy	MYPT1_HUMAN	Log.Intensity	Early	Healthy	15	15	100	0.624	0.624	ns	14.9716	c("Early", "Healthy")	1	2	-0.176	no change
1661	Early.Healthy	MYRF_HUMAN	Log.Intensity	Early	Healthy	15	15	114	0.967	0.967	ns	16.5086	c("Early", "Healthy")	1	2	-0.054	no change
1662	Early.Healthy	NAA15_HUMAN	Log.Intensity	Early	Healthy	15	15	144	0.202	0.303	ns	18.1646	c("Early", "Healthy")	1	2	0.759	no change
1663	Early.Healthy	NAA25_HUMAN	Log.Intensity	Early	Healthy	15	15	99	0.595	0.595	ns	14.9946	c("Early", "Healthy")	1	2	-0.263	no change
1664	Early.Healthy	NACAM_HUMAN;NACA_HUMAN	Log.Intensity	Early	Healthy	15	15	98	0.567	0.85	ns	16.6626	c("Early", "Healthy")	1	2	-0.197	no change
1665	Early.Healthy	NADC_HUMAN	Log.Intensity	Early	Healthy	15	15	106	0.806	0.967	ns	17.2286	c("Early", "Healthy")	1	2	-0.045	no change
1666	Early.Healthy	NAGAB_HUMAN	Log.Intensity	Early	Healthy	15	15	90	0.367	0.683	ns	16.2376	c("Early", "Healthy")	1	2	-0.627	no change
1667	Early.Healthy	NAGK_HUMAN	Log.Intensity	Early	Healthy	15	15	95	0.486	0.486	ns	16.8686	c("Early", "Healthy")	1	2	-0.026	no change
1668	Early.Healthy	NAGPA_HUMAN	Log.Intensity	Early	Healthy	15	15	88	0.325	0.325	ns	18.5526	c("Early", "Healthy")	1	2	-0.163	no change
1669	Early.Healthy	NAMPT_HUMAN	Log.Intensity	Early	Healthy	15	15	39	0.002	0.005	**	19.7806	c("Early", "Healthy")	1	2	-0.915	down regulated above FC thershold
1670	Early.Healthy	NAR3_HUMAN	Log.Intensity	Early	Healthy	15	15	156	0.074	0.223	ns	19.3176	c("Early", "Healthy")	1	2	0.336	no change
1671	Early.Healthy	NAR4_HUMAN	Log.Intensity	Early	Healthy	15	15	124	0.653	0.967	ns	17.7826	c("Early", "Healthy")	1	2	0.198	no change
1672	Early.Healthy	NASP_HUMAN	Log.Intensity	Early	Healthy	15	15	152	0.106	0.159	ns	20.3246	c("Early", "Healthy")	1	2	1.064	no change
1673	Early.Healthy	NB5R1_HUMAN	Log.Intensity	Early	Healthy	15	15	149	0.137	0.303	ns	14.6036	c("Early", "Healthy")	1	2	0.219	no change
1674	Early.Healthy	NB5R3_HUMAN	Log.Intensity	Early	Healthy	15	15	151	0.116	0.116	ns	16.6356	c("Early", "Healthy")	1	2	0.128	no change
1675	Early.Healthy	NBEL2_HUMAN	Log.Intensity	Early	Healthy	15	15	138	0.305	0.458	ns	14.9476	c("Early", "Healthy")	1	2	0.311	no change
1676	Early.Healthy	NCAM1_HUMAN	Log.Intensity	Early	Healthy	15	15	161	0.045	0.068	ns	22.4076	c("Early", "Healthy")	1	2	0.45	no change
1677	Early.Healthy	NCAM2_HUMAN	Log.Intensity	Early	Healthy	15	15	131	0.461	0.461	ns	19.7916	c("Early", "Healthy")	1	2	0.312	no change
1678	Early.Healthy	NCAN_HUMAN	Log.Intensity	Early	Healthy	15	15	155	0.081	0.122	ns	15.5536	c("Early", "Healthy")	1	2	0.584	no change
1679	Early.Healthy	NCF1_HUMAN	Log.Intensity	Early	Healthy	15	15	58	0.024	0.07	ns	19.1366	c("Early", "Healthy")	1	2	-1.844	no change
1680	Early.Healthy	NCF2_HUMAN	Log.Intensity	Early	Healthy	15	15	64	0.045	0.136	ns	18.3216	c("Early", "Healthy")	1	2	-0.286	no change
1681	Early.Healthy	NCF4_HUMAN	Log.Intensity	Early	Healthy	15	15	70	0.081	0.122	ns	19.8136	c("Early", "Healthy")	1	2	-0.728	no change
1682	Early.Healthy	NCHL1_HUMAN	Log.Intensity	Early	Healthy	15	15	146	0.174	0.522	ns	22.1876	c("Early", "Healthy")	1	2	0.323	no change
1683	Early.Healthy	NCK2_HUMAN	Log.Intensity	Early	Healthy	15	15	111	0.967	0.967	ns	16.3576	c("Early", "Healthy")	1	2	-0.091	no change
1684	Early.Healthy	NDK3_HUMAN	Log.Intensity	Early	Healthy	15	15	96	0.512	0.744	ns	16.9826	c("Early", "Healthy")	1	2	-0.175	no change
1685	Early.Healthy	NDKA_HUMAN	Log.Intensity	Early	Healthy	15	15	116	0.902	0.902	ns	18.2306	c("Early", "Healthy")	1	2	0.218	no change
1686	Early.Healthy	NDKB_HUMAN	Log.Intensity	Early	Healthy	15	15	151	0.116	0.348	ns	21.2146	c("Early", "Healthy")	1	2	0.358	no change
1687	Early.Healthy	NDRG1_HUMAN	Log.Intensity	Early	Healthy	15	15	99	0.595	0.595	ns	14.7726	c("Early", "Healthy")	1	2	-0.183	no change
1688	Early.Healthy	NDST1_HUMAN	Log.Intensity	Early	Healthy	15	15	72	0.098	0.098	ns	16.1946	c("Early", "Healthy")	1	2	-0.22	no change
1689	Early.Healthy	NDUS1_HUMAN	Log.Intensity	Early	Healthy	15	15	123	0.683	1	ns	16.2516	c("Early", "Healthy")	1	2	0.373	no change
1690	Early.Healthy	NDUS4_HUMAN	Log.Intensity	Early	Healthy	15	15	121	0.744	0.744	ns	15.0656	c("Early", "Healthy")	1	2	0.161	no change
1691	Early.Healthy	NECP2_HUMAN	Log.Intensity	Early	Healthy	15	15	99	0.595	0.936	ns	18.0536	c("Early", "Healthy")	1	2	-0.314	no change
1692	Early.Healthy	NECT1_HUMAN	Log.Intensity	Early	Healthy	15	15	102	0.683	0.683	ns	18.9566	c("Early", "Healthy")	1	2	-0.055	no change
1693	Early.Healthy	NECT2_HUMAN	Log.Intensity	Early	Healthy	15	15	102	0.683	0.683	ns	19.3516	c("Early", "Healthy")	1	2	-0.205	no change
1694	Early.Healthy	NECT3_HUMAN	Log.Intensity	Early	Healthy	15	15	112	1	1	ns	19.4466	c("Early", "Healthy")	1	2	-0.038	no change
1695	Early.Healthy	NEGR1_HUMAN	Log.Intensity	Early	Healthy	15	15	168	0.021	0.063	ns	18.8616	c("Early", "Healthy")	1	2	0.55	no change
1696	Early.Healthy	NELL2_HUMAN	Log.Intensity	Early	Healthy	15	15	100	0.624	0.936	ns	17.0146	c("Early", "Healthy")	1	2	-0.598	no change
1697	Early.Healthy	NENF_HUMAN	Log.Intensity	Early	Healthy	15	15	119	0.806	0.806	ns	17.8686	c("Early", "Healthy")	1	2	0.454	no change
1698	Early.Healthy	NEO1_HUMAN	Log.Intensity	Early	Healthy	15	15	162	0.041	0.122	ns	20.7116	c("Early", "Healthy")	1	2	0.254	no change
1699	Early.Healthy	NEP_HUMAN	Log.Intensity	Early	Healthy	15	15	121	0.744	0.838	ns	18.9356	c("Early", "Healthy")	1	2	-0.038	no change
1700	Early.Healthy	NEUG_HUMAN	Log.Intensity	Early	Healthy	15	15	140	0.267	0.367	ns	19.7096	c("Early", "Healthy")	1	2	0.292	no change
1701	Early.Healthy	NEUR1_HUMAN	Log.Intensity	Early	Healthy	15	15	64	0.045	0.136	ns	16.9826	c("Early", "Healthy")	1	2	-0.318	no change
1702	Early.Healthy	NEUS_HUMAN	Log.Intensity	Early	Healthy	15	15	102	0.683	1	ns	14.9726	c("Early", "Healthy")	1	2	-0.026	no change
1703	Early.Healthy	NEUT_HUMAN	Log.Intensity	Early	Healthy	15	15	112	1	1	ns	17.3636	c("Early", "Healthy")	1	2	-0.075	no change
1704	Early.Healthy	NEXN_HUMAN	Log.Intensity	Early	Healthy	15	15	158	0.061	0.092	ns	18.5576	c("Early", "Healthy")	1	2	0.446	no change
1705	Early.Healthy	NFASC_HUMAN	Log.Intensity	Early	Healthy	15	15	72	0.098	0.146	ns	16.4146	c("Early", "Healthy")	1	2	-0.139	no change
1706	Early.Healthy	NGAL_HUMAN	Log.Intensity	Early	Healthy	15	15	107	0.838	0.838	ns	21.6636	c("Early", "Healthy")	1	2	-0.318	no change
1707	Early.Healthy	NH2L1_HUMAN	Log.Intensity	Early	Healthy	15	15	122	0.713	0.87	ns	15.0426	c("Early", "Healthy")	1	2	0.025	no change
1708	Early.Healthy	NHLC2_HUMAN	Log.Intensity	Early	Healthy	15	15	134	0.389	0.653	ns	14.7626	c("Early", "Healthy")	1	2	0.115	no change
1709	Early.Healthy	NHLC3_HUMAN	Log.Intensity	Early	Healthy	15	15	109	0.902	0.935	ns	15.9576	c("Early", "Healthy")	1	2	0.009	no change
1710	Early.Healthy	NHRF1_HUMAN	Log.Intensity	Early	Healthy	15	15	77	0.148	0.444	ns	19.1056	c("Early", "Healthy")	1	2	-0.21	no change
1711	Early.Healthy	NIBA1_HUMAN	Log.Intensity	Early	Healthy	15	15	146	0.174	0.458	ns	14.7366	c("Early", "Healthy")	1	2	0.428	no change
1712	Early.Healthy	NIBA2_HUMAN	Log.Intensity	Early	Healthy	15	15	117	0.87	0.87	ns	15.3946	c("Early", "Healthy")	1	2	0.147	no change
1713	Early.Healthy	NICA_HUMAN	Log.Intensity	Early	Healthy	15	15	104	0.744	0.967	ns	19.6476	c("Early", "Healthy")	1	2	-0.081	no change
1714	Early.Healthy	NID1_HUMAN	Log.Intensity	Early	Healthy	15	15	157	0.068	0.089	ns	20.9756	c("Early", "Healthy")	1	2	0.438	no change
1715	Early.Healthy	NID2_HUMAN	Log.Intensity	Early	Healthy	15	15	166	0.026	0.079	ns	17.4936	c("Early", "Healthy")	1	2	0.857	no change
1716	Early.Healthy	NIF3L_HUMAN	Log.Intensity	Early	Healthy	15	15	167	0.024	0.068	ns	19.1776	c("Early", "Healthy")	1	2	0.394	no change
1717	Early.Healthy	NIT2_HUMAN	Log.Intensity	Early	Healthy	15	15	109	0.902	0.902	ns	17.8296	c("Early", "Healthy")	1	2	-0.26	no change
1718	Early.Healthy	NLTP_HUMAN	Log.Intensity	Early	Healthy	15	15	97	0.539	0.744	ns	18.1186	c("Early", "Healthy")	1	2	-0.096	no change
1719	Early.Healthy	NMT1_HUMAN	Log.Intensity	Early	Healthy	15	15	111	0.967	0.967	ns	15.7086	c("Early", "Healthy")	1	2	-0.088	no change
1720	Early.Healthy	NNRE_HUMAN	Log.Intensity	Early	Healthy	15	15	103	0.713	0.713	ns	17.6106	c("Early", "Healthy")	1	2	-0.063	no change
1721	Early.Healthy	NOE1_HUMAN	Log.Intensity	Early	Healthy	15	15	158	0.061	0.184	ns	21.9766	c("Early", "Healthy")	1	2	0.148	no change
1722	Early.Healthy	NOE2_HUMAN	Log.Intensity	Early	Healthy	15	15	46	0.005	0.015	*	21.5236	c("Early", "Healthy")	1	2	-0.555	down regulated above FC thershold
1723	Early.Healthy	NOMO2_HUMAN	Log.Intensity	Early	Healthy	15	15	89	0.345	0.518	ns	20.3476	c("Early", "Healthy")	1	2	-0.069	no change
1724	Early.Healthy	NONO_HUMAN	Log.Intensity	Early	Healthy	15	15	110	0.935	0.935	ns	15.4836	c("Early", "Healthy")	1	2	0.065	no change
1725	Early.Healthy	NOP10_HUMAN	Log.Intensity	Early	Healthy	15	15	121	0.744	0.744	ns	14.9746	c("Early", "Healthy")	1	2	-0.205	no change
1726	Early.Healthy	NOS1_HUMAN	Log.Intensity	Early	Healthy	15	15	121	0.744	0.87	ns	17.4886	c("Early", "Healthy")	1	2	0.189	no change
1727	Early.Healthy	NOTC1_HUMAN	Log.Intensity	Early	Healthy	15	15	126	0.595	0.892	ns	20.4316	c("Early", "Healthy")	1	2	0.518	no change
1728	Early.Healthy	NOTC2_HUMAN	Log.Intensity	Early	Healthy	15	15	120	0.775	0.775	ns	18.4556	c("Early", "Healthy")	1	2	0.072	no change
1729	Early.Healthy	NOTC3_HUMAN	Log.Intensity	Early	Healthy	15	15	68	0.068	0.202	ns	20.2116	c("Early", "Healthy")	1	2	-0.394	no change
1730	Early.Healthy	NOTUM_HUMAN	Log.Intensity	Early	Healthy	15	15	70	0.081	0.244	ns	17.7416	c("Early", "Healthy")	1	2	-0.511	no change
1731	Early.Healthy	NP1L1_HUMAN	Log.Intensity	Early	Healthy	15	15	138	0.305	0.595	ns	17.4566	c("Early", "Healthy")	1	2	0.323	no change
1732	Early.Healthy	NP1L4_HUMAN	Log.Intensity	Early	Healthy	15	15	153	0.098	0.146	ns	17.6046	c("Early", "Healthy")	1	2	0.616	no change
1733	Early.Healthy	NPC2_HUMAN	Log.Intensity	Early	Healthy	15	15	155	0.081	0.122	ns	20.2686	c("Early", "Healthy")	1	2	0.324	no change
1734	Early.Healthy	NPL_HUMAN	Log.Intensity	Early	Healthy	15	15	119	0.806	0.806	ns	15.5396	c("Early", "Healthy")	1	2	0.132	no change
1735	Early.Healthy	NPL4_HUMAN	Log.Intensity	Early	Healthy	15	15	124	0.653	0.806	ns	14.5376	c("Early", "Healthy")	1	2	0.044	no change
1736	Early.Healthy	NPM_HUMAN	Log.Intensity	Early	Healthy	15	15	90	0.367	0.618	ns	16.9516	c("Early", "Healthy")	1	2	-0.236	no change
1737	Early.Healthy	NPNT_HUMAN	Log.Intensity	Early	Healthy	15	15	115	0.935	0.935	ns	16.5226	c("Early", "Healthy")	1	2	-0.041	no change
1738	Early.Healthy	NPTN_HUMAN	Log.Intensity	Early	Healthy	15	15	134	0.389	0.584	ns	15.5946	c("Early", "Healthy")	1	2	-0.026	no change
1739	Early.Healthy	NPTX1_HUMAN	Log.Intensity	Early	Healthy	15	15	136	0.345	0.345	ns	16.4626	c("Early", "Healthy")	1	2	0.399	no change
1740	Early.Healthy	NPTX2_HUMAN	Log.Intensity	Early	Healthy	15	15	124	0.653	0.87	ns	16.6136	c("Early", "Healthy")	1	2	0.417	no change
1741	Early.Healthy	NQO2_HUMAN	Log.Intensity	Early	Healthy	15	15	116	0.902	0.902	ns	19.5026	c("Early", "Healthy")	1	2	1.311	no change
1742	Early.Healthy	NR2CA_HUMAN	Log.Intensity	Early	Healthy	15	15	101	0.653	1	ns	17.0656	c("Early", "Healthy")	1	2	-0.219	no change
1743	Early.Healthy	NRCAM_HUMAN	Log.Intensity	Early	Healthy	15	15	112	1	1	ns	17.8486	c("Early", "Healthy")	1	2	0.068	no change
1744	Early.Healthy	NRDC_HUMAN	Log.Intensity	Early	Healthy	15	15	124	0.653	0.653	ns	14.8166	c("Early", "Healthy")	1	2	0.072	no change
1745	Early.Healthy	NRP1_HUMAN	Log.Intensity	Early	Healthy	15	15	122	0.713	0.967	ns	21.3166	c("Early", "Healthy")	1	2	0.22	no change
1746	Early.Healthy	NRP2_HUMAN	Log.Intensity	Early	Healthy	15	15	103	0.713	0.713	ns	19.5346	c("Early", "Healthy")	1	2	-0.085	no change
1747	Early.Healthy	NRX1A_HUMAN	Log.Intensity	Early	Healthy	15	15	135	0.367	0.367	ns	15.6166	c("Early", "Healthy")	1	2	0.152	no change
1748	Early.Healthy	NRX3A_HUMAN	Log.Intensity	Early	Healthy	15	15	120	0.775	0.775	ns	17.5676	c("Early", "Healthy")	1	2	0.212	no change
1749	Early.Healthy	NSF_HUMAN	Log.Intensity	Early	Healthy	15	15	88	0.325	0.488	ns	17.2206	c("Early", "Healthy")	1	2	-0.076	no change
1750	Early.Healthy	NSF1C_HUMAN	Log.Intensity	Early	Healthy	15	15	129	0.512	0.512	ns	17.5876	c("Early", "Healthy")	1	2	0.321	no change
1751	Early.Healthy	NSMA2_HUMAN	Log.Intensity	Early	Healthy	15	15	102	0.683	0.87	ns	14.9156	c("Early", "Healthy")	1	2	-0.146	no change
1752	Early.Healthy	NTF2_HUMAN	Log.Intensity	Early	Healthy	15	15	140	0.267	0.488	ns	18.4066	c("Early", "Healthy")	1	2	0.326	no change
1753	Early.Healthy	NTRI_HUMAN	Log.Intensity	Early	Healthy	15	15	142	0.233	0.35	ns	20.8276	c("Early", "Healthy")	1	2	0.869	no change
1754	Early.Healthy	NTRK2_HUMAN	Log.Intensity	Early	Healthy	15	15	139	0.285	0.584	ns	24.8046	c("Early", "Healthy")	1	2	0.25	no change
1755	Early.Healthy	NTRK3_HUMAN	Log.Intensity	Early	Healthy	15	15	116	0.902	0.902	ns	18.0526	c("Early", "Healthy")	1	2	0.087	no change
1756	Early.Healthy	NUCB1_HUMAN	Log.Intensity	Early	Healthy	15	15	86	0.285	0.428	ns	18.7146	c("Early", "Healthy")	1	2	-0.176	no change
1757	Early.Healthy	NUCB2_HUMAN	Log.Intensity	Early	Healthy	15	15	149	0.137	0.411	ns	15.0326	c("Early", "Healthy")	1	2	0.167	no change
1758	Early.Healthy	NUCKS_HUMAN	Log.Intensity	Early	Healthy	15	15	104	0.744	0.744	ns	16.7926	c("Early", "Healthy")	1	2	0.238	no change
1759	Early.Healthy	NUCL_HUMAN	Log.Intensity	Early	Healthy	15	15	102	0.683	0.683	ns	17.0316	c("Early", "Healthy")	1	2	-0.135	no change
1760	Early.Healthy	NUDC_HUMAN	Log.Intensity	Early	Healthy	15	15	110	0.935	0.935	ns	14.7106	c("Early", "Healthy")	1	2	-0.081	no change
1761	Early.Healthy	NUDT3_HUMAN	Log.Intensity	Early	Healthy	15	15	103	0.713	0.713	ns	17.9196	c("Early", "Healthy")	1	2	0.304	no change
1762	Early.Healthy	NUDT5_HUMAN	Log.Intensity	Early	Healthy	15	15	117	0.87	0.87	ns	14.9066	c("Early", "Healthy")	1	2	0.006	no change
1763	Early.Healthy	OAF_HUMAN	Log.Intensity	Early	Healthy	15	15	100	0.624	0.624	ns	20.6036	c("Early", "Healthy")	1	2	0.025	no change
1764	Early.Healthy	OFUT1_HUMAN	Log.Intensity	Early	Healthy	15	15	103	0.713	0.902	ns	14.7166	c("Early", "Healthy")	1	2	0.06	no change
1765	Early.Healthy	OIT3_HUMAN	Log.Intensity	Early	Healthy	15	15	101	0.653	0.653	ns	20.1746	c("Early", "Healthy")	1	2	-0.079	no change
1766	Early.Healthy	OLA1_HUMAN	Log.Intensity	Early	Healthy	15	15	136	0.345	0.567	ns	18.3166	c("Early", "Healthy")	1	2	0.321	no change
1767	Early.Healthy	OLFL1_HUMAN	Log.Intensity	Early	Healthy	15	15	136	0.345	0.518	ns	17.4836	c("Early", "Healthy")	1	2	-0.094	no change
1768	Early.Healthy	OLFL3_HUMAN	Log.Intensity	Early	Healthy	15	15	88	0.325	0.654	ns	19.0526	c("Early", "Healthy")	1	2	0.179	no change
1769	Early.Healthy	OLFM4_HUMAN	Log.Intensity	Early	Healthy	15	15	106	0.806	0.806	ns	19.2346	c("Early", "Healthy")	1	2	0.095	no change
1770	Early.Healthy	OLM2A_HUMAN	Log.Intensity	Early	Healthy	15	15	89	0.345	0.345	ns	16.9836	c("Early", "Healthy")	1	2	-0.432	no change
1771	Early.Healthy	OMD_HUMAN	Log.Intensity	Early	Healthy	15	15	120	0.775	0.775	ns	20.2366	c("Early", "Healthy")	1	2	0.058	no change
1772	Early.Healthy	OPCM_HUMAN	Log.Intensity	Early	Healthy	15	15	135	0.367	0.618	ns	16.5306	c("Early", "Healthy")	1	2	0.125	no change
1773	Early.Healthy	ORN_HUMAN	Log.Intensity	Early	Healthy	15	15	131	0.461	0.808	ns	16.8906	c("Early", "Healthy")	1	2	0.422	no change
1774	Early.Healthy	OSBP1_HUMAN	Log.Intensity	Early	Healthy	15	15	97	0.539	0.935	ns	14.5026	c("Early", "Healthy")	1	2	-0.018	no change
1775	Early.Healthy	OSCAR_HUMAN	Log.Intensity	Early	Healthy	15	15	119	0.806	0.806	ns	20.4656	c("Early", "Healthy")	1	2	0.014	no change
1776	Early.Healthy	OSMR_HUMAN	Log.Intensity	Early	Healthy	15	15	134	0.389	0.806	ns	20.3556	c("Early", "Healthy")	1	2	0.277	no change
1777	Early.Healthy	OSTF1_HUMAN	Log.Intensity	Early	Healthy	15	15	62	0.037	0.055	ns	20.1056	c("Early", "Healthy")	1	2	-0.716	no change
1778	Early.Healthy	OSTP_HUMAN	Log.Intensity	Early	Healthy	15	15	111	0.967	0.967	ns	18.9986	c("Early", "Healthy")	1	2	-0.929	no change
1779	Early.Healthy	OTC_HUMAN	Log.Intensity	Early	Healthy	15	15	75	0.126	0.326	ns	20.9076	c("Early", "Healthy")	1	2	-1.015	no change
1780	Early.Healthy	OTU1_HUMAN	Log.Intensity	Early	Healthy	15	15	180	0.004	0.013	*	16.9636	c("Early", "Healthy")	1	2	0.426	up regulated below FC thershold
1781	Early.Healthy	OTU6B_HUMAN	Log.Intensity	Early	Healthy	15	15	131	0.461	0.461	ns	15.5066	c("Early", "Healthy")	1	2	0.083	no change
1782	Early.Healthy	OTUB1_HUMAN	Log.Intensity	Early	Healthy	15	15	116	0.902	0.902	ns	18.2886	c("Early", "Healthy")	1	2	-0.035	no change
1783	Early.Healthy	OVCA2_HUMAN	Log.Intensity	Early	Healthy	15	15	105	0.775	0.902	ns	16.3036	c("Early", "Healthy")	1	2	0.102	no change
1784	Early.Healthy	OX2G_HUMAN	Log.Intensity	Early	Healthy	15	15	111	0.967	0.967	ns	15.4446	c("Early", "Healthy")	1	2	0.098	no change
1785	Early.Healthy	OXSR1_HUMAN	Log.Intensity	Early	Healthy	15	15	136	0.345	0.345	ns	17.8576	c("Early", "Healthy")	1	2	0.146	no change
1786	Early.Healthy	P20D1_HUMAN	Log.Intensity	Early	Healthy	15	15	87	0.305	0.305	ns	20.0196	c("Early", "Healthy")	1	2	-0.706	no change
1787	Early.Healthy	PA1B2_HUMAN	Log.Intensity	Early	Healthy	15	15	142	0.233	0.683	ns	17.0056	c("Early", "Healthy")	1	2	0.264	no change
1788	Early.Healthy	PA1B3_HUMAN	Log.Intensity	Early	Healthy	15	15	115	0.935	0.935	ns	17.8966	c("Early", "Healthy")	1	2	0.313	no change
1789	Early.Healthy	PA21B_HUMAN	Log.Intensity	Early	Healthy	15	15	70	0.081	0.122	ns	19.3476	c("Early", "Healthy")	1	2	-1.86	no change
1790	Early.Healthy	PA24A_HUMAN	Log.Intensity	Early	Healthy	15	15	86	0.285	0.653	ns	15.9416	c("Early", "Healthy")	1	2	-0.225	no change
1791	Early.Healthy	PA24B_HUMAN	Log.Intensity	Early	Healthy	15	15	85	0.267	0.4	ns	14.7296	c("Early", "Healthy")	1	2	-0.132	no change
1792	Early.Healthy	PA24D_HUMAN	Log.Intensity	Early	Healthy	15	15	154	0.089	0.242	ns	14.8086	c("Early", "Healthy")	1	2	0.329	no change
1793	Early.Healthy	PA2G4_HUMAN	Log.Intensity	Early	Healthy	15	15	139	0.285	0.486	ns	18.4126	c("Early", "Healthy")	1	2	0.673	no change
1794	Early.Healthy	PA2GA_HUMAN	Log.Intensity	Early	Healthy	15	15	140	0.267	0.389	ns	19.1806	c("Early", "Healthy")	1	2	0.388	no change
1795	Early.Healthy	PABP1_HUMAN	Log.Intensity	Early	Healthy	15	15	96	0.512	0.768	ns	17.9506	c("Early", "Healthy")	1	2	-0.018	no change
1796	Early.Healthy	PABP4_HUMAN	Log.Intensity	Early	Healthy	15	15	74	0.116	0.28	ns	14.9096	c("Early", "Healthy")	1	2	-0.08	no change
1797	Early.Healthy	PACN2_HUMAN	Log.Intensity	Early	Healthy	15	15	124	0.653	0.653	ns	17.4066	c("Early", "Healthy")	1	2	0.248	no change
1798	Early.Healthy	PADI4_HUMAN	Log.Intensity	Early	Healthy	15	15	110	0.935	0.935	ns	19.3336	c("Early", "Healthy")	1	2	0.371	no change
1799	Early.Healthy	PAEP_HUMAN	Log.Intensity	Early	Healthy	15	15	96	0.512	0.902	ns	15.3656	c("Early", "Healthy")	1	2	-0.506	no change
1800	Early.Healthy	PAFA_HUMAN	Log.Intensity	Early	Healthy	15	15	110	0.935	0.935	ns	20.5436	c("Early", "Healthy")	1	2	-0.192	no change
1801	Early.Healthy	PAG15_HUMAN	Log.Intensity	Early	Healthy	15	15	58	0.024	0.07	ns	18.4476	c("Early", "Healthy")	1	2	-0.302	no change
1802	Early.Healthy	PAI1_HUMAN	Log.Intensity	Early	Healthy	15	15	115	0.935	0.935	ns	20.4006	c("Early", "Healthy")	1	2	-0.153	no change
1803	Early.Healthy	PAI2_HUMAN	Log.Intensity	Early	Healthy	15	15	100	0.624	0.935	ns	20.9026	c("Early", "Healthy")	1	2	-0.154	no change
1804	Early.Healthy	PAIRB_HUMAN	Log.Intensity	Early	Healthy	15	15	109	0.902	0.902	ns	15.8966	c("Early", "Healthy")	1	2	0.223	no change
1805	Early.Healthy	PAK1_HUMAN	Log.Intensity	Early	Healthy	15	15	87	0.305	0.618	ns	16.6516	c("Early", "Healthy")	1	2	-0.055	no change
1806	Early.Healthy	PAK2_HUMAN	Log.Intensity	Early	Healthy	15	15	96	0.512	0.768	ns	19.0296	c("Early", "Healthy")	1	2	-0.509	no change
1807	Early.Healthy	PALM_HUMAN	Log.Intensity	Early	Healthy	15	15	112	1	1	ns	23.0736	c("Early", "Healthy")	1	2	0.019	no change
1808	Early.Healthy	PAMR1_HUMAN	Log.Intensity	Early	Healthy	15	15	109	0.902	0.902	ns	19.0766	c("Early", "Healthy")	1	2	0.059	no change
1809	Early.Healthy	PARK7_HUMAN	Log.Intensity	Early	Healthy	15	15	121	0.744	0.744	ns	22.6156	c("Early", "Healthy")	1	2	0.247	no change
1810	Early.Healthy	PARVB_HUMAN	Log.Intensity	Early	Healthy	15	15	148	0.148	0.375	ns	19.0016	c("Early", "Healthy")	1	2	1.204	no change
1811	Early.Healthy	PAXX_HUMAN	Log.Intensity	Early	Healthy	15	15	110	0.935	0.935	ns	21.4306	c("Early", "Healthy")	1	2	-3.816	no change
1812	Early.Healthy	PBLD_HUMAN	Log.Intensity	Early	Healthy	15	15	120	0.775	1	ns	16.4196	c("Early", "Healthy")	1	2	0.101	no change
1813	Early.Healthy	PCBP1_HUMAN	Log.Intensity	Early	Healthy	15	15	118	0.838	0.967	ns	19.1856	c("Early", "Healthy")	1	2	0.216	no change
1814	Early.Healthy	PCBP2_HUMAN	Log.Intensity	Early	Healthy	15	15	139	0.285	0.428	ns	24.6976	c("Early", "Healthy")	1	2	1.506	no change
1815	Early.Healthy	PCCA_HUMAN	Log.Intensity	Early	Healthy	15	15	105	0.775	0.775	ns	19.1546	c("Early", "Healthy")	1	2	0.021	no change
1816	Early.Healthy	PCCB_HUMAN	Log.Intensity	Early	Healthy	15	15	130	0.486	0.713	ns	19.3356	c("Early", "Healthy")	1	2	0.095	no change
1817	Early.Healthy	PCD12_HUMAN	Log.Intensity	Early	Healthy	15	15	100	0.624	0.624	ns	19.6616	c("Early", "Healthy")	1	2	0.047	no change
1818	Early.Healthy	PCD16_HUMAN	Log.Intensity	Early	Healthy	15	15	153	0.098	0.292	ns	18.5066	c("Early", "Healthy")	1	2	0.333	no change
1819	Early.Healthy	PCD17_HUMAN	Log.Intensity	Early	Healthy	15	15	114	0.967	0.967	ns	15.3726	c("Early", "Healthy")	1	2	-0.023	no change
1820	Early.Healthy	PCD18_HUMAN	Log.Intensity	Early	Healthy	15	15	121	0.744	0.744	ns	23.3036	c("Early", "Healthy")	1	2	0.367	no change
1821	Early.Healthy	PCDAA_HUMAN	Log.Intensity	Early	Healthy	15	15	135	0.367	0.55	ns	19.8596	c("Early", "Healthy")	1	2	0.12	no change
1822	Early.Healthy	PCDBI_HUMAN;PCDBG_HUMAN;PCDB8_HUMAN;PCDBA_HUMAN;PCDB9_HUMAN;PCDB7_HUMAN;PCDB6_HUMAN;PCDB5_HUMAN;PCDB4_HUMAN;PCDB3_HUMAN;PCDB2_HUMAN;PCDBF_HUMAN;PCDBE_HUMAN;PCDBD_HUMAN;PCDBB_HUMAN;PCDGH_HUMAN;PCDGE_HUMAN;PCDGD_HUMAN	Log.Intensity	Early	Healthy	15	15	66	0.056	0.166	ns	16.3086	c("Early", "Healthy")	1	2	-0.508	no change
1823	Early.Healthy	PCDGK_HUMAN	Log.Intensity	Early	Healthy	15	15	135	0.367	0.55	ns	18.2766	c("Early", "Healthy")	1	2	0.231	no change
1824	Early.Healthy	PCDH1_HUMAN	Log.Intensity	Early	Healthy	15	15	104	0.744	0.744	ns	17.8086	c("Early", "Healthy")	1	2	-0.051	no change
1825	Early.Healthy	PCDH7_HUMAN	Log.Intensity	Early	Healthy	15	15	138	0.305	0.305	ns	15.8796	c("Early", "Healthy")	1	2	0.162	no change
1826	Early.Healthy	PCDH9_HUMAN	Log.Intensity	Early	Healthy	15	15	87	0.305	0.775	ns	17.4996	c("Early", "Healthy")	1	2	-0.156	no change
1827	Early.Healthy	PCFT_HUMAN	Log.Intensity	Early	Healthy	15	15	110	0.935	0.935	ns	15.3056	c("Early", "Healthy")	1	2	-0.006	no change
1828	Early.Healthy	PCKGM_HUMAN	Log.Intensity	Early	Healthy	15	15	114	0.967	0.967	ns	21.2526	c("Early", "Healthy")	1	2	0.943	no change
1829	Early.Healthy	PCNP_HUMAN	Log.Intensity	Early	Healthy	15	15	80	0.187	0.561	ns	15.4236	c("Early", "Healthy")	1	2	-0.237	no change
1830	Early.Healthy	PCOC1_HUMAN	Log.Intensity	Early	Healthy	15	15	104	0.744	0.87	ns	22.6986	c("Early", "Healthy")	1	2	-0.087	no change
1831	Early.Healthy	PCOC2_HUMAN	Log.Intensity	Early	Healthy	15	15	95	0.486	0.729	ns	18.5816	c("Early", "Healthy")	1	2	-0.189	no change
1832	Early.Healthy	PCP_HUMAN	Log.Intensity	Early	Healthy	15	15	98	0.567	0.713	ns	19.4646	c("Early", "Healthy")	1	2	-0.108	no change
1833	Early.Healthy	PCSK6_HUMAN	Log.Intensity	Early	Healthy	15	15	117	0.87	0.87	ns	16.8836	c("Early", "Healthy")	1	2	0.002	no change
1834	Early.Healthy	PCSK9_HUMAN	Log.Intensity	Early	Healthy	15	15	49	0.008	0.011	*	22.0796	c("Early", "Healthy")	1	2	-0.789	down regulated above FC thershold
1835	Early.Healthy	PCYOX_HUMAN	Log.Intensity	Early	Healthy	15	15	68	0.068	0.101	ns	21.3926	c("Early", "Healthy")	1	2	-0.429	no change
1836	Early.Healthy	PD1L2_HUMAN	Log.Intensity	Early	Healthy	15	15	128	0.539	0.808	ns	15.3886	c("Early", "Healthy")	1	2	0.184	no change
1837	Early.Healthy	PDC10_HUMAN	Log.Intensity	Early	Healthy	15	15	146	0.174	0.518	ns	19.4116	c("Early", "Healthy")	1	2	1.227	no change
1838	Early.Healthy	PDC6I_HUMAN	Log.Intensity	Early	Healthy	15	15	155	0.081	0.122	ns	18.5136	c("Early", "Healthy")	1	2	0.589	no change
1839	Early.Healthy	PDCD6_HUMAN	Log.Intensity	Early	Healthy	15	15	98	0.567	0.902	ns	17.5646	c("Early", "Healthy")	1	2	-0.318	no change
1840	Early.Healthy	PDE5A_HUMAN	Log.Intensity	Early	Healthy	15	15	169	0.019	0.056	ns	16.8306	c("Early", "Healthy")	1	2	0.437	no change
1841	Early.Healthy	PDGFB_HUMAN	Log.Intensity	Early	Healthy	15	15	117	0.87	0.87	ns	15.5836	c("Early", "Healthy")	1	2	0.037	no change
1842	Early.Healthy	PDGFC_HUMAN	Log.Intensity	Early	Healthy	15	15	64	0.045	0.136	ns	17.2576	c("Early", "Healthy")	1	2	-0.344	no change
1843	Early.Healthy	PDIA1_HUMAN	Log.Intensity	Early	Healthy	15	15	116	0.902	0.935	ns	20.9256	c("Early", "Healthy")	1	2	0.111	no change
1844	Early.Healthy	PDIA3_HUMAN	Log.Intensity	Early	Healthy	15	15	140	0.267	0.4	ns	21.0976	c("Early", "Healthy")	1	2	0.122	no change
1845	Early.Healthy	PDIA4_HUMAN	Log.Intensity	Early	Healthy	15	15	114	0.967	0.967	ns	19.0986	c("Early", "Healthy")	1	2	-0.07	no change
1846	Early.Healthy	PDIA5_HUMAN	Log.Intensity	Early	Healthy	15	15	118	0.838	0.838	ns	17.1656	c("Early", "Healthy")	1	2	-0.002	no change
1847	Early.Healthy	PDIA6_HUMAN	Log.Intensity	Early	Healthy	15	15	157	0.068	0.202	ns	19.1046	c("Early", "Healthy")	1	2	0.86	no change
1848	Early.Healthy	PDILT_HUMAN	Log.Intensity	Early	Healthy	15	15	120	0.775	1	ns	22.4176	c("Early", "Healthy")	1	2	0.097	no change
1849	Early.Healthy	PDLI1_HUMAN	Log.Intensity	Early	Healthy	15	15	158	0.061	0.134	ns	20.4636	c("Early", "Healthy")	1	2	0.919	no change
1850	Early.Healthy	PDLI2_HUMAN	Log.Intensity	Early	Healthy	15	15	103	0.713	0.935	ns	14.9086	c("Early", "Healthy")	1	2	-0.164	no change
1851	Early.Healthy	PDLI5_HUMAN	Log.Intensity	Early	Healthy	15	15	162	0.041	0.122	ns	17.3436	c("Early", "Healthy")	1	2	0.774	no change
1852	Early.Healthy	PDLI7_HUMAN	Log.Intensity	Early	Healthy	15	15	156	0.074	0.111	ns	16.6456	c("Early", "Healthy")	1	2	0.23	no change
1853	Early.Healthy	PDXK_HUMAN	Log.Intensity	Early	Healthy	15	15	64	0.045	0.068	ns	18.8226	c("Early", "Healthy")	1	2	-0.347	no change
1854	Early.Healthy	PEA15_HUMAN	Log.Intensity	Early	Healthy	15	15	94	0.461	0.838	ns	15.7706	c("Early", "Healthy")	1	2	-0.057	no change
1855	Early.Healthy	PEAR1_HUMAN	Log.Intensity	Early	Healthy	15	15	158	0.061	0.184	ns	18.9286	c("Early", "Healthy")	1	2	0.239	no change
1856	Early.Healthy	PEBP1_HUMAN	Log.Intensity	Early	Healthy	15	15	153	0.098	0.292	ns	20.3366	c("Early", "Healthy")	1	2	0.448	no change
1857	Early.Healthy	PEBP4_HUMAN	Log.Intensity	Early	Healthy	15	15	114	0.967	0.967	ns	20.4966	c("Early", "Healthy")	1	2	-0.25	no change
1858	Early.Healthy	PECA1_HUMAN	Log.Intensity	Early	Healthy	15	15	64	0.045	0.136	ns	17.6016	c("Early", "Healthy")	1	2	-0.393	no change
1859	Early.Healthy	PEDF_HUMAN	Log.Intensity	Early	Healthy	15	15	76	0.137	0.411	ns	23.7956	c("Early", "Healthy")	1	2	-0.203	no change
1860	Early.Healthy	PEF1_HUMAN	Log.Intensity	Early	Healthy	15	15	100	0.624	0.744	ns	18.0906	c("Early", "Healthy")	1	2	0.074	no change
1861	Early.Healthy	PEPA3_HUMAN	Log.Intensity	Early	Healthy	15	15	125	0.624	0.838	ns	19.0626	c("Early", "Healthy")	1	2	1.29	no change
1862	Early.Healthy	PEPC_HUMAN	Log.Intensity	Early	Healthy	15	15	116	0.902	0.902	ns	17.9606	c("Early", "Healthy")	1	2	0.149	no change
1863	Early.Healthy	PEPD_HUMAN	Log.Intensity	Early	Healthy	15	15	102	0.683	0.683	ns	24.0016	c("Early", "Healthy")	1	2	-0.003	no change
1864	Early.Healthy	PEPL_HUMAN	Log.Intensity	Early	Healthy	15	15	104	0.744	1	ns	19.8186	c("Early", "Healthy")	1	2	-0.024	no change
1865	Early.Healthy	PERE_HUMAN	Log.Intensity	Early	Healthy	15	15	111	0.967	0.967	ns	14.8306	c("Early", "Healthy")	1	2	-0.067	no change
1866	Early.Healthy	PERF_HUMAN	Log.Intensity	Early	Healthy	15	15	101	0.653	0.653	ns	17.5816	c("Early", "Healthy")	1	2	-0.207	no change
1867	Early.Healthy	PERM_HUMAN	Log.Intensity	Early	Healthy	15	15	119	0.806	0.806	ns	21.0706	c("Early", "Healthy")	1	2	0.024	no change
1868	Early.Healthy	PF4V_HUMAN	Log.Intensity	Early	Healthy	15	15	161	0.045	0.136	ns	25.2926	c("Early", "Healthy")	1	2	1.248	no change
1869	Early.Healthy	PFKAL_HUMAN	Log.Intensity	Early	Healthy	15	15	120	0.775	0.775	ns	16.9236	c("Early", "Healthy")	1	2	0.075	no change
1870	Early.Healthy	PFKAP_HUMAN	Log.Intensity	Early	Healthy	15	15	151	0.116	0.348	ns	17.1866	c("Early", "Healthy")	1	2	0.679	no change
1871	Early.Healthy	PGAM1_HUMAN	Log.Intensity	Early	Healthy	15	15	76	0.137	0.35	ns	20.8216	c("Early", "Healthy")	1	2	-0.197	no change
1872	Early.Healthy	PGAM2_HUMAN	Log.Intensity	Early	Healthy	15	15	118	0.838	0.902	ns	15.4236	c("Early", "Healthy")	1	2	0.294	no change
1873	Early.Healthy	PGAM5_HUMAN	Log.Intensity	Early	Healthy	15	15	114	0.967	0.967	ns	14.9136	c("Early", "Healthy")	1	2	0.149	no change
1874	Early.Healthy	PGBM_HUMAN	Log.Intensity	Early	Healthy	15	15	107	0.838	0.838	ns	22.1136	c("Early", "Healthy")	1	2	-0.078	no change
1875	Early.Healthy	PGCA_HUMAN	Log.Intensity	Early	Healthy	15	15	105	0.775	0.775	ns	20.3926	c("Early", "Healthy")	1	2	-0.214	no change
1876	Early.Healthy	PGDH_HUMAN	Log.Intensity	Early	Healthy	15	15	104	0.744	0.744	ns	14.5386	c("Early", "Healthy")	1	2	-0.015	no change
1877	Early.Healthy	PGFRB_HUMAN	Log.Intensity	Early	Healthy	15	15	105	0.775	1	ns	18.9726	c("Early", "Healthy")	1	2	-0.603	no change
1878	Early.Healthy	PGK1_HUMAN	Log.Intensity	Early	Healthy	15	15	99	0.595	0.892	ns	22.1736	c("Early", "Healthy")	1	2	-0.17	no change
1879	Early.Healthy	PGLT1_HUMAN	Log.Intensity	Early	Healthy	15	15	102	0.683	0.683	ns	14.9616	c("Early", "Healthy")	1	2	0.189	no change
1880	Early.Healthy	PGM1_HUMAN	Log.Intensity	Early	Healthy	15	15	110	0.935	0.967	ns	21.0826	c("Early", "Healthy")	1	2	0.081	no change
1881	Early.Healthy	PGM2_HUMAN	Log.Intensity	Early	Healthy	15	15	83	0.233	0.584	ns	18.5436	c("Early", "Healthy")	1	2	-0.214	no change
1882	Early.Healthy	PGM2L_HUMAN	Log.Intensity	Early	Healthy	15	15	116	0.902	0.902	ns	15.8076	c("Early", "Healthy")	1	2	0.077	no change
1883	Early.Healthy	PGP_HUMAN	Log.Intensity	Early	Healthy	15	15	60	0.03	0.088	ns	17.4036	c("Early", "Healthy")	1	2	-1.622	no change
1884	Early.Healthy	PGRC2_HUMAN	Log.Intensity	Early	Healthy	15	15	95	0.486	0.902	ns	18.0106	c("Early", "Healthy")	1	2	-0.105	no change
1885	Early.Healthy	PGRP1_HUMAN	Log.Intensity	Early	Healthy	15	15	121	0.744	0.744	ns	23.2316	c("Early", "Healthy")	1	2	0.036	no change
1886	Early.Healthy	PGRP2_HUMAN	Log.Intensity	Early	Healthy	15	15	119	0.806	0.806	ns	27.1896	c("Early", "Healthy")	1	2	-0.022	no change
1887	Early.Healthy	PGS1_HUMAN	Log.Intensity	Early	Healthy	15	15	106	0.806	0.806	ns	17.9086	c("Early", "Healthy")	1	2	0.245	no change
1888	Early.Healthy	PGS2_HUMAN	Log.Intensity	Early	Healthy	15	15	114	0.967	0.967	ns	18.0536	c("Early", "Healthy")	1	2	0.386	no change
1889	Early.Healthy	PGTB1_HUMAN	Log.Intensity	Early	Healthy	15	15	97	0.539	0.683	ns	16.4006	c("Early", "Healthy")	1	2	0.022	no change
1890	Early.Healthy	PHB_HUMAN	Log.Intensity	Early	Healthy	15	15	123	0.683	0.713	ns	14.5816	c("Early", "Healthy")	1	2	0.071	no change
1891	Early.Healthy	PHLD_HUMAN	Log.Intensity	Early	Healthy	15	15	126	0.595	0.595	ns	26.3856	c("Early", "Healthy")	1	2	0.056	no change
1892	Early.Healthy	PHP14_HUMAN	Log.Intensity	Early	Healthy	15	15	116	0.902	0.902	ns	20.6236	c("Early", "Healthy")	1	2	0.426	no change
1893	Early.Healthy	PHS_HUMAN	Log.Intensity	Early	Healthy	15	15	119	0.806	0.806	ns	17.7896	c("Early", "Healthy")	1	2	0.787	no change
1894	Early.Healthy	PHS2_HUMAN	Log.Intensity	Early	Healthy	15	15	137	0.325	0.713	ns	14.9466	c("Early", "Healthy")	1	2	0.636	no change
1895	Early.Healthy	PI16_HUMAN	Log.Intensity	Early	Healthy	15	15	101	0.653	0.653	ns	21.1676	c("Early", "Healthy")	1	2	-0.146	no change
1896	Early.Healthy	PI42A_HUMAN	Log.Intensity	Early	Healthy	15	15	142	0.233	0.35	ns	18.0146	c("Early", "Healthy")	1	2	0.446	no change
1897	Early.Healthy	PI42C_HUMAN	Log.Intensity	Early	Healthy	15	15	134	0.389	0.654	ns	14.9296	c("Early", "Healthy")	1	2	0.034	no change
1898	Early.Healthy	PICAL_HUMAN	Log.Intensity	Early	Healthy	15	15	125	0.624	0.936	ns	14.6426	c("Early", "Healthy")	1	2	0.28	no change
1899	Early.Healthy	PIGR_HUMAN	Log.Intensity	Early	Healthy	15	15	105	0.775	0.967	ns	21.1676	c("Early", "Healthy")	1	2	-0.249	no change
1900	Early.Healthy	PILRA_HUMAN	Log.Intensity	Early	Healthy	15	15	96	0.512	0.768	ns	20.9586	c("Early", "Healthy")	1	2	-0.87	no change
1901	Early.Healthy	PIMT_HUMAN	Log.Intensity	Early	Healthy	15	15	127	0.567	0.567	ns	20.2076	c("Early", "Healthy")	1	2	0.316	no change
1902	Early.Healthy	PIN1_HUMAN	Log.Intensity	Early	Healthy	15	15	157	0.068	0.202	ns	16.6426	c("Early", "Healthy")	1	2	0.414	no change
1903	Early.Healthy	PIP_HUMAN	Log.Intensity	Early	Healthy	15	15	141	0.25	0.375	ns	15.4566	c("Early", "Healthy")	1	2	0.144	no change
1904	Early.Healthy	PIPNA_HUMAN	Log.Intensity	Early	Healthy	15	15	121	0.744	0.87	ns	15.7776	c("Early", "Healthy")	1	2	0.157	no change
1905	Early.Healthy	PIPNB_HUMAN	Log.Intensity	Early	Healthy	15	15	142	0.233	0.618	ns	15.9636	c("Early", "Healthy")	1	2	0.262	no change
1906	Early.Healthy	PITH1_HUMAN	Log.Intensity	Early	Healthy	15	15	114	0.967	0.967	ns	16.5536	c("Early", "Healthy")	1	2	0.409	no change
1907	Early.Healthy	PKD1_HUMAN	Log.Intensity	Early	Healthy	15	15	101	0.653	0.967	ns	17.8656	c("Early", "Healthy")	1	2	-0.192	no change
1908	Early.Healthy	PKDCC_HUMAN	Log.Intensity	Early	Healthy	15	15	109	0.902	0.902	ns	17.7446	c("Early", "Healthy")	1	2	-0.16	no change
1909	Early.Healthy	PKHL1_HUMAN	Log.Intensity	Early	Healthy	15	15	118	0.838	0.838	ns	17.8916	c("Early", "Healthy")	1	2	0.117	no change
1910	Early.Healthy	PKN2_HUMAN	Log.Intensity	Early	Healthy	15	15	104	0.744	0.744	ns	22.1116	c("Early", "Healthy")	1	2	-2.322	no change
1911	Early.Healthy	PKP1_HUMAN	Log.Intensity	Early	Healthy	15	15	109	0.902	1	ns	15.0556	c("Early", "Healthy")	1	2	-0.037	no change
1912	Early.Healthy	PKP3_HUMAN	Log.Intensity	Early	Healthy	15	15	115	0.935	0.935	ns	14.9266	c("Early", "Healthy")	1	2	-0.089	no change
1913	Early.Healthy	PLA2R_HUMAN	Log.Intensity	Early	Healthy	15	15	166	0.026	0.079	ns	15.1506	c("Early", "Healthy")	1	2	0.38	no change
1914	Early.Healthy	PLAK_HUMAN	Log.Intensity	Early	Healthy	15	15	130	0.486	0.486	ns	20.0416	c("Early", "Healthy")	1	2	0.068	no change
1915	Early.Healthy	PLBL2_HUMAN	Log.Intensity	Early	Healthy	15	15	92	0.412	0.412	ns	17.3076	c("Early", "Healthy")	1	2	-0.848	no change
1916	Early.Healthy	PLCB3_HUMAN	Log.Intensity	Early	Healthy	15	15	159	0.056	0.083	ns	15.8876	c("Early", "Healthy")	1	2	0.375	no change
1917	Early.Healthy	PLCG2_HUMAN	Log.Intensity	Early	Healthy	15	15	78	0.161	0.458	ns	17.0666	c("Early", "Healthy")	1	2	-0.112	no change
1918	Early.Healthy	PLCH1_HUMAN	Log.Intensity	Early	Healthy	15	15	153	0.098	0.146	ns	19.0976	c("Early", "Healthy")	1	2	0.99	no change
1919	Early.Healthy	PLD4_HUMAN	Log.Intensity	Early	Healthy	15	15	100	0.624	1	ns	18.9676	c("Early", "Healthy")	1	2	-0.207	no change
1920	Early.Healthy	PLDX1_HUMAN	Log.Intensity	Early	Healthy	15	15	119	0.806	0.806	ns	18.0016	c("Early", "Healthy")	1	2	0.027	no change
1921	Early.Healthy	PLEC_HUMAN	Log.Intensity	Early	Healthy	15	15	110	0.935	0.935	ns	19.4656	c("Early", "Healthy")	1	2	-0.116	no change
1922	Early.Healthy	PLEK_HUMAN	Log.Intensity	Early	Healthy	15	15	142	0.233	0.35	ns	21.0386	c("Early", "Healthy")	1	2	0.608	no change
1923	Early.Healthy	PLF4_HUMAN	Log.Intensity	Early	Healthy	15	15	137	0.325	0.683	ns	22.2136	c("Early", "Healthy")	1	2	1.386	no change
1924	Early.Healthy	PLGT2_HUMAN	Log.Intensity	Early	Healthy	15	15	121	0.744	0.744	ns	16.5246	c("Early", "Healthy")	1	2	0.133	no change
1925	Early.Healthy	PLGT3_HUMAN	Log.Intensity	Early	Healthy	15	15	110	0.935	0.935	ns	14.9396	c("Early", "Healthy")	1	2	-0.051	no change
1926	Early.Healthy	PLIN1_HUMAN	Log.Intensity	Early	Healthy	15	15	87	0.305	0.744	ns	16.9286	c("Early", "Healthy")	1	2	-0.396	no change
1927	Early.Healthy	PLIN3_HUMAN	Log.Intensity	Early	Healthy	15	15	37	0.001	0.004	**	19.0526	c("Early", "Healthy")	1	2	-0.69	down regulated above FC thershold
1928	Early.Healthy	PLMN_HUMAN	Log.Intensity	Early	Healthy	15	15	115	0.935	0.935	ns	28.9146	c("Early", "Healthy")	1	2	0.034	no change
1929	Early.Healthy	PLOD1_HUMAN	Log.Intensity	Early	Healthy	15	15	77	0.148	0.222	ns	18.3576	c("Early", "Healthy")	1	2	-0.273	no change
1930	Early.Healthy	PLOD3_HUMAN	Log.Intensity	Early	Healthy	15	15	160	0.05	0.151	ns	16.6176	c("Early", "Healthy")	1	2	0.673	no change
1931	Early.Healthy	PLPP_HUMAN	Log.Intensity	Early	Healthy	15	15	133	0.412	0.935	ns	17.3126	c("Early", "Healthy")	1	2	0.345	no change
1932	Early.Healthy	PLSL_HUMAN	Log.Intensity	Early	Healthy	15	15	81	0.202	0.303	ns	24.0526	c("Early", "Healthy")	1	2	-0.376	no change
1933	Early.Healthy	PLST_HUMAN	Log.Intensity	Early	Healthy	15	15	85	0.267	0.267	ns	18.8876	c("Early", "Healthy")	1	2	-0.222	no change
1934	Early.Healthy	PLTP_HUMAN	Log.Intensity	Early	Healthy	15	15	62	0.037	0.11	ns	23.7756	c("Early", "Healthy")	1	2	-0.43	no change
1935	Early.Healthy	PLVAP_HUMAN	Log.Intensity	Early	Healthy	15	15	124	0.653	0.653	ns	15.5086	c("Early", "Healthy")	1	2	-0.048	no change
1936	Early.Healthy	PLXA1_HUMAN	Log.Intensity	Early	Healthy	15	15	166	0.026	0.079	ns	17.1676	c("Early", "Healthy")	1	2	0.5	no change
1937	Early.Healthy	PLXA2_HUMAN	Log.Intensity	Early	Healthy	15	15	94	0.461	0.729	ns	16.4226	c("Early", "Healthy")	1	2	-0.202	no change
1938	Early.Healthy	PLXB1_HUMAN	Log.Intensity	Early	Healthy	15	15	135	0.367	0.55	ns	19.4506	c("Early", "Healthy")	1	2	0.264	no change
1939	Early.Healthy	PLXB2_HUMAN	Log.Intensity	Early	Healthy	15	15	136	0.345	0.518	ns	19.7846	c("Early", "Healthy")	1	2	0.182	no change
1940	Early.Healthy	PLXC1_HUMAN	Log.Intensity	Early	Healthy	15	15	99	0.595	0.775	ns	17.2926	c("Early", "Healthy")	1	2	-0.015	no change
1941	Early.Healthy	PLXD1_HUMAN	Log.Intensity	Early	Healthy	15	15	131	0.461	0.768	ns	19.1336	c("Early", "Healthy")	1	2	0.111	no change
1942	Early.Healthy	PMEL_HUMAN	Log.Intensity	Early	Healthy	15	15	117	0.87	0.87	ns	20.0306	c("Early", "Healthy")	1	2	0.113	no change
1943	Early.Healthy	PMGE_HUMAN	Log.Intensity	Early	Healthy	15	15	152	0.106	0.159	ns	21.1546	c("Early", "Healthy")	1	2	-0.116	no change
1944	Early.Healthy	PMGT1_HUMAN	Log.Intensity	Early	Healthy	15	15	55	0.016	0.025	*	18.7346	c("Early", "Healthy")	1	2	-0.349	down regulated below FC thershold
1945	Early.Healthy	PMM2_HUMAN	Log.Intensity	Early	Healthy	15	15	119	0.806	0.806	ns	18.1856	c("Early", "Healthy")	1	2	0.096	no change
1946	Early.Healthy	PMVK_HUMAN	Log.Intensity	Early	Healthy	15	15	96	0.512	0.744	ns	16.4026	c("Early", "Healthy")	1	2	-0.099	no change
1947	Early.Healthy	PNCB_HUMAN	Log.Intensity	Early	Healthy	15	15	142	0.233	0.35	ns	17.4846	c("Early", "Healthy")	1	2	0.635	no change
1948	Early.Healthy	PNPH_HUMAN	Log.Intensity	Early	Healthy	15	15	152	0.106	0.318	ns	19.9336	c("Early", "Healthy")	1	2	0.169	no change
1949	Early.Healthy	PODN_HUMAN	Log.Intensity	Early	Healthy	15	15	143	0.217	0.326	ns	17.7966	c("Early", "Healthy")	1	2	0.396	no change
1950	Early.Healthy	PODXL_HUMAN	Log.Intensity	Early	Healthy	15	15	110	0.935	0.967	ns	20.3946	c("Early", "Healthy")	1	2	0.113	no change
1951	Early.Healthy	POF1B_HUMAN	Log.Intensity	Early	Healthy	15	15	108	0.87	0.87	ns	14.8286	c("Early", "Healthy")	1	2	0.001	no change
1952	Early.Healthy	PON1_HUMAN	Log.Intensity	Early	Healthy	15	15	144	0.202	0.584	ns	21.9946	c("Early", "Healthy")	1	2	0.598	no change
1953	Early.Healthy	PON3_HUMAN	Log.Intensity	Early	Healthy	15	15	87	0.305	0.345	ns	20.3986	c("Early", "Healthy")	1	2	-0.163	no change
1954	Early.Healthy	POSTN_HUMAN	Log.Intensity	Early	Healthy	15	15	158	0.061	0.134	ns	21.2566	c("Early", "Healthy")	1	2	0.522	no change
1955	Early.Healthy	POTEE_HUMAN	Log.Intensity	Early	Healthy	15	15	98	0.567	0.85	ns	25.4086	c("Early", "Healthy")	1	2	0.202	no change
1956	Early.Healthy	PP14A_HUMAN	Log.Intensity	Early	Healthy	15	15	133	0.412	0.87	ns	18.4686	c("Early", "Healthy")	1	2	0.431	no change
1957	Early.Healthy	PP1A_HUMAN	Log.Intensity	Early	Healthy	15	15	130	0.486	0.486	ns	18.3976	c("Early", "Healthy")	1	2	0.28	no change
1958	Early.Healthy	PP1B_HUMAN	Log.Intensity	Early	Healthy	15	15	120	0.775	0.775	ns	20.0076	c("Early", "Healthy")	1	2	0.231	no change
1959	Early.Healthy	PP1G_HUMAN	Log.Intensity	Early	Healthy	15	15	133	0.412	0.653	ns	16.0906	c("Early", "Healthy")	1	2	0.148	no change
1960	Early.Healthy	PP1R7_HUMAN	Log.Intensity	Early	Healthy	15	15	126	0.595	0.653	ns	15.9496	c("Early", "Healthy")	1	2	0.007	no change
1961	Early.Healthy	PP2AB_HUMAN;PP2AA_HUMAN	Log.Intensity	Early	Healthy	15	15	73	0.106	0.159	ns	16.7276	c("Early", "Healthy")	1	2	-0.207	no change
1962	Early.Healthy	PP2BA_HUMAN	Log.Intensity	Early	Healthy	15	15	104	0.744	0.744	ns	15.7976	c("Early", "Healthy")	1	2	0.021	no change
1963	Early.Healthy	PPAC_HUMAN	Log.Intensity	Early	Healthy	15	15	163	0.037	0.11	ns	17.8566	c("Early", "Healthy")	1	2	0.299	no change
1964	Early.Healthy	PPAP_HUMAN	Log.Intensity	Early	Healthy	15	15	128	0.539	0.935	ns	14.9406	c("Early", "Healthy")	1	2	0.466	no change
1965	Early.Healthy	PPB1_HUMAN	Log.Intensity	Early	Healthy	15	15	112	1	1	ns	18.7986	c("Early", "Healthy")	1	2	-0.072	no change
1966	Early.Healthy	PPBT_HUMAN	Log.Intensity	Early	Healthy	15	15	160	0.05	0.05	ns	20.2256	c("Early", "Healthy")	1	2	0.422	up regulated below FC thershold
1967	Early.Healthy	PPCE_HUMAN	Log.Intensity	Early	Healthy	15	15	88	0.325	0.486	ns	16.2176	c("Early", "Healthy")	1	2	-0.276	no change
1968	Early.Healthy	PPCS_HUMAN	Log.Intensity	Early	Healthy	15	15	101	0.653	0.653	ns	17.8386	c("Early", "Healthy")	1	2	-0.179	no change
1969	Early.Healthy	PPGB_HUMAN	Log.Intensity	Early	Healthy	15	15	106	0.806	0.838	ns	18.3736	c("Early", "Healthy")	1	2	-0.136	no change
1970	Early.Healthy	PPIA_HUMAN	Log.Intensity	Early	Healthy	15	15	123	0.683	0.744	ns	22.7056	c("Early", "Healthy")	1	2	0.185	no change
1971	Early.Healthy	PPIB_HUMAN	Log.Intensity	Early	Healthy	15	15	131	0.461	0.692	ns	20.9186	c("Early", "Healthy")	1	2	0.072	no change
1972	Early.Healthy	PPIC_HUMAN	Log.Intensity	Early	Healthy	15	15	62	0.037	0.11	ns	18.4756	c("Early", "Healthy")	1	2	-0.185	no change
1973	Early.Healthy	PPIF_HUMAN	Log.Intensity	Early	Healthy	15	15	115	0.935	0.935	ns	16.2056	c("Early", "Healthy")	1	2	0.24	no change
1974	Early.Healthy	PPIH_HUMAN	Log.Intensity	Early	Healthy	15	15	76	0.137	0.206	ns	16.7796	c("Early", "Healthy")	1	2	-0.451	no change
1975	Early.Healthy	PPIP2_HUMAN	Log.Intensity	Early	Healthy	15	15	129	0.512	0.768	ns	17.2906	c("Early", "Healthy")	1	2	0.47	no change
1976	Early.Healthy	PPM1A_HUMAN	Log.Intensity	Early	Healthy	15	15	135	0.367	0.692	ns	17.7816	c("Early", "Healthy")	1	2	0.259	no change
1977	Early.Healthy	PPM1B_HUMAN	Log.Intensity	Early	Healthy	15	15	86	0.285	0.55	ns	17.3726	c("Early", "Healthy")	1	2	-0.401	no change
1978	Early.Healthy	PPM1F_HUMAN	Log.Intensity	Early	Healthy	15	15	115	0.935	0.935	ns	18.3176	c("Early", "Healthy")	1	2	0.079	no change
1979	Early.Healthy	PPME1_HUMAN	Log.Intensity	Early	Healthy	15	15	156	0.074	0.189	ns	15.3466	c("Early", "Healthy")	1	2	0.231	no change
1980	Early.Healthy	PPN_HUMAN	Log.Intensity	Early	Healthy	15	15	138	0.305	0.744	ns	19.3246	c("Early", "Healthy")	1	2	0.065	no change
1981	Early.Healthy	PPP5_HUMAN	Log.Intensity	Early	Healthy	15	15	138	0.305	0.692	ns	15.3636	c("Early", "Healthy")	1	2	0.289	no change
1982	Early.Healthy	PPT1_HUMAN	Log.Intensity	Early	Healthy	15	15	119	0.806	0.806	ns	15.0796	c("Early", "Healthy")	1	2	0.129	no change
1983	Early.Healthy	PRAP1_HUMAN	Log.Intensity	Early	Healthy	15	15	35	0.000834	0.003	**	17.6446	c("Early", "Healthy")	1	2	-1.169	down regulated above FC thershold
1984	Early.Healthy	PRDC1_HUMAN	Log.Intensity	Early	Healthy	15	15	143	0.217	0.326	ns	14.9466	c("Early", "Healthy")	1	2	0.312	no change
1985	Early.Healthy	PRDX1_HUMAN	Log.Intensity	Early	Healthy	15	15	149	0.137	0.206	ns	23.6966	c("Early", "Healthy")	1	2	0.595	no change
1986	Early.Healthy	PRDX2_HUMAN	Log.Intensity	Early	Healthy	15	15	174	0.01	0.03	*	24.2716	c("Early", "Healthy")	1	2	1.083	up regulated above FC thershold
1987	Early.Healthy	PRDX3_HUMAN	Log.Intensity	Early	Healthy	15	15	112	1	1	ns	17.3186	c("Early", "Healthy")	1	2	0.125	no change
1988	Early.Healthy	PRDX4_HUMAN	Log.Intensity	Early	Healthy	15	15	116	0.902	0.902	ns	19.3556	c("Early", "Healthy")	1	2	0.228	no change
1989	Early.Healthy	PRDX5_HUMAN	Log.Intensity	Early	Healthy	15	15	88	0.325	0.713	ns	22.1316	c("Early", "Healthy")	1	2	-0.218	no change
1990	Early.Healthy	PRDX6_HUMAN	Log.Intensity	Early	Healthy	15	15	157	0.068	0.202	ns	21.9656	c("Early", "Healthy")	1	2	0.353	no change
1991	Early.Healthy	PRELP_HUMAN	Log.Intensity	Early	Healthy	15	15	59	0.026	0.079	ns	15.9286	c("Early", "Healthy")	1	2	-0.296	no change
1992	Early.Healthy	PRG2_HUMAN	Log.Intensity	Early	Healthy	15	15	108	0.87	0.935	ns	23.6356	c("Early", "Healthy")	1	2	0.071	no change
1993	Early.Healthy	PRG3_HUMAN	Log.Intensity	Early	Healthy	15	15	93	0.436	0.654	ns	21.6156	c("Early", "Healthy")	1	2	-2.05	no change
1994	Early.Healthy	PRG4_HUMAN	Log.Intensity	Early	Healthy	15	15	124	0.653	0.967	ns	24.4446	c("Early", "Healthy")	1	2	0.06	no change
1995	Early.Healthy	PRIO_HUMAN	Log.Intensity	Early	Healthy	15	15	147	0.161	0.242	ns	17.3806	c("Early", "Healthy")	1	2	0.117	no change
1996	Early.Healthy	PRKDC_HUMAN	Log.Intensity	Early	Healthy	15	15	157	0.068	0.202	ns	14.5956	c("Early", "Healthy")	1	2	0.144	no change
1997	Early.Healthy	PRKRA_HUMAN	Log.Intensity	Early	Healthy	15	15	150	0.126	0.35	ns	14.9346	c("Early", "Healthy")	1	2	0.644	no change
1998	Early.Healthy	PRL_HUMAN	Log.Intensity	Early	Healthy	15	15	176	0.008	0.023	*	19.0236	c("Early", "Healthy")	1	2	1.591	up regulated above FC thershold
[truncated: 6,159 more rows]

## Sheet: Lung
Suppl. Table 3: List of the differentially abundant proteins between healthy, early and late stage cancer using univariate analysis. Information among others on the specific comparison, protein identification, adjusted p-value and fold change. Tabs contain information on the differnet models (cancer types and pancancer model).
	Comparison	Protein	.y.	group1	group2	n1	n2	statistic	p	p.adj	p.adj.signif	y.position	groups	xmin	xmax	FC	Change
1	Early.Healthy	1433B_HUMAN	Log.Intensity	Early	Healthy	15	15	67	0.061	0.092	ns	23.455	c("Early", "Healthy")	1	2	-1.18	no change
2	Early.Healthy	1433E_HUMAN	Log.Intensity	Early	Healthy	15	15	73	0.106	0.318	ns	19.76	c("Early", "Healthy")	1	2	-0.37	no change
3	Early.Healthy	1433F_HUMAN	Log.Intensity	Early	Healthy	15	15	63	0.041	0.122	ns	18.843	c("Early", "Healthy")	1	2	-1.397	no change
4	Early.Healthy	1433G_HUMAN	Log.Intensity	Early	Healthy	15	15	85	0.267	0.4	ns	19.691	c("Early", "Healthy")	1	2	-0.461	no change
5	Early.Healthy	1433S_HUMAN	Log.Intensity	Early	Healthy	15	15	110	0.935	0.935	ns	23.541	c("Early", "Healthy")	1	2	-0.235	no change
6	Early.Healthy	1433T_HUMAN	Log.Intensity	Early	Healthy	15	15	73	0.106	0.318	ns	18.453	c("Early", "Healthy")	1	2	-0.97	no change
7	Early.Healthy	1433Z_HUMAN	Log.Intensity	Early	Healthy	15	15	97	0.539	0.624	ns	19.89	c("Early", "Healthy")	1	2	-0.439	no change
8	Early.Healthy	2AAA_HUMAN	Log.Intensity	Early	Healthy	15	15	64	0.045	0.136	ns	18.443	c("Early", "Healthy")	1	2	-0.382	no change
9	Early.Healthy	2ABA_HUMAN	Log.Intensity	Early	Healthy	15	15	128	0.539	0.808	ns	16.028	c("Early", "Healthy")	1	2	0.567	no change
10	Early.Healthy	3HIDH_HUMAN	Log.Intensity	Early	Healthy	15	15	114	0.967	0.967	ns	20.39	c("Early", "Healthy")	1	2	-0.584	no change
11	Early.Healthy	41_HUMAN	Log.Intensity	Early	Healthy	15	15	84	0.25	0.375	ns	18.117	c("Early", "Healthy")	1	2	-0.704	no change
12	Early.Healthy	4F2_HUMAN	Log.Intensity	Early	Healthy	15	15	97	0.539	0.808	ns	18.958	c("Early", "Healthy")	1	2	-0.158	no change
13	Early.Healthy	5NT3A_HUMAN	Log.Intensity	Early	Healthy	15	15	98	0.567	0.775	ns	17.91	c("Early", "Healthy")	1	2	-0.05	no change
14	Early.Healthy	5NTD_HUMAN	Log.Intensity	Early	Healthy	15	15	117	0.87	0.87	ns	20.249	c("Early", "Healthy")	1	2	0.503	no change
15	Early.Healthy	6PGD_HUMAN	Log.Intensity	Early	Healthy	15	15	48	0.007	0.02	*	22.017	c("Early", "Healthy")	1	2	-0.782	down regulated above FC thershold
16	Early.Healthy	6PGL_HUMAN	Log.Intensity	Early	Healthy	15	15	79	0.174	0.28	ns	18.351	c("Early", "Healthy")	1	2	-0.345	no change
17	Early.Healthy	A16A1_HUMAN	Log.Intensity	Early	Healthy	15	15	131	0.461	0.653	ns	16.342	c("Early", "Healthy")	1	2	0.085	no change
18	Early.Healthy	A1AG2_HUMAN	Log.Intensity	Early	Healthy	15	15	139	0.285	0.285	ns	23.07	c("Early", "Healthy")	1	2	0.226	no change
19	Early.Healthy	A1BG_HUMAN	Log.Intensity	Early	Healthy	15	15	67	0.061	0.092	ns	29.445	c("Early", "Healthy")	1	2	-0.155	no change
20	Early.Healthy	A2AP_HUMAN	Log.Intensity	Early	Healthy	15	15	171	0.014	0.044	*	28.303	c("Early", "Healthy")	1	2	0.281	up regulated below FC thershold
21	Early.Healthy	A2GL_HUMAN	Log.Intensity	Early	Healthy	15	15	161	0.045	0.136	ns	27.085	c("Early", "Healthy")	1	2	0.953	no change
22	Early.Healthy	A2ML1_HUMAN	Log.Intensity	Early	Healthy	15	15	50	0.009	0.026	*	23.739	c("Early", "Healthy")	1	2	-2.205	down regulated above FC thershold
23	Early.Healthy	A4_HUMAN	Log.Intensity	Early	Healthy	15	15	115	0.935	0.935	ns	18.148	c("Early", "Healthy")	1	2	-0.444	no change
24	Early.Healthy	AACT_HUMAN	Log.Intensity	Early	Healthy	15	15	186	0.002	0.005	**	30.963	c("Early", "Healthy")	1	2	0.972	up regulated above FC thershold
25	Early.Healthy	AAKG1_HUMAN;AAKG2_HUMAN	Log.Intensity	Early	Healthy	15	15	94	0.461	0.461	ns	21.241	c("Early", "Healthy")	1	2	-0.097	no change
26	Early.Healthy	AATC_HUMAN	Log.Intensity	Early	Healthy	15	15	111	0.967	0.967	ns	24.379	c("Early", "Healthy")	1	2	0.142	no change
27	Early.Healthy	AATM_HUMAN	Log.Intensity	Early	Healthy	15	15	51	0.01	0.03	*	19.842	c("Early", "Healthy")	1	2	-1.316	down regulated above FC thershold
28	Early.Healthy	AB1IP_HUMAN	Log.Intensity	Early	Healthy	15	15	124	0.653	0.935	ns	14.972	c("Early", "Healthy")	1	2	0.137	no change
29	Early.Healthy	ABC3A_HUMAN;ABC3B_HUMAN	Log.Intensity	Early	Healthy	15	15	99	0.595	0.806	ns	18.119	c("Early", "Healthy")	1	2	-0.14	no change
30	Early.Healthy	ABC3H_HUMAN	Log.Intensity	Early	Healthy	15	15	153	0.098	0.159	ns	17.646	c("Early", "Healthy")	1	2	0.586	no change
31	Early.Healthy	ABCB9_HUMAN	Log.Intensity	Early	Healthy	15	15	148	0.148	0.222	ns	24.11	c("Early", "Healthy")	1	2	0.299	no change
32	Early.Healthy	ABCD3_HUMAN	Log.Intensity	Early	Healthy	15	15	98	0.567	0.744	ns	17.228	c("Early", "Healthy")	1	2	-0.252	no change
33	Early.Healthy	ABCF1_HUMAN	Log.Intensity	Early	Healthy	15	15	121	0.744	0.744	ns	15.833	c("Early", "Healthy")	1	2	-0.025	no change
34	Early.Healthy	ABHEB_HUMAN	Log.Intensity	Early	Healthy	15	15	74	0.116	0.348	ns	18.822	c("Early", "Healthy")	1	2	-0.745	no change
35	Early.Healthy	ABI1_HUMAN;ABI2_HUMAN	Log.Intensity	Early	Healthy	15	15	109	0.902	0.902	ns	17.624	c("Early", "Healthy")	1	2	-0.137	no change
36	Early.Healthy	ABRAL_HUMAN	Log.Intensity	Early	Healthy	15	15	86	0.285	0.584	ns	19.463	c("Early", "Healthy")	1	2	-0.988	no change
37	Early.Healthy	ACACA_HUMAN	Log.Intensity	Early	Healthy	15	15	98	0.567	0.683	ns	16.2	c("Early", "Healthy")	1	2	-0.295	no change
38	Early.Healthy	ACAD9_HUMAN	Log.Intensity	Early	Healthy	15	15	126	0.595	0.595	ns	16.633	c("Early", "Healthy")	1	2	0.011	no change
39	Early.Healthy	ACADV_HUMAN	Log.Intensity	Early	Healthy	15	15	135	0.367	0.539	ns	17.412	c("Early", "Healthy")	1	2	0.104	no change
40	Early.Healthy	ACBP_HUMAN	Log.Intensity	Early	Healthy	15	15	46	0.005	0.015	*	19.58	c("Early", "Healthy")	1	2	-0.22	down regulated below FC thershold
41	Early.Healthy	ACE_HUMAN	Log.Intensity	Early	Healthy	15	15	121	0.744	0.744	ns	21.409	c("Early", "Healthy")	1	2	0.023	no change
42	Early.Healthy	ACES_HUMAN	Log.Intensity	Early	Healthy	15	15	27	0.000174	0.000522	***	16.663	c("Early", "Healthy")	1	2	-0.603	down regulated above FC thershold
43	Early.Healthy	ACINU_HUMAN	Log.Intensity	Early	Healthy	15	15	128	0.539	0.539	ns	15.615	c("Early", "Healthy")	1	2	0.14	no change
44	Early.Healthy	ACLY_HUMAN	Log.Intensity	Early	Healthy	15	15	108	0.87	0.87	ns	18.719	c("Early", "Healthy")	1	2	-0.722	no change
45	Early.Healthy	ACOC_HUMAN	Log.Intensity	Early	Healthy	15	15	54	0.014	0.044	*	19.902	c("Early", "Healthy")	1	2	-0.977	down regulated above FC thershold
46	Early.Healthy	ACON_HUMAN	Log.Intensity	Early	Healthy	15	15	86	0.285	0.412	ns	16.648	c("Early", "Healthy")	1	2	-0.289	no change
47	Early.Healthy	ACOT2_HUMAN;ACOT1_HUMAN	Log.Intensity	Early	Healthy	15	15	120	0.775	0.775	ns	14.847	c("Early", "Healthy")	1	2	0.048	no change
48	Early.Healthy	ACOX1_HUMAN	Log.Intensity	Early	Healthy	15	15	97	0.539	0.808	ns	19.075	c("Early", "Healthy")	1	2	-0.035	no change
49	Early.Healthy	ACOX2_HUMAN	Log.Intensity	Early	Healthy	15	15	123	0.683	0.744	ns	14.713	c("Early", "Healthy")	1	2	-0.014	no change
50	Early.Healthy	ACPH_HUMAN	Log.Intensity	Early	Healthy	15	15	94	0.461	0.461	ns	18.424	c("Early", "Healthy")	1	2	-0.16	no change
51	Early.Healthy	ACS2A_HUMAN;ACS2B_HUMAN	Log.Intensity	Early	Healthy	15	15	80	0.187	0.458	ns	15.021	c("Early", "Healthy")	1	2	-0.194	no change
52	Early.Healthy	ACSA_HUMAN	Log.Intensity	Early	Healthy	15	15	91	0.389	0.584	ns	16.584	c("Early", "Healthy")	1	2	0.001	no change
53	Early.Healthy	ACSL1_HUMAN	Log.Intensity	Early	Healthy	15	15	111	0.967	0.967	ns	15.433	c("Early", "Healthy")	1	2	-0.008	no change
54	Early.Healthy	ACTA_HUMAN	Log.Intensity	Early	Healthy	15	15	63	0.041	0.122	ns	23.883	c("Early", "Healthy")	1	2	-1.227	no change
55	Early.Healthy	ACTB_HUMAN	Log.Intensity	Early	Healthy	15	15	60	0.03	0.088	ns	26.434	c("Early", "Healthy")	1	2	-1.394	no change
56	Early.Healthy	ACTN1_HUMAN	Log.Intensity	Early	Healthy	15	15	63	0.041	0.122	ns	20.93	c("Early", "Healthy")	1	2	-1.861	no change
57	Early.Healthy	ACTN4_HUMAN	Log.Intensity	Early	Healthy	15	15	103	0.713	0.713	ns	18.105	c("Early", "Healthy")	1	2	-0.108	no change
58	Early.Healthy	ACTZ_HUMAN	Log.Intensity	Early	Healthy	15	15	128	0.539	1	ns	24.556	c("Early", "Healthy")	1	2	0.344	no change
59	Early.Healthy	ACY1_HUMAN	Log.Intensity	Early	Healthy	15	15	65	0.05	0.151	ns	21.962	c("Early", "Healthy")	1	2	-0.812	no change
60	Early.Healthy	ACYP1_HUMAN	Log.Intensity	Early	Healthy	15	15	117	0.87	0.967	ns	17.321	c("Early", "Healthy")	1	2	0.043	no change
61	Early.Healthy	ACYP2_HUMAN	Log.Intensity	Early	Healthy	15	15	154	0.089	0.159	ns	17.246	c("Early", "Healthy")	1	2	0.553	no change
62	Early.Healthy	ADA_HUMAN	Log.Intensity	Early	Healthy	15	15	110	0.935	0.935	ns	16.007	c("Early", "Healthy")	1	2	0.03	no change
63	Early.Healthy	ADA10_HUMAN	Log.Intensity	Early	Healthy	15	15	114	0.967	1	ns	17.997	c("Early", "Healthy")	1	2	0.087	no change
64	Early.Healthy	ADA15_HUMAN	Log.Intensity	Early	Healthy	15	15	137	0.325	0.838	ns	16.646	c("Early", "Healthy")	1	2	0.148	no change
65	Early.Healthy	ADA17_HUMAN	Log.Intensity	Early	Healthy	15	15	126	0.595	0.935	ns	17.438	c("Early", "Healthy")	1	2	0.026	no change
66	Early.Healthy	ADA2_HUMAN	Log.Intensity	Early	Healthy	15	15	77	0.148	0.222	ns	20.736	c("Early", "Healthy")	1	2	-0.411	no change
67	Early.Healthy	ADEC1_HUMAN	Log.Intensity	Early	Healthy	15	15	84	0.25	0.375	ns	18.605	c("Early", "Healthy")	1	2	-0.317	no change
68	Early.Healthy	ADH1A_HUMAN	Log.Intensity	Early	Healthy	15	15	72	0.098	0.222	ns	19.63	c("Early", "Healthy")	1	2	-0.679	no change
69	Early.Healthy	ADH1B_HUMAN	Log.Intensity	Early	Healthy	15	15	89	0.345	0.55	ns	23.119	c("Early", "Healthy")	1	2	-0.233	no change
70	Early.Healthy	ADH1G_HUMAN	Log.Intensity	Early	Healthy	15	15	58	0.024	0.07	ns	19.112	c("Early", "Healthy")	1	2	-0.562	no change
71	Early.Healthy	ADH4_HUMAN	Log.Intensity	Early	Healthy	15	15	114	0.967	0.967	ns	21.466	c("Early", "Healthy")	1	2	-0.873	no change
72	Early.Healthy	ADH6_HUMAN	Log.Intensity	Early	Healthy	15	15	95	0.486	0.729	ns	18.247	c("Early", "Healthy")	1	2	-0.047	no change
73	Early.Healthy	ADHX_HUMAN	Log.Intensity	Early	Healthy	15	15	89	0.345	0.584	ns	17.852	c("Early", "Healthy")	1	2	-0.275	no change
74	Early.Healthy	ADIPO_HUMAN	Log.Intensity	Early	Healthy	15	15	102	0.683	0.902	ns	23.788	c("Early", "Healthy")	1	2	-0.384	no change
75	Early.Healthy	ADK_HUMAN	Log.Intensity	Early	Healthy	15	15	106	0.806	0.806	ns	15.993	c("Early", "Healthy")	1	2	-0.015	no change
76	Early.Healthy	ADPGK_HUMAN	Log.Intensity	Early	Healthy	15	15	106	0.806	0.967	ns	15.185	c("Early", "Healthy")	1	2	0.056	no change
77	Early.Healthy	ADT2_HUMAN	Log.Intensity	Early	Healthy	15	15	78	0.161	0.483	ns	16.811	c("Early", "Healthy")	1	2	-0.119	no change
78	Early.Healthy	ADT3_HUMAN	Log.Intensity	Early	Healthy	15	15	95	0.486	0.729	ns	14.989	c("Early", "Healthy")	1	2	-0.3	no change
79	Early.Healthy	AEBP1_HUMAN	Log.Intensity	Early	Healthy	15	15	120	0.775	0.935	ns	19.057	c("Early", "Healthy")	1	2	0.063	no change
80	Early.Healthy	AFAM_HUMAN	Log.Intensity	Early	Healthy	15	15	83	0.233	0.345	ns	27.578	c("Early", "Healthy")	1	2	-0.132	no change
81	Early.Healthy	AGAL_HUMAN	Log.Intensity	Early	Healthy	15	15	87	0.305	0.458	ns	16.65	c("Early", "Healthy")	1	2	-0.439	no change
82	Early.Healthy	AGM1_HUMAN	Log.Intensity	Early	Healthy	15	15	80	0.187	0.28	ns	22.06	c("Early", "Healthy")	1	2	-4.592	no change
83	Early.Healthy	AGO2_HUMAN;AGO1_HUMAN	Log.Intensity	Early	Healthy	15	15	136	0.345	0.518	ns	15.014	c("Early", "Healthy")	1	2	0.166	no change
84	Early.Healthy	AGR3_HUMAN	Log.Intensity	Early	Healthy	15	15	62	0.037	0.092	ns	17.977	c("Early", "Healthy")	1	2	-1.273	no change
85	Early.Healthy	AGRA3_HUMAN	Log.Intensity	Early	Healthy	15	15	192	0.000578	0.002	**	16.993	c("Early", "Healthy")	1	2	0.741	up regulated above FC thershold
86	Early.Healthy	AGRD1_HUMAN	Log.Intensity	Early	Healthy	15	15	106	0.806	0.87	ns	16.643	c("Early", "Healthy")	1	2	0.043	no change
87	Early.Healthy	AGRE5_HUMAN	Log.Intensity	Early	Healthy	15	15	57	0.021	0.063	ns	17.025	c("Early", "Healthy")	1	2	-0.813	no change
88	Early.Healthy	AGRF5_HUMAN	Log.Intensity	Early	Healthy	15	15	129	0.512	0.512	ns	19.044	c("Early", "Healthy")	1	2	0.091	no change
89	Early.Healthy	AGRG2_HUMAN	Log.Intensity	Early	Healthy	15	15	66	0.056	0.083	ns	16.885	c("Early", "Healthy")	1	2	-0.887	no change
90	Early.Healthy	AGRG6_HUMAN	Log.Intensity	Early	Healthy	15	15	148	0.148	0.242	ns	19.882	c("Early", "Healthy")	1	2	0.137	no change
91	Early.Healthy	AGRIN_HUMAN	Log.Intensity	Early	Healthy	15	15	153	0.098	0.292	ns	18.945	c("Early", "Healthy")	1	2	0.282	no change
92	Early.Healthy	AGRL2_HUMAN	Log.Intensity	Early	Healthy	15	15	89	0.345	0.744	ns	16.442	c("Early", "Healthy")	1	2	-0.203	no change
93	Early.Healthy	AGRL4_HUMAN	Log.Intensity	Early	Healthy	15	15	78	0.161	0.483	ns	19.276	c("Early", "Healthy")	1	2	-0.216	no change
94	Early.Healthy	AHNK_HUMAN	Log.Intensity	Early	Healthy	15	15	84	0.25	0.375	ns	19.314	c("Early", "Healthy")	1	2	-0.273	no change
95	Early.Healthy	AHNK2_HUMAN	Log.Intensity	Early	Healthy	15	15	127	0.567	0.567	ns	18.271	c("Early", "Healthy")	1	2	0.154	no change
96	Early.Healthy	AHSA1_HUMAN	Log.Intensity	Early	Healthy	15	15	84	0.25	0.375	ns	17.417	c("Early", "Healthy")	1	2	-0.349	no change
97	Early.Healthy	AIF1_HUMAN	Log.Intensity	Early	Healthy	15	15	97	0.539	1	ns	18.029	c("Early", "Healthy")	1	2	-0.218	no change
98	Early.Healthy	AIFM1_HUMAN	Log.Intensity	Early	Healthy	15	15	118	0.838	0.902	ns	16.899	c("Early", "Healthy")	1	2	-0.018	no change
99	Early.Healthy	AIMP1_HUMAN	Log.Intensity	Early	Healthy	15	15	122	0.713	0.935	ns	16.151	c("Early", "Healthy")	1	2	0.054	no change
100	Early.Healthy	AK1A1_HUMAN	Log.Intensity	Early	Healthy	15	15	94	0.461	0.692	ns	18.097	c("Early", "Healthy")	1	2	-0.073	no change
101	Early.Healthy	AK1BA_HUMAN	Log.Intensity	Early	Healthy	15	15	68	0.068	0.202	ns	20.699	c("Early", "Healthy")	1	2	-0.219	no change
102	Early.Healthy	AK1C1_HUMAN	Log.Intensity	Early	Healthy	15	15	71	0.089	0.222	ns	18.242	c("Early", "Healthy")	1	2	-0.444	no change
103	Early.Healthy	AK1C2_HUMAN	Log.Intensity	Early	Healthy	15	15	115	0.935	1	ns	17.175	c("Early", "Healthy")	1	2	0.259	no change
104	Early.Healthy	AKA12_HUMAN	Log.Intensity	Early	Healthy	15	15	119	0.806	0.87	ns	16.834	c("Early", "Healthy")	1	2	0.754	no change
105	Early.Healthy	AKT1_HUMAN	Log.Intensity	Early	Healthy	15	15	112	1	1	ns	15.145	c("Early", "Healthy")	1	2	-0.024	no change
106	Early.Healthy	AL1A1_HUMAN	Log.Intensity	Early	Healthy	15	15	92	0.412	0.618	ns	23.061	c("Early", "Healthy")	1	2	-0.49	no change
107	Early.Healthy	AL1A3_HUMAN	Log.Intensity	Early	Healthy	15	15	136	0.345	0.55	ns	25.671	c("Early", "Healthy")	1	2	0.157	no change
108	Early.Healthy	AL1L1_HUMAN	Log.Intensity	Early	Healthy	15	15	97	0.539	0.838	ns	16.536	c("Early", "Healthy")	1	2	-0.255	no change
109	Early.Healthy	AL3A1_HUMAN	Log.Intensity	Early	Healthy	15	15	94	0.461	0.808	ns	16.94	c("Early", "Healthy")	1	2	-0.086	no change
110	Early.Healthy	AL9A1_HUMAN	Log.Intensity	Early	Healthy	15	15	55	0.016	0.049	*	18.985	c("Early", "Healthy")	1	2	-0.744	down regulated above FC thershold
111	Early.Healthy	ALAT1_HUMAN	Log.Intensity	Early	Healthy	15	15	109	0.902	0.967	ns	23.182	c("Early", "Healthy")	1	2	0.085	no change
112	Early.Healthy	ALDH2_HUMAN	Log.Intensity	Early	Healthy	15	15	99	0.595	0.595	ns	23.172	c("Early", "Healthy")	1	2	-0.456	no change
113	Early.Healthy	ALDOA_HUMAN	Log.Intensity	Early	Healthy	15	15	113	1	1	ns	21.874	c("Early", "Healthy")	1	2	0.074	no change
114	Early.Healthy	ALDOB_HUMAN	Log.Intensity	Early	Healthy	15	15	61	0.033	0.099	ns	25.752	c("Early", "Healthy")	1	2	-1.47	no change
115	Early.Healthy	ALDOC_HUMAN	Log.Intensity	Early	Healthy	15	15	62	0.037	0.11	ns	20.197	c("Early", "Healthy")	1	2	-0.727	no change
116	Early.Healthy	ALDR_HUMAN	Log.Intensity	Early	Healthy	15	15	139	0.285	0.285	ns	18.661	c("Early", "Healthy")	1	2	0.211	no change
117	Early.Healthy	ALS_HUMAN	Log.Intensity	Early	Healthy	15	15	96	0.512	0.768	ns	26.593	c("Early", "Healthy")	1	2	-0.226	no change
118	Early.Healthy	AMBP_HUMAN	Log.Intensity	Early	Healthy	15	15	185	0.002	0.006	**	29.374	c("Early", "Healthy")	1	2	0.455	up regulated below FC thershold
119	Early.Healthy	AMD_HUMAN	Log.Intensity	Early	Healthy	15	15	10	1.79e-06	5.37e-06	****	20.76	c("Early", "Healthy")	1	2	-0.591	down regulated above FC thershold
120	Early.Healthy	AMGO2_HUMAN	Log.Intensity	Early	Healthy	15	15	136	0.345	0.584	ns	24.404	c("Early", "Healthy")	1	2	0.089	no change
121	Early.Healthy	AMPB_HUMAN	Log.Intensity	Early	Healthy	15	15	34	0.000696	0.002	**	18.327	c("Early", "Healthy")	1	2	-0.928	down regulated above FC thershold
122	Early.Healthy	AMPD3_HUMAN	Log.Intensity	Early	Healthy	15	15	85	0.267	0.713	ns	15.818	c("Early", "Healthy")	1	2	-0.163	no change
123	Early.Healthy	AMPE_HUMAN	Log.Intensity	Early	Healthy	15	15	92	0.412	0.512	ns	19.799	c("Early", "Healthy")	1	2	-0.248	no change
124	Early.Healthy	AMPL_HUMAN	Log.Intensity	Early	Healthy	15	15	97	0.539	0.539	ns	19.268	c("Early", "Healthy")	1	2	-0.428	no change
125	Early.Healthy	AMPN_HUMAN	Log.Intensity	Early	Healthy	15	15	66	0.056	0.122	ns	22.411	c("Early", "Healthy")	1	2	-0.51	no change
126	Early.Healthy	AMY1_HUMAN	Log.Intensity	Early	Healthy	15	15	104	0.744	0.935	ns	18.275	c("Early", "Healthy")	1	2	0.188	no change
127	Early.Healthy	AMYP_HUMAN	Log.Intensity	Early	Healthy	15	15	117	0.87	0.967	ns	18.293	c("Early", "Healthy")	1	2	0.083	no change
128	Early.Healthy	AN32B_HUMAN	Log.Intensity	Early	Healthy	15	15	112	1	1	ns	17.302	c("Early", "Healthy")	1	2	-0.15	no change
129	Early.Healthy	AN32E_HUMAN	Log.Intensity	Early	Healthy	15	15	96	0.512	0.768	ns	14.978	c("Early", "Healthy")	1	2	-0.226	no change
130	Early.Healthy	ANAG_HUMAN	Log.Intensity	Early	Healthy	15	15	42	0.003	0.004	**	20.489	c("Early", "Healthy")	1	2	-0.462	down regulated below FC thershold
131	Early.Healthy	ANGI_HUMAN	Log.Intensity	Early	Healthy	15	15	153	0.098	0.174	ns	22.18	c("Early", "Healthy")	1	2	0.611	no change
132	Early.Healthy	ANGL1_HUMAN	Log.Intensity	Early	Healthy	15	15	81	0.202	0.303	ns	15.56	c("Early", "Healthy")	1	2	-0.219	no change
133	Early.Healthy	ANGL2_HUMAN	Log.Intensity	Early	Healthy	15	15	121	0.744	0.744	ns	17.569	c("Early", "Healthy")	1	2	-0.153	no change
134	Early.Healthy	ANGL3_HUMAN	Log.Intensity	Early	Healthy	15	15	125	0.624	0.87	ns	21.214	c("Early", "Healthy")	1	2	0.201	no change
135	Early.Healthy	ANGL4_HUMAN	Log.Intensity	Early	Healthy	15	15	126	0.595	0.892	ns	17.686	c("Early", "Healthy")	1	2	-0.056	no change
136	Early.Healthy	ANGL6_HUMAN	Log.Intensity	Early	Healthy	15	15	103	0.713	0.87	ns	19.497	c("Early", "Healthy")	1	2	-0.184	no change
137	Early.Healthy	ANGL7_HUMAN	Log.Intensity	Early	Healthy	15	15	63	0.041	0.061	ns	17.862	c("Early", "Healthy")	1	2	-0.845	no change
138	Early.Healthy	ANGL8_HUMAN	Log.Intensity	Early	Healthy	15	15	57	0.021	0.031	*	19.484	c("Early", "Healthy")	1	2	-1.228	down regulated above FC thershold
139	Early.Healthy	ANGP1_HUMAN	Log.Intensity	Early	Healthy	15	15	95	0.486	0.729	ns	17.648	c("Early", "Healthy")	1	2	-0.027	no change
140	Early.Healthy	ANGP2_HUMAN	Log.Intensity	Early	Healthy	15	15	131	0.461	0.85	ns	14.747	c("Early", "Healthy")	1	2	0.086	no change
141	Early.Healthy	ANGT_HUMAN	Log.Intensity	Early	Healthy	15	15	152	0.106	0.159	ns	25.45	c("Early", "Healthy")	1	2	0.435	no change
142	Early.Healthy	ANK1_HUMAN	Log.Intensity	Early	Healthy	15	15	103	0.713	0.713	ns	17.001	c("Early", "Healthy")	1	2	-0.096	no change
143	Early.Healthy	ANM1_HUMAN	Log.Intensity	Early	Healthy	15	15	123	0.683	0.838	ns	17.269	c("Early", "Healthy")	1	2	0.134	no change
144	Early.Healthy	ANM5_HUMAN	Log.Intensity	Early	Healthy	15	15	107	0.838	0.838	ns	20.401	c("Early", "Healthy")	1	2	-0.003	no change
145	Early.Healthy	ANR22_HUMAN	Log.Intensity	Early	Healthy	15	15	115	0.935	0.935	ns	16.84	c("Early", "Healthy")	1	2	0.162	no change
146	Early.Healthy	ANT3_HUMAN	Log.Intensity	Early	Healthy	15	15	178	0.006	0.017	*	29.459	c("Early", "Healthy")	1	2	0.232	up regulated below FC thershold
147	Early.Healthy	ANTR1_HUMAN	Log.Intensity	Early	Healthy	15	15	82	0.217	0.567	ns	18.826	c("Early", "Healthy")	1	2	-0.143	no change
148	Early.Healthy	ANTR2_HUMAN	Log.Intensity	Early	Healthy	15	15	146	0.174	0.375	ns	17.818	c("Early", "Healthy")	1	2	0.434	no change
149	Early.Healthy	ANX11_HUMAN	Log.Intensity	Early	Healthy	15	15	54	0.014	0.044	*	20.57	c("Early", "Healthy")	1	2	-2.185	down regulated above FC thershold
150	Early.Healthy	ANXA1_HUMAN	Log.Intensity	Early	Healthy	15	15	58	0.024	0.07	ns	24.342	c("Early", "Healthy")	1	2	-3.694	no change
151	Early.Healthy	ANXA2_HUMAN	Log.Intensity	Early	Healthy	15	15	90	0.367	0.808	ns	21.276	c("Early", "Healthy")	1	2	-0.16	no change
152	Early.Healthy	ANXA3_HUMAN	Log.Intensity	Early	Healthy	15	15	51	0.01	0.03	*	23.466	c("Early", "Healthy")	1	2	-3.4	down regulated above FC thershold
153	Early.Healthy	ANXA4_HUMAN	Log.Intensity	Early	Healthy	15	15	55	0.016	0.049	*	18.582	c("Early", "Healthy")	1	2	-0.868	down regulated above FC thershold
154	Early.Healthy	ANXA5_HUMAN	Log.Intensity	Early	Healthy	15	15	39	0.002	0.005	**	21.737	c("Early", "Healthy")	1	2	-1.882	down regulated above FC thershold
155	Early.Healthy	ANXA6_HUMAN	Log.Intensity	Early	Healthy	15	15	67	0.061	0.092	ns	22.201	c("Early", "Healthy")	1	2	-3.22	no change
156	Early.Healthy	ANXA7_HUMAN	Log.Intensity	Early	Healthy	15	15	62	0.037	0.11	ns	18.195	c("Early", "Healthy")	1	2	-0.907	no change
157	Early.Healthy	ANXA8_HUMAN;AXA81_HUMAN	Log.Intensity	Early	Healthy	15	15	133	0.412	0.618	ns	18.564	c("Early", "Healthy")	1	2	0.076	no change
158	Early.Healthy	ANXA9_HUMAN	Log.Intensity	Early	Healthy	15	15	71	0.089	0.268	ns	15.34	c("Early", "Healthy")	1	2	-0.412	no change
159	Early.Healthy	AOC1_HUMAN	Log.Intensity	Early	Healthy	15	15	151	0.116	0.261	ns	15.822	c("Early", "Healthy")	1	2	0.308	no change
160	Early.Healthy	AOC3_HUMAN	Log.Intensity	Early	Healthy	15	15	89	0.345	0.567	ns	21.739	c("Early", "Healthy")	1	2	-0.263	no change
161	Early.Healthy	AOXA_HUMAN	Log.Intensity	Early	Healthy	15	15	127	0.567	0.85	ns	17.988	c("Early", "Healthy")	1	2	0.141	no change
162	Early.Healthy	AP1B1_HUMAN	Log.Intensity	Early	Healthy	15	15	105	0.775	1	ns	17.717	c("Early", "Healthy")	1	2	-0.112	no change
163	Early.Healthy	AP1G1_HUMAN	Log.Intensity	Early	Healthy	15	15	104	0.744	0.744	ns	17.114	c("Early", "Healthy")	1	2	-0.159	no change
164	Early.Healthy	AP1M1_HUMAN	Log.Intensity	Early	Healthy	15	15	57	0.021	0.063	ns	18.314	c("Early", "Healthy")	1	2	-0.595	no change
165	Early.Healthy	AP1S1_HUMAN	Log.Intensity	Early	Healthy	15	15	119	0.806	0.806	ns	16.745	c("Early", "Healthy")	1	2	0.161	no change
166	Early.Healthy	AP1S2_HUMAN	Log.Intensity	Early	Healthy	15	15	115	0.935	0.935	ns	15.562	c("Early", "Healthy")	1	2	-0.016	no change
167	Early.Healthy	AP2A1_HUMAN	Log.Intensity	Early	Healthy	15	15	86	0.285	0.285	ns	16.431	c("Early", "Healthy")	1	2	-0.155	no change
168	Early.Healthy	AP2B1_HUMAN	Log.Intensity	Early	Healthy	15	15	151	0.116	0.348	ns	14.725	c("Early", "Healthy")	1	2	0.026	no change
169	Early.Healthy	AP2M1_HUMAN	Log.Intensity	Early	Healthy	15	15	100	0.624	0.838	ns	16.427	c("Early", "Healthy")	1	2	-0.178	no change
170	Early.Healthy	AP3B1_HUMAN	Log.Intensity	Early	Healthy	15	15	122	0.713	0.838	ns	15.317	c("Early", "Healthy")	1	2	0.044	no change
171	Early.Healthy	AP4A_HUMAN	Log.Intensity	Early	Healthy	15	15	51	0.01	0.03	*	15.985	c("Early", "Healthy")	1	2	-0.285	down regulated below FC thershold
172	Early.Healthy	APLP1_HUMAN	Log.Intensity	Early	Healthy	15	15	157	0.068	0.101	ns	16.655	c("Early", "Healthy")	1	2	0.238	no change
173	Early.Healthy	APLP2_HUMAN	Log.Intensity	Early	Healthy	15	15	135	0.367	0.55	ns	19.936	c("Early", "Healthy")	1	2	0.738	no change
174	Early.Healthy	APMAP_HUMAN	Log.Intensity	Early	Healthy	15	15	112	1	1	ns	21.942	c("Early", "Healthy")	1	2	-0.22	no change
175	Early.Healthy	APOA_HUMAN	Log.Intensity	Early	Healthy	15	15	125	0.624	0.683	ns	25.003	c("Early", "Healthy")	1	2	0.129	no change
176	Early.Healthy	APOA4_HUMAN	Log.Intensity	Early	Healthy	15	15	70	0.081	0.244	ns	28.842	c("Early", "Healthy")	1	2	-0.15	no change
177	Early.Healthy	APOA5_HUMAN	Log.Intensity	Early	Healthy	15	15	174	0.01	0.03	*	19.372	c("Early", "Healthy")	1	2	1.399	up regulated above FC thershold
178	Early.Healthy	APOB_HUMAN	Log.Intensity	Early	Healthy	15	15	154	0.089	0.268	ns	29.753	c("Early", "Healthy")	1	2	0.44	no change
179	Early.Healthy	APOBR_HUMAN	Log.Intensity	Early	Healthy	15	15	102	0.683	0.935	ns	15.02	c("Early", "Healthy")	1	2	-0.195	no change
180	Early.Healthy	APOC1_HUMAN	Log.Intensity	Early	Healthy	15	15	100	0.624	0.683	ns	22.51	c("Early", "Healthy")	1	2	-0.424	no change
181	Early.Healthy	APOC2_HUMAN	Log.Intensity	Early	Healthy	15	15	85	0.267	0.4	ns	22.585	c("Early", "Healthy")	1	2	-0.511	no change
182	Early.Healthy	APOC3_HUMAN	Log.Intensity	Early	Healthy	15	15	85	0.267	0.4	ns	24.822	c("Early", "Healthy")	1	2	-0.497	no change
183	Early.Healthy	APOC4_HUMAN	Log.Intensity	Early	Healthy	15	15	127	0.567	0.85	ns	26.099	c("Early", "Healthy")	1	2	-0.13	no change
184	Early.Healthy	APOD_HUMAN	Log.Intensity	Early	Healthy	15	15	151	0.116	0.174	ns	22.319	c("Early", "Healthy")	1	2	0.916	no change
185	Early.Healthy	APOE_HUMAN	Log.Intensity	Early	Healthy	15	15	168	0.021	0.063	ns	27.28	c("Early", "Healthy")	1	2	0.492	no change
186	Early.Healthy	APOF_HUMAN	Log.Intensity	Early	Healthy	15	15	140	0.267	0.285	ns	20.541	c("Early", "Healthy")	1	2	0.312	no change
187	Early.Healthy	APOH_HUMAN	Log.Intensity	Early	Healthy	15	15	170	0.016	0.049	*	28.547	c("Early", "Healthy")	1	2	0.341	up regulated below FC thershold
188	Early.Healthy	APOL1_HUMAN	Log.Intensity	Early	Healthy	15	15	89	0.345	0.692	ns	22.826	c("Early", "Healthy")	1	2	-0.301	no change
189	Early.Healthy	APOL3_HUMAN	Log.Intensity	Early	Healthy	15	15	85	0.267	0.595	ns	21.347	c("Early", "Healthy")	1	2	-0.296	no change
190	Early.Healthy	APOM_HUMAN	Log.Intensity	Early	Healthy	15	15	109	0.902	0.902	ns	25.236	c("Early", "Healthy")	1	2	-0.026	no change
191	Early.Healthy	APT_HUMAN	Log.Intensity	Early	Healthy	15	15	55	0.016	0.028	*	18.1	c("Early", "Healthy")	1	2	-1.428	down regulated above FC thershold
192	Early.Healthy	AR6P1_HUMAN	Log.Intensity	Early	Healthy	15	15	56	0.019	0.056	ns	17.257	c("Early", "Healthy")	1	2	-0.455	no change
193	Early.Healthy	ARAP1_HUMAN	Log.Intensity	Early	Healthy	15	15	72	0.098	0.292	ns	16.092	c("Early", "Healthy")	1	2	-0.3	no change
194	Early.Healthy	ARC1A_HUMAN	Log.Intensity	Early	Healthy	15	15	54	0.014	0.025	*	19.271	c("Early", "Healthy")	1	2	-0.7	down regulated above FC thershold
195	Early.Healthy	ARC1B_HUMAN	Log.Intensity	Early	Healthy	15	15	60	0.03	0.088	ns	19.406	c("Early", "Healthy")	1	2	-1.583	no change
196	Early.Healthy	ARF3_HUMAN;ARF1_HUMAN	Log.Intensity	Early	Healthy	15	15	61	0.033	0.099	ns	19.983	c("Early", "Healthy")	1	2	-1.806	no change
197	Early.Healthy	ARF4_HUMAN	Log.Intensity	Early	Healthy	15	15	116	0.902	0.902	ns	16.733	c("Early", "Healthy")	1	2	-0.001	no change
198	Early.Healthy	ARF5_HUMAN	Log.Intensity	Early	Healthy	15	15	64	0.045	0.068	ns	17.814	c("Early", "Healthy")	1	2	-0.638	no change
199	Early.Healthy	ARGI1_HUMAN	Log.Intensity	Early	Healthy	15	15	57	0.021	0.04	*	18.958	c("Early", "Healthy")	1	2	-2.407	down regulated above FC thershold
200	Early.Healthy	ARK72_HUMAN	Log.Intensity	Early	Healthy	15	15	76	0.137	0.261	ns	18.362	c("Early", "Healthy")	1	2	-1.634	no change
201	Early.Healthy	ARK73_HUMAN	Log.Intensity	Early	Healthy	15	15	110	0.935	0.935	ns	17.204	c("Early", "Healthy")	1	2	-0.002	no change
202	Early.Healthy	ARLY_HUMAN	Log.Intensity	Early	Healthy	15	15	87	0.305	0.624	ns	22.684	c("Early", "Healthy")	1	2	-0.026	no change
203	Early.Healthy	ARMD4_HUMAN	Log.Intensity	Early	Healthy	15	15	120	0.775	1	ns	14.999	c("Early", "Healthy")	1	2	0.072	no change
204	Early.Healthy	ARP2_HUMAN	Log.Intensity	Early	Healthy	15	15	54	0.014	0.022	*	18.716	c("Early", "Healthy")	1	2	-1.421	down regulated above FC thershold
205	Early.Healthy	ARP3_HUMAN	Log.Intensity	Early	Healthy	15	15	58	0.024	0.07	ns	20.004	c("Early", "Healthy")	1	2	-1.262	no change
206	Early.Healthy	ARP5L_HUMAN	Log.Intensity	Early	Healthy	15	15	83	0.233	0.618	ns	17.438	c("Early", "Healthy")	1	2	-0.315	no change
207	Early.Healthy	ARPC2_HUMAN	Log.Intensity	Early	Healthy	15	15	49	0.008	0.023	*	19.072	c("Early", "Healthy")	1	2	-1.603	down regulated above FC thershold
208	Early.Healthy	ARPC3_HUMAN	Log.Intensity	Early	Healthy	15	15	66	0.056	0.166	ns	20.304	c("Early", "Healthy")	1	2	-1.041	no change
209	Early.Healthy	ARPC4_HUMAN	Log.Intensity	Early	Healthy	15	15	65	0.05	0.151	ns	20.222	c("Early", "Healthy")	1	2	-1.007	no change
210	Early.Healthy	ARPC5_HUMAN	Log.Intensity	Early	Healthy	15	15	68	0.068	0.202	ns	19.725	c("Early", "Healthy")	1	2	-2.347	no change
211	Early.Healthy	ARRB1_HUMAN	Log.Intensity	Early	Healthy	15	15	74	0.116	0.348	ns	18.851	c("Early", "Healthy")	1	2	-1.088	no change
212	Early.Healthy	ARRB2_HUMAN	Log.Intensity	Early	Healthy	15	15	80	0.187	0.25	ns	16.68	c("Early", "Healthy")	1	2	-0.004	no change
213	Early.Healthy	ARSA_HUMAN	Log.Intensity	Early	Healthy	15	15	55	0.016	0.025	*	20.166	c("Early", "Healthy")	1	2	-1.004	down regulated above FC thershold
214	Early.Healthy	ASAH1_HUMAN	Log.Intensity	Early	Healthy	15	15	99	0.595	0.87	ns	15.003	c("Early", "Healthy")	1	2	-0.06	no change
215	Early.Healthy	ASAH2_HUMAN	Log.Intensity	Early	Healthy	15	15	106	0.806	0.806	ns	16.742	c("Early", "Healthy")	1	2	-0.116	no change
216	Early.Healthy	ASAP1_HUMAN	Log.Intensity	Early	Healthy	15	15	92	0.412	0.618	ns	20.843	c("Early", "Healthy")	1	2	-0.971	no change
217	Early.Healthy	ASAP2_HUMAN	Log.Intensity	Early	Healthy	15	15	85	0.267	0.55	ns	17.82	c("Early", "Healthy")	1	2	-0.144	no change
218	Early.Healthy	ASC_HUMAN	Log.Intensity	Early	Healthy	15	15	103	0.713	0.713	ns	18.931	c("Early", "Healthy")	1	2	0.093	no change
219	Early.Healthy	ASGR2_HUMAN	Log.Intensity	Early	Healthy	15	15	169	0.019	0.056	ns	21.186	c("Early", "Healthy")	1	2	0.533	no change
220	Early.Healthy	ASM_HUMAN	Log.Intensity	Early	Healthy	15	15	65	0.05	0.151	ns	17.423	c("Early", "Healthy")	1	2	-0.379	no change
221	Early.Healthy	ASM3A_HUMAN	Log.Intensity	Early	Healthy	15	15	114	0.967	0.967	ns	19.796	c("Early", "Healthy")	1	2	0.057	no change
222	Early.Healthy	ASM3B_HUMAN	Log.Intensity	Early	Healthy	15	15	83	0.233	0.35	ns	16.793	c("Early", "Healthy")	1	2	-0.331	no change
223	Early.Healthy	ASPD_HUMAN	Log.Intensity	Early	Healthy	15	15	115	0.935	0.935	ns	19.045	c("Early", "Healthy")	1	2	-0.071	no change
224	Early.Healthy	ASPG_HUMAN	Log.Intensity	Early	Healthy	15	15	75	0.126	0.189	ns	18.031	c("Early", "Healthy")	1	2	-0.838	no change
225	Early.Healthy	ASPH_HUMAN	Log.Intensity	Early	Healthy	15	15	139	0.285	0.838	ns	18.402	c("Early", "Healthy")	1	2	0.127	no change
226	Early.Healthy	ASPN_HUMAN	Log.Intensity	Early	Healthy	15	15	146	0.174	0.261	ns	17.18	c("Early", "Healthy")	1	2	0.046	no change
227	Early.Healthy	ASSY_HUMAN	Log.Intensity	Early	Healthy	15	15	107	0.838	0.838	ns	21.762	c("Early", "Healthy")	1	2	0.193	no change
228	Early.Healthy	AT12A_HUMAN	Log.Intensity	Early	Healthy	15	15	87	0.305	0.325	ns	16.168	c("Early", "Healthy")	1	2	-0.142	no change
229	Early.Healthy	AT1B1_HUMAN	Log.Intensity	Early	Healthy	15	15	124	0.653	1	ns	21.96	c("Early", "Healthy")	1	2	0.082	no change
230	Early.Healthy	AT1B3_HUMAN	Log.Intensity	Early	Healthy	15	15	112	1	1	ns	15.248	c("Early", "Healthy")	1	2	0.05	no change
231	Early.Healthy	AT2A2_HUMAN	Log.Intensity	Early	Healthy	15	15	90	0.367	0.808	ns	17.319	c("Early", "Healthy")	1	2	-0.061	no change
232	Early.Healthy	AT2L2_HUMAN	Log.Intensity	Early	Healthy	15	15	116	0.902	0.967	ns	16.96	c("Early", "Healthy")	1	2	0.077	no change
233	Early.Healthy	ATF6A_HUMAN	Log.Intensity	Early	Healthy	15	15	103	0.713	0.713	ns	18.249	c("Early", "Healthy")	1	2	-0.084	no change
234	Early.Healthy	ATF6B_HUMAN	Log.Intensity	Early	Healthy	15	15	149	0.137	0.411	ns	18.461	c("Early", "Healthy")	1	2	0.131	no change
235	Early.Healthy	ATG3_HUMAN	Log.Intensity	Early	Healthy	15	15	121	0.744	0.744	ns	28.765	c("Early", "Healthy")	1	2	-0.411	no change
236	Early.Healthy	ATL2_HUMAN	Log.Intensity	Early	Healthy	15	15	100	0.624	0.624	ns	21.38	c("Early", "Healthy")	1	2	-0.118	no change
237	Early.Healthy	ATL3_HUMAN	Log.Intensity	Early	Healthy	15	15	157	0.068	0.101	ns	15.299	c("Early", "Healthy")	1	2	0.167	no change
238	Early.Healthy	ATL4_HUMAN	Log.Intensity	Early	Healthy	15	15	54	0.014	0.035	*	21.374	c("Early", "Healthy")	1	2	-0.444	down regulated below FC thershold
239	Early.Healthy	ATPA_HUMAN	Log.Intensity	Early	Healthy	15	15	109	0.902	1	ns	21.805	c("Early", "Healthy")	1	2	-0.106	no change
240	Early.Healthy	ATPB_HUMAN	Log.Intensity	Early	Healthy	15	15	42	0.003	0.004	**	20.079	c("Early", "Healthy")	1	2	-0.934	down regulated above FC thershold
241	Early.Healthy	ATPD_HUMAN	Log.Intensity	Early	Healthy	15	15	119	0.806	0.902	ns	16.991	c("Early", "Healthy")	1	2	-0.007	no change
242	Early.Healthy	ATPO_HUMAN	Log.Intensity	Early	Healthy	15	15	94	0.461	0.692	ns	16.195	c("Early", "Healthy")	1	2	-0.021	no change
243	Early.Healthy	ATRN_HUMAN	Log.Intensity	Early	Healthy	15	15	131	0.461	0.729	ns	23.743	c("Early", "Healthy")	1	2	0.188	no change
244	Early.Healthy	ATRN1_HUMAN	Log.Intensity	Early	Healthy	15	15	70	0.081	0.189	ns	20.566	c("Early", "Healthy")	1	2	-0.92	no change
245	Early.Healthy	ATS13_HUMAN	Log.Intensity	Early	Healthy	15	15	88	0.325	0.325	ns	22.372	c("Early", "Healthy")	1	2	-0.141	no change
246	Early.Healthy	ATS8_HUMAN	Log.Intensity	Early	Healthy	15	15	72	0.098	0.146	ns	16.238	c("Early", "Healthy")	1	2	-0.452	no change
247	Early.Healthy	B2MG_HUMAN	Log.Intensity	Early	Healthy	15	15	171	0.014	0.035	*	24.202	c("Early", "Healthy")	1	2	0.323	up regulated below FC thershold
248	Early.Healthy	B3AT_HUMAN	Log.Intensity	Early	Healthy	15	15	53	0.013	0.025	*	20.175	c("Early", "Healthy")	1	2	-0.873	down regulated above FC thershold
249	Early.Healthy	B3GA3_HUMAN	Log.Intensity	Early	Healthy	15	15	100	0.624	0.87	ns	16.555	c("Early", "Healthy")	1	2	0.219	no change
250	Early.Healthy	B3GL1_HUMAN	Log.Intensity	Early	Healthy	15	15	64	0.045	0.136	ns	16.275	c("Early", "Healthy")	1	2	-0.338	no change
251	Early.Healthy	B3GN2_HUMAN	Log.Intensity	Early	Healthy	15	15	112	1	1	ns	24.41	c("Early", "Healthy")	1	2	0.336	no change
252	Early.Healthy	B3GN7_HUMAN	Log.Intensity	Early	Healthy	15	15	41	0.002	0.003	**	18.018	c("Early", "Healthy")	1	2	-1.272	down regulated above FC thershold
253	Early.Healthy	B3GN8_HUMAN	Log.Intensity	Early	Healthy	15	15	106	0.806	0.806	ns	19.659	c("Early", "Healthy")	1	2	0.014	no change
254	Early.Healthy	B4GA1_HUMAN	Log.Intensity	Early	Healthy	15	15	83	0.233	0.375	ns	19.851	c("Early", "Healthy")	1	2	-0.333	no change
255	Early.Healthy	B4GT1_HUMAN	Log.Intensity	Early	Healthy	15	15	196	0.000264	0.000792	***	19.392	c("Early", "Healthy")	1	2	0.51	up regulated above FC thershold
256	Early.Healthy	BAAT_HUMAN	Log.Intensity	Early	Healthy	15	15	91	0.389	0.775	ns	16.963	c("Early", "Healthy")	1	2	-0.064	no change
257	Early.Healthy	BACH_HUMAN	Log.Intensity	Early	Healthy	15	15	114	0.967	0.967	ns	16.653	c("Early", "Healthy")	1	2	-0.014	no change
258	Early.Healthy	BAP31_HUMAN	Log.Intensity	Early	Healthy	15	15	73	0.106	0.318	ns	19.067	c("Early", "Healthy")	1	2	-0.357	no change
259	Early.Healthy	BASI_HUMAN	Log.Intensity	Early	Healthy	15	15	111	0.967	0.967	ns	15.671	c("Early", "Healthy")	1	2	0.019	no change
260	Early.Healthy	BASP1_HUMAN	Log.Intensity	Early	Healthy	15	15	108	0.87	0.87	ns	19.9	c("Early", "Healthy")	1	2	0.119	no change
261	Early.Healthy	BAX_HUMAN	Log.Intensity	Early	Healthy	15	15	80	0.187	0.28	ns	17.73	c("Early", "Healthy")	1	2	-0.148	no change
262	Early.Healthy	BCAM_HUMAN	Log.Intensity	Early	Healthy	15	15	53	0.013	0.038	*	18.788	c("Early", "Healthy")	1	2	-0.409	down regulated below FC thershold
263	Early.Healthy	BGAL_HUMAN	Log.Intensity	Early	Healthy	15	15	128	0.539	0.806	ns	15.721	c("Early", "Healthy")	1	2	0.134	no change
264	Early.Healthy	BGH3_HUMAN	Log.Intensity	Early	Healthy	15	15	61	0.033	0.068	ns	25.023	c("Early", "Healthy")	1	2	-0.373	no change
265	Early.Healthy	BGLR_HUMAN	Log.Intensity	Early	Healthy	15	15	67	0.061	0.092	ns	19.969	c("Early", "Healthy")	1	2	-0.75	no change
266	Early.Healthy	BHMT1_HUMAN	Log.Intensity	Early	Healthy	15	15	90	0.367	0.624	ns	21.136	c("Early", "Healthy")	1	2	-0.334	no change
267	Early.Healthy	BHMT2_HUMAN	Log.Intensity	Early	Healthy	15	15	85	0.267	0.618	ns	23.109	c("Early", "Healthy")	1	2	-0.472	no change
268	Early.Healthy	BICL2_HUMAN	Log.Intensity	Early	Healthy	15	15	113	1	1	ns	15.653	c("Early", "Healthy")	1	2	0.023	no change
269	Early.Healthy	BID_HUMAN	Log.Intensity	Early	Healthy	15	15	159	0.056	0.083	ns	16.539	c("Early", "Healthy")	1	2	0.226	no change
270	Early.Healthy	BIEA_HUMAN	Log.Intensity	Early	Healthy	15	15	44	0.004	0.011	*	18.504	c("Early", "Healthy")	1	2	-0.929	down regulated above FC thershold
271	Early.Healthy	BIN2_HUMAN	Log.Intensity	Early	Healthy	15	15	78	0.161	0.483	ns	19.604	c("Early", "Healthy")	1	2	-0.402	no change
272	Early.Healthy	BIP_HUMAN	Log.Intensity	Early	Healthy	15	15	117	0.87	0.87	ns	21.863	c("Early", "Healthy")	1	2	0.038	no change
273	Early.Healthy	BLMH_HUMAN	Log.Intensity	Early	Healthy	15	15	119	0.806	0.806	ns	20.57	c("Early", "Healthy")	1	2	0.232	no change
274	Early.Healthy	BLVRB_HUMAN	Log.Intensity	Early	Healthy	15	15	80	0.187	0.28	ns	22.595	c("Early", "Healthy")	1	2	-0.442	no change
275	Early.Healthy	BMP1_HUMAN	Log.Intensity	Early	Healthy	15	15	100	0.624	0.624	ns	18.529	c("Early", "Healthy")	1	2	0.134	no change
276	Early.Healthy	BMP10_HUMAN	Log.Intensity	Early	Healthy	15	15	128	0.539	0.838	ns	16.233	c("Early", "Healthy")	1	2	0.476	no change
277	Early.Healthy	BOC_HUMAN	Log.Intensity	Early	Healthy	15	15	117	0.87	0.87	ns	16.144	c("Early", "Healthy")	1	2	-0.059	no change
278	Early.Healthy	BOLA2_HUMAN	Log.Intensity	Early	Healthy	15	15	87	0.305	0.653	ns	22.15	c("Early", "Healthy")	1	2	-0.59	no change
279	Early.Healthy	BPI_HUMAN	Log.Intensity	Early	Healthy	15	15	140	0.267	0.4	ns	16.883	c("Early", "Healthy")	1	2	0.096	no change
280	Early.Healthy	BPIB1_HUMAN	Log.Intensity	Early	Healthy	15	15	90	0.367	0.808	ns	18.367	c("Early", "Healthy")	1	2	-0.441	no change
281	Early.Healthy	BPNT1_HUMAN	Log.Intensity	Early	Healthy	15	15	124	0.653	0.653	ns	16.181	c("Early", "Healthy")	1	2	-0.026	no change
282	Early.Healthy	BROX_HUMAN	Log.Intensity	Early	Healthy	15	15	97	0.539	0.539	ns	16.717	c("Early", "Healthy")	1	2	-0.064	no change
283	Early.Healthy	BSSP4_HUMAN	Log.Intensity	Early	Healthy	15	15	86	0.285	0.654	ns	16.821	c("Early", "Healthy")	1	2	-0.155	no change
284	Early.Healthy	BST1_HUMAN	Log.Intensity	Early	Healthy	15	15	63	0.041	0.122	ns	21.784	c("Early", "Healthy")	1	2	-0.658	no change
285	Early.Healthy	BT2A1_HUMAN;BT2A2_HUMAN	Log.Intensity	Early	Healthy	15	15	81	0.202	0.606	ns	16.46	c("Early", "Healthy")	1	2	-0.354	no change
286	Early.Healthy	BTD_HUMAN	Log.Intensity	Early	Healthy	15	15	126	0.595	0.595	ns	24.386	c("Early", "Healthy")	1	2	0.053	no change
287	Early.Healthy	BTK_HUMAN	Log.Intensity	Early	Healthy	15	15	110	0.935	0.935	ns	17.565	c("Early", "Healthy")	1	2	-0.114	no change
288	Early.Healthy	BUP1_HUMAN	Log.Intensity	Early	Healthy	15	15	124	0.653	0.653	ns	17.507	c("Early", "Healthy")	1	2	0.222	no change
289	Early.Healthy	BZW1_HUMAN	Log.Intensity	Early	Healthy	15	15	125	0.624	0.624	ns	18.155	c("Early", "Healthy")	1	2	0.541	no change
290	Early.Healthy	BZW2_HUMAN	Log.Intensity	Early	Healthy	15	15	102	0.683	0.683	ns	16.821	c("Early", "Healthy")	1	2	0.048	no change
291	Early.Healthy	C163A_HUMAN	Log.Intensity	Early	Healthy	15	15	68	0.068	0.111	ns	23.328	c("Early", "Healthy")	1	2	-0.408	no change
292	Early.Healthy	C1QA_HUMAN	Log.Intensity	Early	Healthy	15	15	111	0.967	1	ns	26.559	c("Early", "Healthy")	1	2	0.029	no change
293	Early.Healthy	C1QB_HUMAN	Log.Intensity	Early	Healthy	15	15	110	0.935	0.935	ns	28.55	c("Early", "Healthy")	1	2	-0.007	no change
294	Early.Healthy	C1QC_HUMAN	Log.Intensity	Early	Healthy	15	15	76	0.137	0.261	ns	24.68	c("Early", "Healthy")	1	2	-0.168	no change
295	Early.Healthy	C1QR1_HUMAN	Log.Intensity	Early	Healthy	15	15	106	0.806	0.806	ns	21.145	c("Early", "Healthy")	1	2	-0.084	no change
296	Early.Healthy	C1QT1_HUMAN	Log.Intensity	Early	Healthy	15	15	90	0.367	0.55	ns	18.112	c("Early", "Healthy")	1	2	-0.359	no change
297	Early.Healthy	C1QT3_HUMAN	Log.Intensity	Early	Healthy	15	15	141	0.25	0.25	ns	19.032	c("Early", "Healthy")	1	2	0.182	no change
298	Early.Healthy	C1QT5_HUMAN	Log.Intensity	Early	Healthy	15	15	56	0.019	0.028	*	19.352	c("Early", "Healthy")	1	2	-0.527	down regulated above FC thershold
299	Early.Healthy	C1R_HUMAN	Log.Intensity	Early	Healthy	15	15	152	0.106	0.318	ns	26.598	c("Early", "Healthy")	1	2	0.286	no change
300	Early.Healthy	C1RL_HUMAN	Log.Intensity	Early	Healthy	15	15	133	0.412	0.618	ns	23.92	c("Early", "Healthy")	1	2	0.243	no change
301	Early.Healthy	C1S_HUMAN	Log.Intensity	Early	Healthy	15	15	112	1	1	ns	27.529	c("Early", "Healthy")	1	2	0.144	no change
302	Early.Healthy	C1T9A_HUMAN	Log.Intensity	Early	Healthy	15	15	111	0.967	0.967	ns	14.975	c("Early", "Healthy")	1	2	-0.14	no change
303	Early.Healthy	C1TC_HUMAN	Log.Intensity	Early	Healthy	15	15	64	0.045	0.068	ns	18.412	c("Early", "Healthy")	1	2	-0.253	no change
304	Early.Healthy	C4BPA_HUMAN	Log.Intensity	Early	Healthy	15	15	147	0.161	0.483	ns	28.823	c("Early", "Healthy")	1	2	0.165	no change
305	Early.Healthy	C4BPB_HUMAN	Log.Intensity	Early	Healthy	15	15	195	0.000323	0.000969	***	24.073	c("Early", "Healthy")	1	2	0.354	up regulated below FC thershold
306	Early.Healthy	CA2D1_HUMAN	Log.Intensity	Early	Healthy	15	15	121	0.744	1	ns	20.859	c("Early", "Healthy")	1	2	0.06	no change
307	Early.Healthy	CA2D2_HUMAN	Log.Intensity	Early	Healthy	15	15	101	0.653	0.744	ns	15.38	c("Early", "Healthy")	1	2	-0.091	no change
308	Early.Healthy	CAB39_HUMAN	Log.Intensity	Early	Healthy	15	15	70	0.081	0.244	ns	16.799	c("Early", "Healthy")	1	2	-0.193	no change
309	Early.Healthy	CAB45_HUMAN	Log.Intensity	Early	Healthy	15	15	124	0.653	0.653	ns	16.804	c("Early", "Healthy")	1	2	-0.018	no change
310	Early.Healthy	CAD11_HUMAN	Log.Intensity	Early	Healthy	15	15	76	0.137	0.411	ns	18.136	c("Early", "Healthy")	1	2	-0.24	no change
311	Early.Healthy	CAD13_HUMAN	Log.Intensity	Early	Healthy	15	15	132	0.436	0.654	ns	21.153	c("Early", "Healthy")	1	2	0.205	no change
312	Early.Healthy	CAD15_HUMAN	Log.Intensity	Early	Healthy	15	15	64	0.045	0.068	ns	17.48	c("Early", "Healthy")	1	2	-0.511	no change
313	Early.Healthy	CAD16_HUMAN	Log.Intensity	Early	Healthy	15	15	69	0.074	0.223	ns	17.843	c("Early", "Healthy")	1	2	-0.45	no change
314	Early.Healthy	CAD17_HUMAN	Log.Intensity	Early	Healthy	15	15	41	0.002	0.007	**	18.652	c("Early", "Healthy")	1	2	-1.292	down regulated above FC thershold
315	Early.Healthy	CAD19_HUMAN	Log.Intensity	Early	Healthy	15	15	101	0.653	0.653	ns	15.649	c("Early", "Healthy")	1	2	0	no change
316	Early.Healthy	CAD23_HUMAN	Log.Intensity	Early	Healthy	15	15	137	0.325	0.488	ns	18.339	c("Early", "Healthy")	1	2	0.647	no change
317	Early.Healthy	CADH1_HUMAN	Log.Intensity	Early	Healthy	15	15	73	0.106	0.159	ns	22.104	c("Early", "Healthy")	1	2	-0.435	no change
318	Early.Healthy	CADH2_HUMAN	Log.Intensity	Early	Healthy	15	15	141	0.25	0.375	ns	21.586	c("Early", "Healthy")	1	2	0.327	no change
319	Early.Healthy	CADH3_HUMAN	Log.Intensity	Early	Healthy	15	15	125	0.624	0.744	ns	16.308	c("Early", "Healthy")	1	2	-0.01	no change
320	Early.Healthy	CADH5_HUMAN	Log.Intensity	Early	Healthy	15	15	104	0.744	0.744	ns	24.589	c("Early", "Healthy")	1	2	-0.12	no change
321	Early.Healthy	CADH6_HUMAN	Log.Intensity	Early	Healthy	15	15	39	0.002	0.005	**	20.947	c("Early", "Healthy")	1	2	-0.425	down regulated below FC thershold
322	Early.Healthy	CADM1_HUMAN	Log.Intensity	Early	Healthy	15	15	119	0.806	0.902	ns	19.94	c("Early", "Healthy")	1	2	0.081	no change
323	Early.Healthy	CADM3_HUMAN	Log.Intensity	Early	Healthy	15	15	100	0.624	0.624	ns	16.284	c("Early", "Healthy")	1	2	-0.089	no change
324	Early.Healthy	CADM4_HUMAN	Log.Intensity	Early	Healthy	15	15	129	0.512	0.512	ns	18.038	c("Early", "Healthy")	1	2	0.212	no change
325	Early.Healthy	CAH1_HUMAN	Log.Intensity	Early	Healthy	15	15	89	0.345	0.345	ns	25.227	c("Early", "Healthy")	1	2	-0.207	no change
326	Early.Healthy	CAH2_HUMAN	Log.Intensity	Early	Healthy	15	15	73	0.106	0.189	ns	23.019	c("Early", "Healthy")	1	2	-0.485	no change
327	Early.Healthy	CAH3_HUMAN	Log.Intensity	Early	Healthy	15	15	193	0.000478	0.001	**	22.398	c("Early", "Healthy")	1	2	1.474	up regulated above FC thershold
328	Early.Healthy	CAH4_HUMAN	Log.Intensity	Early	Healthy	15	15	129	0.512	0.512	ns	16.084	c("Early", "Healthy")	1	2	0.185	no change
329	Early.Healthy	CAHD1_HUMAN	Log.Intensity	Early	Healthy	15	15	67	0.061	0.184	ns	16.715	c("Early", "Healthy")	1	2	-0.669	no change
330	Early.Healthy	CALD1_HUMAN	Log.Intensity	Early	Healthy	15	15	82	0.217	0.651	ns	19.305	c("Early", "Healthy")	1	2	-1.569	no change
331	Early.Healthy	CALL3_HUMAN	Log.Intensity	Early	Healthy	15	15	87	0.305	0.744	ns	22.022	c("Early", "Healthy")	1	2	-2.661	no change
332	Early.Healthy	CALL5_HUMAN	Log.Intensity	Early	Healthy	15	15	123	0.683	0.967	ns	23.036	c("Early", "Healthy")	1	2	0.8	no change
333	Early.Healthy	CALM1_HUMAN;CALM2_HUMAN;CALM3_HUMAN	Log.Intensity	Early	Healthy	15	15	89	0.345	0.518	ns	19.961	c("Early", "Healthy")	1	2	0.012	no change
334	Early.Healthy	CALR_HUMAN	Log.Intensity	Early	Healthy	15	15	158	0.061	0.092	ns	21.263	c("Early", "Healthy")	1	2	0.594	no change
335	Early.Healthy	CALU_HUMAN	Log.Intensity	Early	Healthy	15	15	129	0.512	0.768	ns	18.958	c("Early", "Healthy")	1	2	0.003	no change
336	Early.Healthy	CALX_HUMAN	Log.Intensity	Early	Healthy	15	15	159	0.056	0.134	ns	18.519	c("Early", "Healthy")	1	2	0.739	no change
337	Early.Healthy	CAMP_HUMAN	Log.Intensity	Early	Healthy	15	15	157	0.068	0.101	ns	21.408	c("Early", "Healthy")	1	2	1.135	no change
338	Early.Healthy	CAN1_HUMAN	Log.Intensity	Early	Healthy	15	15	70	0.081	0.122	ns	20.374	c("Early", "Healthy")	1	2	-0.519	no change
339	Early.Healthy	CAN2_HUMAN	Log.Intensity	Early	Healthy	15	15	106	0.806	0.902	ns	17.925	c("Early", "Healthy")	1	2	0.014	no change
340	Early.Healthy	CAND1_HUMAN	Log.Intensity	Early	Healthy	15	15	74	0.116	0.348	ns	18.01	c("Early", "Healthy")	1	2	-0.195	no change
341	Early.Healthy	CANT1_HUMAN	Log.Intensity	Early	Healthy	15	15	75	0.126	0.303	ns	17.138	c("Early", "Healthy")	1	2	-0.25	no change
342	Early.Healthy	CAP1_HUMAN	Log.Intensity	Early	Healthy	15	15	85	0.267	0.4	ns	21.103	c("Early", "Healthy")	1	2	-1.624	no change
343	Early.Healthy	CAP7_HUMAN	Log.Intensity	Early	Healthy	15	15	150	0.126	0.28	ns	18.078	c("Early", "Healthy")	1	2	0.424	no change
344	Early.Healthy	CAPG_HUMAN	Log.Intensity	Early	Healthy	15	15	80	0.187	0.28	ns	19.535	c("Early", "Healthy")	1	2	-0.394	no change
345	Early.Healthy	CAPZB_HUMAN	Log.Intensity	Early	Healthy	15	15	82	0.217	0.651	ns	19.117	c("Early", "Healthy")	1	2	-0.899	no change
346	Early.Healthy	CAR18_HUMAN	Log.Intensity	Early	Healthy	15	15	120	0.775	0.806	ns	17.816	c("Early", "Healthy")	1	2	0.034	no change
347	Early.Healthy	CASP3_HUMAN	Log.Intensity	Early	Healthy	15	15	93	0.436	0.436	ns	17.061	c("Early", "Healthy")	1	2	-0.02	no change
348	Early.Healthy	CASP6_HUMAN	Log.Intensity	Early	Healthy	15	15	125	0.624	0.624	ns	15.49	c("Early", "Healthy")	1	2	0.168	no change
349	Early.Healthy	CASPE_HUMAN	Log.Intensity	Early	Healthy	15	15	70	0.081	0.244	ns	20.791	c("Early", "Healthy")	1	2	-0.188	no change
350	Early.Healthy	CASS4_HUMAN	Log.Intensity	Early	Healthy	15	15	149	0.137	0.411	ns	14.986	c("Early", "Healthy")	1	2	0.182	no change
351	Early.Healthy	CATA_HUMAN	Log.Intensity	Early	Healthy	15	15	128	0.539	0.902	ns	23.084	c("Early", "Healthy")	1	2	0.233	no change
352	Early.Healthy	CATB_HUMAN	Log.Intensity	Early	Healthy	15	15	78	0.161	0.483	ns	22.06	c("Early", "Healthy")	1	2	-0.736	no change
353	Early.Healthy	CATC_HUMAN	Log.Intensity	Early	Healthy	15	15	114	0.967	0.967	ns	19.873	c("Early", "Healthy")	1	2	0.143	no change
354	Early.Healthy	CATD_HUMAN	Log.Intensity	Early	Healthy	15	15	101	0.653	0.87	ns	22.905	c("Early", "Healthy")	1	2	0.152	no change
355	Early.Healthy	CATF_HUMAN	Log.Intensity	Early	Healthy	15	15	45	0.004	0.013	*	19.788	c("Early", "Healthy")	1	2	-0.805	down regulated above FC thershold
356	Early.Healthy	CATG_HUMAN	Log.Intensity	Early	Healthy	15	15	174	0.01	0.03	*	20.398	c("Early", "Healthy")	1	2	0.766	up regulated above FC thershold
357	Early.Healthy	CATH_HUMAN	Log.Intensity	Early	Healthy	15	15	44	0.004	0.011	*	19.077	c("Early", "Healthy")	1	2	-0.788	down regulated above FC thershold
358	Early.Healthy	CATL1_HUMAN	Log.Intensity	Early	Healthy	15	15	139	0.285	0.428	ns	18.246	c("Early", "Healthy")	1	2	0.214	no change
359	Early.Healthy	CATO_HUMAN	Log.Intensity	Early	Healthy	15	15	121	0.744	0.744	ns	19.529	c("Early", "Healthy")	1	2	0.121	no change
360	Early.Healthy	CATS_HUMAN	Log.Intensity	Early	Healthy	15	15	89	0.345	0.683	ns	20.859	c("Early", "Healthy")	1	2	-0.054	no change
361	Early.Healthy	CATZ_HUMAN	Log.Intensity	Early	Healthy	15	15	127	0.567	0.567	ns	20.903	c("Early", "Healthy")	1	2	0.044	no change
362	Early.Healthy	CAVN2_HUMAN	Log.Intensity	Early	Healthy	15	15	86	0.285	0.428	ns	19.95	c("Early", "Healthy")	1	2	-1.909	no change
363	Early.Healthy	CAYP1_HUMAN	Log.Intensity	Early	Healthy	15	15	90	0.367	0.55	ns	20.366	c("Early", "Healthy")	1	2	-0.031	no change
364	Early.Healthy	CAZA1_HUMAN	Log.Intensity	Early	Healthy	15	15	69	0.074	0.223	ns	18.886	c("Early", "Healthy")	1	2	-0.906	no change
365	Early.Healthy	CAZA2_HUMAN	Log.Intensity	Early	Healthy	15	15	79	0.174	0.522	ns	18.412	c("Early", "Healthy")	1	2	-0.809	no change
366	Early.Healthy	CBG_HUMAN	Log.Intensity	Early	Healthy	15	15	110	0.935	0.935	ns	26.15	c("Early", "Healthy")	1	2	-0.046	no change
367	Early.Healthy	CBLN1_HUMAN	Log.Intensity	Early	Healthy	15	15	117	0.87	0.87	ns	21.067	c("Early", "Healthy")	1	2	0.144	no change
368	Early.Healthy	CBLN2_HUMAN	Log.Intensity	Early	Healthy	15	15	89	0.345	0.345	ns	19.384	c("Early", "Healthy")	1	2	-0.241	no change
369	Early.Healthy	CBLN3_HUMAN	Log.Intensity	Early	Healthy	15	15	130	0.486	0.892	ns	17.094	c("Early", "Healthy")	1	2	0.058	no change
370	Early.Healthy	CBLN4_HUMAN	Log.Intensity	Early	Healthy	15	15	125	0.624	0.902	ns	20.495	c("Early", "Healthy")	1	2	-0.109	no change
371	Early.Healthy	CBPA1_HUMAN	Log.Intensity	Early	Healthy	15	15	58	0.024	0.07	ns	19.546	c("Early", "Healthy")	1	2	-0.485	no change
372	Early.Healthy	CBPA2_HUMAN	Log.Intensity	Early	Healthy	15	15	100	0.624	0.87	ns	17.845	c("Early", "Healthy")	1	2	-0.236	no change
373	Early.Healthy	CBPA3_HUMAN	Log.Intensity	Early	Healthy	15	15	97	0.539	0.935	ns	17.964	c("Early", "Healthy")	1	2	-0.136	no change
374	Early.Healthy	CBPA4_HUMAN	Log.Intensity	Early	Healthy	15	15	55	0.016	0.049	*	19.796	c("Early", "Healthy")	1	2	-0.548	down regulated above FC thershold
375	Early.Healthy	CBPB1_HUMAN	Log.Intensity	Early	Healthy	15	15	56	0.019	0.056	ns	18.97	c("Early", "Healthy")	1	2	-0.817	no change
376	Early.Healthy	CBPB2_HUMAN	Log.Intensity	Early	Healthy	15	15	125	0.624	0.806	ns	25.684	c("Early", "Healthy")	1	2	0.176	no change
377	Early.Healthy	CBPD_HUMAN	Log.Intensity	Early	Healthy	15	15	95	0.486	0.892	ns	17.696	c("Early", "Healthy")	1	2	-0.109	no change
378	Early.Healthy	CBPE_HUMAN	Log.Intensity	Early	Healthy	15	15	85	0.267	0.4	ns	17.717	c("Early", "Healthy")	1	2	-0.611	no change
379	Early.Healthy	CBPM_HUMAN	Log.Intensity	Early	Healthy	15	15	43	0.003	0.009	**	17.889	c("Early", "Healthy")	1	2	-0.476	down regulated below FC thershold
380	Early.Healthy	CBPN_HUMAN	Log.Intensity	Early	Healthy	15	15	180	0.004	0.013	*	26.241	c("Early", "Healthy")	1	2	0.314	up regulated below FC thershold
381	Early.Healthy	CBPQ_HUMAN	Log.Intensity	Early	Healthy	15	15	9	1.25e-06	3.75e-06	****	20.467	c("Early", "Healthy")	1	2	-1.246	down regulated above FC thershold
382	Early.Healthy	CBR1_HUMAN	Log.Intensity	Early	Healthy	15	15	72	0.098	0.292	ns	19.669	c("Early", "Healthy")	1	2	-0.376	no change
383	Early.Healthy	CBR3_HUMAN	Log.Intensity	Early	Healthy	15	15	93	0.436	0.808	ns	18.414	c("Early", "Healthy")	1	2	-0.113	no change
384	Early.Healthy	CBR4_HUMAN	Log.Intensity	Early	Healthy	15	15	72	0.098	0.292	ns	16.851	c("Early", "Healthy")	1	2	-0.185	no change
385	Early.Healthy	CBSL_HUMAN;CBS_HUMAN	Log.Intensity	Early	Healthy	15	15	104	0.744	0.744	ns	18.739	c("Early", "Healthy")	1	2	-0.291	no change
386	Early.Healthy	CC146_HUMAN	Log.Intensity	Early	Healthy	15	15	116	0.902	0.902	ns	17.061	c("Early", "Healthy")	1	2	0.447	no change
387	Early.Healthy	CCAR2_HUMAN	Log.Intensity	Early	Healthy	15	15	134	0.389	0.584	ns	16.306	c("Early", "Healthy")	1	2	0.125	no change
388	Early.Healthy	CCD47_HUMAN	Log.Intensity	Early	Healthy	15	15	102	0.683	0.683	ns	15.089	c("Early", "Healthy")	1	2	-0.056	no change
389	Early.Healthy	CCD80_HUMAN	Log.Intensity	Early	Healthy	15	15	169	0.019	0.056	ns	15.935	c("Early", "Healthy")	1	2	0.371	no change
390	Early.Healthy	CCL14_HUMAN	Log.Intensity	Early	Healthy	15	15	138	0.305	0.618	ns	21.001	c("Early", "Healthy")	1	2	0.522	no change
391	Early.Healthy	CCL16_HUMAN	Log.Intensity	Early	Healthy	15	15	106	0.806	0.806	ns	19.06	c("Early", "Healthy")	1	2	0.317	no change
392	Early.Healthy	CCL21_HUMAN	Log.Intensity	Early	Healthy	15	15	103	0.713	0.713	ns	17.907	c("Early", "Healthy")	1	2	-0.015	no change
393	Early.Healthy	CCL23_HUMAN	Log.Intensity	Early	Healthy	15	15	199	0.00014	0.00042	***	19.069	c("Early", "Healthy")	1	2	0.931	up regulated above FC thershold
394	Early.Healthy	CCL5_HUMAN	Log.Intensity	Early	Healthy	15	15	130	0.486	0.729	ns	19.547	c("Early", "Healthy")	1	2	0.381	no change
395	Early.Healthy	CCN2_HUMAN	Log.Intensity	Early	Healthy	15	15	133	0.412	0.618	ns	18.108	c("Early", "Healthy")	1	2	1.257	no change
396	Early.Healthy	CCS_HUMAN	Log.Intensity	Early	Healthy	15	15	104	0.744	0.744	ns	16.962	c("Early", "Healthy")	1	2	-0.443	no change
397	Early.Healthy	CD109_HUMAN	Log.Intensity	Early	Healthy	15	15	59	0.026	0.079	ns	20.874	c("Early", "Healthy")	1	2	-0.427	no change
398	Early.Healthy	CD14_HUMAN	Log.Intensity	Early	Healthy	15	15	175	0.009	0.026	*	26.334	c("Early", "Healthy")	1	2	0.265	up regulated below FC thershold
399	Early.Healthy	CD151_HUMAN	Log.Intensity	Early	Healthy	15	15	94	0.461	0.461	ns	18.098	c("Early", "Healthy")	1	2	-0.088	no change
400	Early.Healthy	CD166_HUMAN	Log.Intensity	Early	Healthy	15	15	88	0.325	0.488	ns	20.422	c("Early", "Healthy")	1	2	-0.4	no change
401	Early.Healthy	CD177_HUMAN	Log.Intensity	Early	Healthy	15	15	138	0.305	0.683	ns	17.192	c("Early", "Healthy")	1	2	0.226	no change
402	Early.Healthy	CD1D_HUMAN	Log.Intensity	Early	Healthy	15	15	112	1	1	ns	17.196	c("Early", "Healthy")	1	2	0.086	no change
403	Early.Healthy	CD209_HUMAN	Log.Intensity	Early	Healthy	15	15	88	0.325	0.85	ns	14.996	c("Early", "Healthy")	1	2	-0.072	no change
404	Early.Healthy	CD248_HUMAN	Log.Intensity	Early	Healthy	15	15	98	0.567	0.595	ns	18.17	c("Early", "Healthy")	1	2	-0.071	no change
405	Early.Healthy	CD276_HUMAN	Log.Intensity	Early	Healthy	15	15	100	0.624	0.775	ns	16.298	c("Early", "Healthy")	1	2	-0.073	no change
406	Early.Healthy	CD33_HUMAN	Log.Intensity	Early	Healthy	15	15	93	0.436	0.436	ns	15.59	c("Early", "Healthy")	1	2	-0.164	no change
407	Early.Healthy	CD34_HUMAN	Log.Intensity	Early	Healthy	15	15	100	0.624	0.624	ns	18.378	c("Early", "Healthy")	1	2	0.088	no change
408	Early.Healthy	CD36_HUMAN	Log.Intensity	Early	Healthy	15	15	75	0.126	0.326	ns	17.205	c("Early", "Healthy")	1	2	-0.408	no change
409	Early.Healthy	CD44_HUMAN	Log.Intensity	Early	Healthy	15	15	90	0.367	0.584	ns	23.58	c("Early", "Healthy")	1	2	-0.193	no change
410	Early.Healthy	CD47_HUMAN	Log.Intensity	Early	Healthy	15	15	43	0.003	0.009	**	18.096	c("Early", "Healthy")	1	2	-0.577	down regulated above FC thershold
411	Early.Healthy	CD48_HUMAN	Log.Intensity	Early	Healthy	15	15	123	0.683	0.713	ns	16.887	c("Early", "Healthy")	1	2	0.125	no change
412	Early.Healthy	CD53_HUMAN	Log.Intensity	Early	Healthy	15	15	96	0.512	0.768	ns	15.682	c("Early", "Healthy")	1	2	-0.166	no change
413	Early.Healthy	CD59_HUMAN	Log.Intensity	Early	Healthy	15	15	164	0.033	0.049	*	19.479	c("Early", "Healthy")	1	2	0.319	up regulated below FC thershold
414	Early.Healthy	CD5L_HUMAN	Log.Intensity	Early	Healthy	15	15	78	0.161	0.242	ns	27.172	c("Early", "Healthy")	1	2	-0.73	no change
415	Early.Healthy	CD86_HUMAN	Log.Intensity	Early	Healthy	15	15	134	0.389	0.806	ns	14.984	c("Early", "Healthy")	1	2	0.334	no change
416	Early.Healthy	CD8A_HUMAN	Log.Intensity	Early	Healthy	15	15	95	0.486	0.595	ns	20.292	c("Early", "Healthy")	1	2	-0.212	no change
417	Early.Healthy	CD9_HUMAN	Log.Intensity	Early	Healthy	15	15	110	0.935	0.935	ns	16.75	c("Early", "Healthy")	1	2	-0.047	no change
418	Early.Healthy	CD99_HUMAN	Log.Intensity	Early	Healthy	15	15	143	0.217	0.217	ns	17.302	c("Early", "Healthy")	1	2	0.226	no change
419	Early.Healthy	CDC37_HUMAN	Log.Intensity	Early	Healthy	15	15	65	0.05	0.075	ns	18.812	c("Early", "Healthy")	1	2	-1.102	no change
420	Early.Healthy	CDC42_HUMAN	Log.Intensity	Early	Healthy	15	15	70	0.081	0.244	ns	19.144	c("Early", "Healthy")	1	2	-0.275	no change
421	Early.Healthy	CDD_HUMAN	Log.Intensity	Early	Healthy	15	15	87	0.305	0.458	ns	17.175	c("Early", "Healthy")	1	2	-0.402	no change
422	Early.Healthy	CDHR2_HUMAN	Log.Intensity	Early	Healthy	15	15	79	0.174	0.261	ns	20.451	c("Early", "Healthy")	1	2	-1.912	no change
423	Early.Healthy	CDHR5_HUMAN	Log.Intensity	Early	Healthy	15	15	115	0.935	0.935	ns	21.488	c("Early", "Healthy")	1	2	0.06	no change
424	Early.Healthy	CDKL3_HUMAN	Log.Intensity	Early	Healthy	15	15	148	0.148	0.222	ns	19.86	c("Early", "Healthy")	1	2	0.653	no change
425	Early.Healthy	CDON_HUMAN	Log.Intensity	Early	Healthy	15	15	31	0.000394	0.001	**	16.777	c("Early", "Healthy")	1	2	-0.868	down regulated above FC thershold
426	Early.Healthy	CDSN_HUMAN	Log.Intensity	Early	Healthy	15	15	116	0.902	1	ns	21.911	c("Early", "Healthy")	1	2	-0.038	no change
427	Early.Healthy	CDV3_HUMAN	Log.Intensity	Early	Healthy	15	15	51	0.01	0.03	*	18.521	c("Early", "Healthy")	1	2	-0.956	down regulated above FC thershold
428	Early.Healthy	CEAM1_HUMAN	Log.Intensity	Early	Healthy	15	15	91	0.389	0.806	ns	18.849	c("Early", "Healthy")	1	2	-0.176	no change
429	Early.Healthy	CEIP2_HUMAN	Log.Intensity	Early	Healthy	15	15	131	0.461	0.512	ns	18.087	c("Early", "Healthy")	1	2	0.128	no change
430	Early.Healthy	CEL2A_HUMAN;CEL2B_HUMAN	Log.Intensity	Early	Healthy	15	15	126	0.595	0.892	ns	17.745	c("Early", "Healthy")	1	2	0.274	no change
431	Early.Healthy	CEL3A_HUMAN	Log.Intensity	Early	Healthy	15	15	63	0.041	0.122	ns	17.324	c("Early", "Healthy")	1	2	-1.033	no change
432	Early.Healthy	CEL3B_HUMAN	Log.Intensity	Early	Healthy	15	15	91	0.389	0.806	ns	19.321	c("Early", "Healthy")	1	2	-0.407	no change
433	Early.Healthy	CELR1_HUMAN	Log.Intensity	Early	Healthy	15	15	107	0.838	0.838	ns	15.933	c("Early", "Healthy")	1	2	0.015	no change
434	Early.Healthy	CEMIP_HUMAN	Log.Intensity	Early	Healthy	15	15	65	0.05	0.075	ns	17.242	c("Early", "Healthy")	1	2	-0.376	no change
435	Early.Healthy	CERU_HUMAN	Log.Intensity	Early	Healthy	15	15	171	0.014	0.044	*	29.14	c("Early", "Healthy")	1	2	0.253	up regulated below FC thershold
436	Early.Healthy	CETP_HUMAN	Log.Intensity	Early	Healthy	15	15	105	0.775	0.775	ns	20.169	c("Early", "Healthy")	1	2	-0.5	no change
437	Early.Healthy	CFAB_HUMAN	Log.Intensity	Early	Healthy	15	15	129	0.512	0.512	ns	28.951	c("Early", "Healthy")	1	2	0.06	no change
438	Early.Healthy	CFAD_HUMAN	Log.Intensity	Early	Healthy	15	15	121	0.744	0.935	ns	24.483	c("Early", "Healthy")	1	2	0.047	no change
439	Early.Healthy	CFAH_HUMAN	Log.Intensity	Early	Healthy	15	15	141	0.25	0.375	ns	28.778	c("Early", "Healthy")	1	2	0.148	no change
440	Early.Healthy	CFAI_HUMAN	Log.Intensity	Early	Healthy	15	15	138	0.305	0.488	ns	27.832	c("Early", "Healthy")	1	2	0.103	no change
441	Early.Healthy	CH10_HUMAN	Log.Intensity	Early	Healthy	15	15	73	0.106	0.318	ns	17.702	c("Early", "Healthy")	1	2	-1.755	no change
442	Early.Healthy	CH3L1_HUMAN	Log.Intensity	Early	Healthy	15	15	131	0.461	0.775	ns	23.547	c("Early", "Healthy")	1	2	0.615	no change
443	Early.Healthy	CH60_HUMAN	Log.Intensity	Early	Healthy	15	15	117	0.87	0.87	ns	16.353	c("Early", "Healthy")	1	2	-0.053	no change
444	Early.Healthy	CHAD_HUMAN	Log.Intensity	Early	Healthy	15	15	50	0.009	0.026	*	18.814	c("Early", "Healthy")	1	2	-1.094	down regulated above FC thershold
445	Early.Healthy	CHID1_HUMAN	Log.Intensity	Early	Healthy	15	15	105	0.775	0.775	ns	16.804	c("Early", "Healthy")	1	2	0.117	no change
446	Early.Healthy	CHIT1_HUMAN	Log.Intensity	Early	Healthy	15	15	182	0.003	0.009	**	20.11	c("Early", "Healthy")	1	2	1.636	up regulated above FC thershold
447	Early.Healthy	CHLE_HUMAN	Log.Intensity	Early	Healthy	15	15	99	0.595	0.595	ns	22.528	c("Early", "Healthy")	1	2	-0.147	no change
448	Early.Healthy	CHM1B_HUMAN	Log.Intensity	Early	Healthy	15	15	76	0.137	0.411	ns	17.973	c("Early", "Healthy")	1	2	-0.75	no change
449	Early.Healthy	CHM2A_HUMAN	Log.Intensity	Early	Healthy	15	15	92	0.412	0.539	ns	20.205	c("Early", "Healthy")	1	2	0.018	no change
450	Early.Healthy	CHM4A_HUMAN	Log.Intensity	Early	Healthy	15	15	97	0.539	0.539	ns	17.213	c("Early", "Healthy")	1	2	-0.168	no change
451	Early.Healthy	CHM4B_HUMAN	Log.Intensity	Early	Healthy	15	15	126	0.595	0.595	ns	17.334	c("Early", "Healthy")	1	2	0.195	no change
452	Early.Healthy	CHRD_HUMAN	Log.Intensity	Early	Healthy	15	15	99	0.595	0.935	ns	15.715	c("Early", "Healthy")	1	2	0	no change
453	Early.Healthy	CHRD1_HUMAN	Log.Intensity	Early	Healthy	15	15	96	0.512	0.567	ns	16.372	c("Early", "Healthy")	1	2	-0.088	no change
454	Early.Healthy	CHSP1_HUMAN	Log.Intensity	Early	Healthy	15	15	86	0.285	0.428	ns	17.088	c("Early", "Healthy")	1	2	-0.246	no change
455	Early.Healthy	CHST3_HUMAN	Log.Intensity	Early	Healthy	15	15	108	0.87	0.87	ns	16.847	c("Early", "Healthy")	1	2	-0.14	no change
456	Early.Healthy	CHSTA_HUMAN	Log.Intensity	Early	Healthy	15	15	95	0.486	0.713	ns	16.667	c("Early", "Healthy")	1	2	-0.339	no change
457	Early.Healthy	CHSTC_HUMAN	Log.Intensity	Early	Healthy	15	15	81	0.202	0.512	ns	17.632	c("Early", "Healthy")	1	2	-0.783	no change
458	Early.Healthy	CHSTF_HUMAN	Log.Intensity	Early	Healthy	15	15	100	0.624	0.967	ns	17.087	c("Early", "Healthy")	1	2	-0.02	no change
459	Early.Healthy	CILP1_HUMAN	Log.Intensity	Early	Healthy	15	15	36	0.000997	0.003	**	19.423	c("Early", "Healthy")	1	2	-0.794	down regulated above FC thershold
460	Early.Healthy	CILP2_HUMAN	Log.Intensity	Early	Healthy	15	15	54	0.014	0.022	*	18.869	c("Early", "Healthy")	1	2	-0.695	down regulated above FC thershold
461	Early.Healthy	CIP4_HUMAN	Log.Intensity	Early	Healthy	15	15	166	0.026	0.049	*	15.632	c("Early", "Healthy")	1	2	0.326	up regulated below FC thershold
462	Early.Healthy	CISY_HUMAN	Log.Intensity	Early	Healthy	15	15	81	0.202	0.35	ns	17.224	c("Early", "Healthy")	1	2	-0.06	no change
463	Early.Healthy	CK068_HUMAN	Log.Intensity	Early	Healthy	15	15	138	0.305	0.458	ns	15.624	c("Early", "Healthy")	1	2	0.199	no change
464	Early.Healthy	CKAP4_HUMAN	Log.Intensity	Early	Healthy	15	15	113	1	1	ns	18.122	c("Early", "Healthy")	1	2	0.01	no change
465	Early.Healthy	CKAP5_HUMAN	Log.Intensity	Early	Healthy	15	15	133	0.412	0.618	ns	14.665	c("Early", "Healthy")	1	2	0.02	no change
466	Early.Healthy	CLAP1_HUMAN	Log.Intensity	Early	Healthy	15	15	93	0.436	0.654	ns	20.779	c("Early", "Healthy")	1	2	-0.262	no change
467	Early.Healthy	CLC11_HUMAN	Log.Intensity	Early	Healthy	15	15	120	0.775	0.775	ns	18.001	c("Early", "Healthy")	1	2	-0.017	no change
468	Early.Healthy	CLC14_HUMAN	Log.Intensity	Early	Healthy	15	15	104	0.744	0.744	ns	16.206	c("Early", "Healthy")	1	2	-0.123	no change
469	Early.Healthy	CLC4M_HUMAN	Log.Intensity	Early	Healthy	15	15	169	0.019	0.056	ns	19.062	c("Early", "Healthy")	1	2	0.517	no change
470	Early.Healthy	CLCA1_HUMAN	Log.Intensity	Early	Healthy	15	15	82	0.217	0.326	ns	19.298	c("Early", "Healthy")	1	2	-0.103	no change
471	Early.Healthy	CLCA2_HUMAN	Log.Intensity	Early	Healthy	15	15	70	0.081	0.122	ns	15.596	c("Early", "Healthy")	1	2	-0.538	no change
472	Early.Healthy	CLH1_HUMAN	Log.Intensity	Early	Healthy	15	15	100	0.624	0.624	ns	19.413	c("Early", "Healthy")	1	2	-0.264	no change
473	Early.Healthy	CLIC1_HUMAN	Log.Intensity	Early	Healthy	15	15	52	0.011	0.034	*	22.47	c("Early", "Healthy")	1	2	-1.588	down regulated above FC thershold
474	Early.Healthy	CLIC3_HUMAN	Log.Intensity	Early	Healthy	15	15	132	0.436	0.98	ns	18.934	c("Early", "Healthy")	1	2	0.006	no change
475	Early.Healthy	CLIC4_HUMAN	Log.Intensity	Early	Healthy	15	15	87	0.305	0.618	ns	19.042	c("Early", "Healthy")	1	2	-0.698	no change
476	Early.Healthy	CLIP1_HUMAN	Log.Intensity	Early	Healthy	15	15	129	0.512	0.653	ns	16.881	c("Early", "Healthy")	1	2	0.076	no change
477	Early.Healthy	CLM9_HUMAN	Log.Intensity	Early	Healthy	15	15	114	0.967	0.967	ns	16.609	c("Early", "Healthy")	1	2	-0.031	no change
478	Early.Healthy	CLMP_HUMAN	Log.Intensity	Early	Healthy	15	15	90	0.367	0.367	ns	14.988	c("Early", "Healthy")	1	2	-0.174	no change
479	Early.Healthy	CLN5_HUMAN	Log.Intensity	Early	Healthy	15	15	107	0.838	0.87	ns	16.494	c("Early", "Healthy")	1	2	-0.213	no change
480	Early.Healthy	CLPX_HUMAN	Log.Intensity	Early	Healthy	15	15	99	0.595	0.595	ns	19.061	c("Early", "Healthy")	1	2	-0.063	no change
481	Early.Healthy	CLUS_HUMAN	Log.Intensity	Early	Healthy	15	15	117	0.87	0.87	ns	27.314	c("Early", "Healthy")	1	2	-0.002	no change
482	Early.Healthy	CMBL_HUMAN	Log.Intensity	Early	Healthy	15	15	92	0.412	0.768	ns	16.944	c("Early", "Healthy")	1	2	-0.146	no change
483	Early.Healthy	CMGA_HUMAN	Log.Intensity	Early	Healthy	15	15	107	0.838	0.838	ns	20.632	c("Early", "Healthy")	1	2	0.121	no change
484	Early.Healthy	CMIP_HUMAN	Log.Intensity	Early	Healthy	15	15	92	0.412	0.412	ns	15.451	c("Early", "Healthy")	1	2	-0.012	no change
485	Early.Healthy	CN37_HUMAN	Log.Intensity	Early	Healthy	15	15	124	0.653	0.653	ns	16.223	c("Early", "Healthy")	1	2	0.095	no change
486	Early.Healthy	CNBP1_HUMAN	Log.Intensity	Early	Healthy	15	15	116	0.902	0.902	ns	16.871	c("Early", "Healthy")	1	2	0.007	no change
487	Early.Healthy	CNDP1_HUMAN	Log.Intensity	Early	Healthy	15	15	45	0.004	0.013	*	24.697	c("Early", "Healthy")	1	2	-0.967	down regulated above FC thershold
488	Early.Healthy	CNDP2_HUMAN	Log.Intensity	Early	Healthy	15	15	68	0.068	0.202	ns	18.602	c("Early", "Healthy")	1	2	-0.535	no change
489	Early.Healthy	CNN2_HUMAN	Log.Intensity	Early	Healthy	15	15	85	0.267	0.4	ns	19.322	c("Early", "Healthy")	1	2	-1.124	no change
490	Early.Healthy	CNPY2_HUMAN	Log.Intensity	Early	Healthy	15	15	107	0.838	0.838	ns	16.586	c("Early", "Healthy")	1	2	-0.015	no change
491	Early.Healthy	CNPY3_HUMAN	Log.Intensity	Early	Healthy	15	15	143	0.217	0.326	ns	15.141	c("Early", "Healthy")	1	2	0.13	no change
492	Early.Healthy	CNTFR_HUMAN	Log.Intensity	Early	Healthy	15	15	143	0.217	0.326	ns	18.632	c("Early", "Healthy")	1	2	0.132	no change
493	Early.Healthy	CNTN1_HUMAN	Log.Intensity	Early	Healthy	15	15	94	0.461	0.461	ns	22.246	c("Early", "Healthy")	1	2	-0.194	no change
494	Early.Healthy	CNTN3_HUMAN	Log.Intensity	Early	Healthy	15	15	113	1	1	ns	19.6	c("Early", "Healthy")	1	2	0.109	no change
495	Early.Healthy	CNTN4_HUMAN	Log.Intensity	Early	Healthy	15	15	50	0.009	0.026	*	19.623	c("Early", "Healthy")	1	2	-0.322	down regulated below FC thershold
496	Early.Healthy	CNTN6_HUMAN	Log.Intensity	Early	Healthy	15	15	106	0.806	0.806	ns	18.227	c("Early", "Healthy")	1	2	0.022	no change
497	Early.Healthy	CO1A1_HUMAN	Log.Intensity	Early	Healthy	15	15	56	0.019	0.056	ns	21.803	c("Early", "Healthy")	1	2	-1.202	no change
498	Early.Healthy	CO1A2_HUMAN	Log.Intensity	Early	Healthy	15	15	59	0.026	0.079	ns	24.188	c("Early", "Healthy")	1	2	-1.205	no change
499	Early.Healthy	CO2_HUMAN	Log.Intensity	Early	Healthy	15	15	129	0.512	0.808	ns	26.624	c("Early", "Healthy")	1	2	0.166	no change
500	Early.Healthy	CO2A1_HUMAN	Log.Intensity	Early	Healthy	15	15	164	0.033	0.099	ns	21.956	c("Early", "Healthy")	1	2	0.162	no change
501	Early.Healthy	CO3A1_HUMAN	Log.Intensity	Early	Healthy	15	15	100	0.624	0.683	ns	17.253	c("Early", "Healthy")	1	2	0.077	no change
502	Early.Healthy	CO4A_HUMAN	Log.Intensity	Early	Healthy	15	15	154	0.089	0.134	ns	30.017	c("Early", "Healthy")	1	2	0.449	no change
503	Early.Healthy	CO4A2_HUMAN	Log.Intensity	Early	Healthy	15	15	132	0.436	0.744	ns	21.477	c("Early", "Healthy")	1	2	0.354	no change
504	Early.Healthy	CO4B_HUMAN	Log.Intensity	Early	Healthy	15	15	136	0.345	0.345	ns	26.618	c("Early", "Healthy")	1	2	0.524	no change
505	Early.Healthy	CO5_HUMAN	Log.Intensity	Early	Healthy	15	15	184	0.002	0.007	**	27.257	c("Early", "Healthy")	1	2	0.37	up regulated below FC thershold
506	Early.Healthy	CO5A1_HUMAN	Log.Intensity	Early	Healthy	15	15	77	0.148	0.444	ns	18.564	c("Early", "Healthy")	1	2	-0.281	no change
507	Early.Healthy	CO5A2_HUMAN	Log.Intensity	Early	Healthy	15	15	80	0.187	0.28	ns	16.327	c("Early", "Healthy")	1	2	-0.121	no change
508	Early.Healthy	CO5A3_HUMAN	Log.Intensity	Early	Healthy	15	15	147	0.161	0.242	ns	18.188	c("Early", "Healthy")	1	2	0.358	no change
509	Early.Healthy	CO6_HUMAN	Log.Intensity	Early	Healthy	15	15	169	0.019	0.056	ns	27.466	c("Early", "Healthy")	1	2	0.217	no change
510	Early.Healthy	CO6A1_HUMAN	Log.Intensity	Early	Healthy	15	15	25	0.000113	0.000339	***	21.11	c("Early", "Healthy")	1	2	-0.898	down regulated above FC thershold
511	Early.Healthy	CO6A2_HUMAN	Log.Intensity	Early	Healthy	15	15	82	0.217	0.326	ns	18.3	c("Early", "Healthy")	1	2	-0.142	no change
512	Early.Healthy	CO6A3_HUMAN	Log.Intensity	Early	Healthy	15	15	76	0.137	0.28	ns	22.057	c("Early", "Healthy")	1	2	-0.174	no change
513	Early.Healthy	CO6A6_HUMAN	Log.Intensity	Early	Healthy	15	15	111	0.967	0.967	ns	16.025	c("Early", "Healthy")	1	2	-0.017	no change
514	Early.Healthy	CO7_HUMAN	Log.Intensity	Early	Healthy	15	15	96	0.512	0.512	ns	27.821	c("Early", "Healthy")	1	2	0	no change
515	Early.Healthy	CO8A_HUMAN	Log.Intensity	Early	Healthy	15	15	135	0.367	0.744	ns	25.945	c("Early", "Healthy")	1	2	0.248	no change
516	Early.Healthy	CO8B_HUMAN	Log.Intensity	Early	Healthy	15	15	162	0.041	0.122	ns	24.984	c("Early", "Healthy")	1	2	0.433	no change
517	Early.Healthy	CO8G_HUMAN	Log.Intensity	Early	Healthy	15	15	162	0.041	0.122	ns	27.179	c("Early", "Healthy")	1	2	0.341	no change
518	Early.Healthy	CO9_HUMAN	Log.Intensity	Early	Healthy	15	15	187	0.001	0.004	**	28.914	c("Early", "Healthy")	1	2	0.53	up regulated above FC thershold
519	Early.Healthy	COASY_HUMAN	Log.Intensity	Early	Healthy	15	15	110	0.935	0.935	ns	17.718	c("Early", "Healthy")	1	2	0.08	no change
520	Early.Healthy	COBA1_HUMAN	Log.Intensity	Early	Healthy	15	15	130	0.486	0.486	ns	19.269	c("Early", "Healthy")	1	2	0.103	no change
521	Early.Healthy	COCA1_HUMAN	Log.Intensity	Early	Healthy	15	15	73	0.106	0.159	ns	18.628	c("Early", "Healthy")	1	2	-0.167	no change
522	Early.Healthy	COCH_HUMAN	Log.Intensity	Early	Healthy	15	15	140	0.267	0.4	ns	17.505	c("Early", "Healthy")	1	2	0.336	no change
523	Early.Healthy	COEA1_HUMAN	Log.Intensity	Early	Healthy	15	15	95	0.486	0.512	ns	17.947	c("Early", "Healthy")	1	2	-0.208	no change
524	Early.Healthy	COF1_HUMAN	Log.Intensity	Early	Healthy	15	15	50	0.009	0.026	*	23.484	c("Early", "Healthy")	1	2	-2.031	down regulated above FC thershold
525	Early.Healthy	COF2_HUMAN	Log.Intensity	Early	Healthy	15	15	105	0.775	0.902	ns	15.83	c("Early", "Healthy")	1	2	-0.478	no change
526	Early.Healthy	COFA1_HUMAN	Log.Intensity	Early	Healthy	15	15	143	0.217	0.326	ns	18.702	c("Early", "Healthy")	1	2	0.409	no change
527	Early.Healthy	COG4_HUMAN	Log.Intensity	Early	Healthy	15	15	152	0.106	0.318	ns	23.85	c("Early", "Healthy")	1	2	0.348	no change
528	Early.Healthy	COGA1_HUMAN	Log.Intensity	Early	Healthy	15	15	74	0.116	0.348	ns	21.177	c("Early", "Healthy")	1	2	-0.343	no change
529	Early.Healthy	COHA1_HUMAN	Log.Intensity	Early	Healthy	15	15	93	0.436	0.654	ns	14.988	c("Early", "Healthy")	1	2	-0.252	no change
530	Early.Healthy	COIA1_HUMAN	Log.Intensity	Early	Healthy	15	15	106	0.806	0.806	ns	20.417	c("Early", "Healthy")	1	2	0.026	no change
531	Early.Healthy	COL10_HUMAN	Log.Intensity	Early	Healthy	15	15	162	0.041	0.083	ns	20.518	c("Early", "Healthy")	1	2	0.466	no change
532	Early.Healthy	COL11_HUMAN	Log.Intensity	Early	Healthy	15	15	64	0.045	0.068	ns	21.896	c("Early", "Healthy")	1	2	-0.402	no change
533	Early.Healthy	COL12_HUMAN	Log.Intensity	Early	Healthy	15	15	90	0.367	0.55	ns	19.209	c("Early", "Healthy")	1	2	-0.159	no change
534	Early.Healthy	COMP_HUMAN	Log.Intensity	Early	Healthy	15	15	48	0.007	0.02	*	23.632	c("Early", "Healthy")	1	2	-0.499	down regulated below FC thershold
535	Early.Healthy	COMT_HUMAN	Log.Intensity	Early	Healthy	15	15	105	0.775	1	ns	15.378	c("Early", "Healthy")	1	2	0.002	no change
536	Early.Healthy	COPA_HUMAN	Log.Intensity	Early	Healthy	15	15	102	0.683	0.683	ns	18.757	c("Early", "Healthy")	1	2	-0.02	no change
537	Early.Healthy	COPB_HUMAN	Log.Intensity	Early	Healthy	15	15	114	0.967	0.967	ns	16.914	c("Early", "Healthy")	1	2	0.038	no change
538	Early.Healthy	COPB2_HUMAN	Log.Intensity	Early	Healthy	15	15	112	1	1	ns	17.51	c("Early", "Healthy")	1	2	0.205	no change
539	Early.Healthy	COPD_HUMAN	Log.Intensity	Early	Healthy	15	15	106	0.806	0.806	ns	17.272	c("Early", "Healthy")	1	2	-0.162	no change
540	Early.Healthy	COPG1_HUMAN	Log.Intensity	Early	Healthy	15	15	112	1	1	ns	15.851	c("Early", "Healthy")	1	2	0.004	no change
541	Early.Healthy	COR1A_HUMAN	Log.Intensity	Early	Healthy	15	15	61	0.033	0.099	ns	23.145	c("Early", "Healthy")	1	2	-1.028	no change
542	Early.Healthy	COR1B_HUMAN	Log.Intensity	Early	Healthy	15	15	119	0.806	0.806	ns	18.028	c("Early", "Healthy")	1	2	-0.007	no change
543	Early.Healthy	COR1C_HUMAN	Log.Intensity	Early	Healthy	15	15	59	0.026	0.079	ns	18.789	c("Early", "Healthy")	1	2	-1.401	no change
544	Early.Healthy	CORO7_HUMAN	Log.Intensity	Early	Healthy	15	15	68	0.068	0.202	ns	17.881	c("Early", "Healthy")	1	2	-0.077	no change
545	Early.Healthy	COSA1_HUMAN	Log.Intensity	Early	Healthy	15	15	144	0.202	0.35	ns	15.363	c("Early", "Healthy")	1	2	0.155	no change
546	Early.Healthy	COTL1_HUMAN	Log.Intensity	Early	Healthy	15	15	64	0.045	0.136	ns	21.392	c("Early", "Healthy")	1	2	-1.257	no change
547	Early.Healthy	COX2_HUMAN	Log.Intensity	Early	Healthy	15	15	102	0.683	1	ns	19.603	c("Early", "Healthy")	1	2	0.119	no change
548	Early.Healthy	CP089_HUMAN	Log.Intensity	Early	Healthy	15	15	150	0.126	0.378	ns	16.76	c("Early", "Healthy")	1	2	0.319	no change
549	Early.Healthy	CP2A6_HUMAN	Log.Intensity	Early	Healthy	15	15	108	0.87	0.87	ns	14.745	c("Early", "Healthy")	1	2	-0.077	no change
550	Early.Healthy	CPN2_HUMAN	Log.Intensity	Early	Healthy	15	15	146	0.174	0.486	ns	26.431	c("Early", "Healthy")	1	2	0.549	no change
551	Early.Healthy	CPNE1_HUMAN	Log.Intensity	Early	Healthy	15	15	82	0.217	0.651	ns	18.934	c("Early", "Healthy")	1	2	-0.318	no change
552	Early.Healthy	CPNE2_HUMAN	Log.Intensity	Early	Healthy	15	15	72	0.098	0.146	ns	16.096	c("Early", "Healthy")	1	2	-0.164	no change
553	Early.Healthy	CPNE3_HUMAN	Log.Intensity	Early	Healthy	15	15	90	0.367	0.55	ns	20.679	c("Early", "Healthy")	1	2	-1.541	no change
554	Early.Healthy	CPNS1_HUMAN	Log.Intensity	Early	Healthy	15	15	69	0.074	0.223	ns	19.284	c("Early", "Healthy")	1	2	-0.817	no change
555	Early.Healthy	CPPED_HUMAN	Log.Intensity	Early	Healthy	15	15	81	0.202	0.303	ns	18.348	c("Early", "Healthy")	1	2	-0.713	no change
556	Early.Healthy	CPSF5_HUMAN	Log.Intensity	Early	Healthy	15	15	119	0.806	0.806	ns	16.257	c("Early", "Healthy")	1	2	0.056	no change
557	Early.Healthy	CPSM_HUMAN	Log.Intensity	Early	Healthy	15	15	78	0.161	0.242	ns	19.888	c("Early", "Healthy")	1	2	-0.997	no change
558	Early.Healthy	CPVL_HUMAN	Log.Intensity	Early	Healthy	15	15	62	0.037	0.11	ns	17.247	c("Early", "Healthy")	1	2	-0.624	no change
559	Early.Healthy	CR1_HUMAN	Log.Intensity	Early	Healthy	15	15	99	0.595	0.744	ns	18.415	c("Early", "Healthy")	1	2	-0.194	no change
560	Early.Healthy	CR2_HUMAN	Log.Intensity	Early	Healthy	15	15	96	0.512	0.768	ns	21.374	c("Early", "Healthy")	1	2	-0.123	no change
561	Early.Healthy	CRAC1_HUMAN	Log.Intensity	Early	Healthy	15	15	105	0.775	0.838	ns	24.096	c("Early", "Healthy")	1	2	-0.29	no change
562	Early.Healthy	CRBG1_HUMAN	Log.Intensity	Early	Healthy	15	15	139	0.285	0.428	ns	20.739	c("Early", "Healthy")	1	2	0.047	no change
563	Early.Healthy	CRDL1_HUMAN	Log.Intensity	Early	Healthy	15	15	134	0.389	0.584	ns	18.835	c("Early", "Healthy")	1	2	0.115	no change
564	Early.Healthy	CRDL2_HUMAN	Log.Intensity	Early	Healthy	15	15	85	0.267	0.285	ns	18.135	c("Early", "Healthy")	1	2	-0.275	no change
565	Early.Healthy	CREG1_HUMAN	Log.Intensity	Early	Healthy	15	15	100	0.624	0.624	ns	17.144	c("Early", "Healthy")	1	2	0.038	no change
566	Early.Healthy	CREL1_HUMAN	Log.Intensity	Early	Healthy	15	15	118	0.838	0.838	ns	17.529	c("Early", "Healthy")	1	2	0.332	no change
567	Early.Healthy	CREL2_HUMAN	Log.Intensity	Early	Healthy	15	15	124	0.653	0.653	ns	16.43	c("Early", "Healthy")	1	2	0.537	no change
568	Early.Healthy	CRHBP_HUMAN	Log.Intensity	Early	Healthy	15	15	143	0.217	0.325	ns	19.291	c("Early", "Healthy")	1	2	0.015	no change
569	Early.Healthy	CRIP1_HUMAN	Log.Intensity	Early	Healthy	15	15	130	0.486	0.486	ns	18.15	c("Early", "Healthy")	1	2	0.817	no change
570	Early.Healthy	CRIP2_HUMAN	Log.Intensity	Early	Healthy	15	15	131	0.461	0.936	ns	15.148	c("Early", "Healthy")	1	2	0.143	no change
571	Early.Healthy	CRIPT_HUMAN	Log.Intensity	Early	Healthy	15	15	110	0.935	1	ns	22.175	c("Early", "Healthy")	1	2	0.077	no change
572	Early.Healthy	CRIS3_HUMAN	Log.Intensity	Early	Healthy	15	15	135	0.367	0.55	ns	23.748	c("Early", "Healthy")	1	2	0.194	no change
573	Early.Healthy	CRKL_HUMAN	Log.Intensity	Early	Healthy	15	15	109	0.902	0.902	ns	23.123	c("Early", "Healthy")	1	2	-0.223	no change
574	Early.Healthy	CRLF3_HUMAN	Log.Intensity	Early	Healthy	15	15	73	0.106	0.206	ns	17.561	c("Early", "Healthy")	1	2	-0.348	no change
575	Early.Healthy	CRP_HUMAN	Log.Intensity	Early	Healthy	15	15	166	0.026	0.079	ns	27.491	c("Early", "Healthy")	1	2	1.866	no change
576	Early.Healthy	CRYAB_HUMAN	Log.Intensity	Early	Healthy	15	15	154	0.089	0.134	ns	15.643	c("Early", "Healthy")	1	2	0.265	no change
577	Early.Healthy	CRYL1_HUMAN	Log.Intensity	Early	Healthy	15	15	87	0.305	0.892	ns	19.607	c("Early", "Healthy")	1	2	-0.497	no change
578	Early.Healthy	CSDE1_HUMAN	Log.Intensity	Early	Healthy	15	15	139	0.285	0.775	ns	16.72	c("Early", "Healthy")	1	2	0.22	no change
579	Early.Healthy	CSF1R_HUMAN	Log.Intensity	Early	Healthy	15	15	69	0.074	0.111	ns	22.595	c("Early", "Healthy")	1	2	-0.165	no change
580	Early.Healthy	CSF2R_HUMAN	Log.Intensity	Early	Healthy	15	15	133	0.412	0.512	ns	17.015	c("Early", "Healthy")	1	2	-0.031	no change
581	Early.Healthy	CSK_HUMAN	Log.Intensity	Early	Healthy	15	15	72	0.098	0.206	ns	18.448	c("Early", "Healthy")	1	2	-0.65	no change
582	Early.Healthy	CSK21_HUMAN;CSK23_HUMAN	Log.Intensity	Early	Healthy	15	15	121	0.744	0.744	ns	14.887	c("Early", "Healthy")	1	2	0.238	no change
583	Early.Healthy	CSN1_HUMAN	Log.Intensity	Early	Healthy	15	15	123	0.683	0.683	ns	15.276	c("Early", "Healthy")	1	2	0.06	no change
584	Early.Healthy	CSN2_HUMAN	Log.Intensity	Early	Healthy	15	15	86	0.285	0.428	ns	14.745	c("Early", "Healthy")	1	2	-0.016	no change
585	Early.Healthy	CSN3_HUMAN	Log.Intensity	Early	Healthy	15	15	85	0.267	0.584	ns	17.298	c("Early", "Healthy")	1	2	-0.404	no change
586	Early.Healthy	CSN4_HUMAN	Log.Intensity	Early	Healthy	15	15	81	0.202	0.202	ns	15.969	c("Early", "Healthy")	1	2	-0.147	no change
587	Early.Healthy	CSN5_HUMAN	Log.Intensity	Early	Healthy	15	15	85	0.267	0.367	ns	15.627	c("Early", "Healthy")	1	2	-0.133	no change
588	Early.Healthy	CSN6_HUMAN	Log.Intensity	Early	Healthy	15	15	126	0.595	0.595	ns	15.901	c("Early", "Healthy")	1	2	0.11	no change
589	Early.Healthy	CSN7B_HUMAN	Log.Intensity	Early	Healthy	15	15	157	0.068	0.202	ns	15.017	c("Early", "Healthy")	1	2	0.746	no change
590	Early.Healthy	CSN8_HUMAN	Log.Intensity	Early	Healthy	15	15	97	0.539	0.713	ns	15.02	c("Early", "Healthy")	1	2	-0.107	no change
591	Early.Healthy	CSPG2_HUMAN	Log.Intensity	Early	Healthy	15	15	155	0.081	0.244	ns	19.586	c("Early", "Healthy")	1	2	0.354	no change
592	Early.Healthy	CSPG4_HUMAN	Log.Intensity	Early	Healthy	15	15	100	0.624	0.624	ns	19.131	c("Early", "Healthy")	1	2	-0.092	no change
593	Early.Healthy	CSRP1_HUMAN	Log.Intensity	Early	Healthy	15	15	89	0.345	0.518	ns	18.411	c("Early", "Healthy")	1	2	-0.983	no change
594	Early.Healthy	CSTN1_HUMAN	Log.Intensity	Early	Healthy	15	15	57	0.021	0.031	*	20.86	c("Early", "Healthy")	1	2	-0.296	down regulated below FC thershold
595	Early.Healthy	CT027_HUMAN	Log.Intensity	Early	Healthy	15	15	106	0.806	0.935	ns	17.389	c("Early", "Healthy")	1	2	-0.113	no change
596	Early.Healthy	CTHR1_HUMAN	Log.Intensity	Early	Healthy	15	15	74	0.116	0.303	ns	17.903	c("Early", "Healthy")	1	2	-0.306	no change
597	Early.Healthy	CTNA2_HUMAN;CTNA1_HUMAN	Log.Intensity	Early	Healthy	15	15	101	0.653	0.87	ns	18.141	c("Early", "Healthy")	1	2	-0.061	no change
598	Early.Healthy	CTNB1_HUMAN	Log.Intensity	Early	Healthy	15	15	104	0.744	0.967	ns	17.078	c("Early", "Healthy")	1	2	-0.016	no change
599	Early.Healthy	CTRB2_HUMAN	Log.Intensity	Early	Healthy	15	15	58	0.024	0.07	ns	16.95	c("Early", "Healthy")	1	2	-0.341	no change
600	Early.Healthy	CTRC_HUMAN	Log.Intensity	Early	Healthy	15	15	54	0.014	0.022	*	16.372	c("Early", "Healthy")	1	2	-0.776	down regulated above FC thershold
601	Early.Healthy	CUL1_HUMAN	Log.Intensity	Early	Healthy	15	15	74	0.116	0.348	ns	16.261	c("Early", "Healthy")	1	2	-0.18	no change
602	Early.Healthy	CUL3_HUMAN	Log.Intensity	Early	Healthy	15	15	99	0.595	0.902	ns	16.067	c("Early", "Healthy")	1	2	-0.24	no change
603	Early.Healthy	CXCL3_HUMAN	Log.Intensity	Early	Healthy	15	15	136	0.345	0.518	ns	16.013	c("Early", "Healthy")	1	2	0.066	no change
604	Early.Healthy	CXCL7_HUMAN	Log.Intensity	Early	Healthy	15	15	151	0.116	0.348	ns	26.654	c("Early", "Healthy")	1	2	0.765	no change
605	Early.Healthy	CXL16_HUMAN	Log.Intensity	Early	Healthy	15	15	143	0.217	0.35	ns	15.528	c("Early", "Healthy")	1	2	0.199	no change
606	Early.Healthy	CY1_HUMAN	Log.Intensity	Early	Healthy	15	15	137	0.325	0.488	ns	15.578	c("Early", "Healthy")	1	2	0.057	no change
607	Early.Healthy	CYBP_HUMAN	Log.Intensity	Early	Healthy	15	15	101	0.653	0.713	ns	15.699	c("Early", "Healthy")	1	2	-0.082	no change
608	Early.Healthy	CYC_HUMAN	Log.Intensity	Early	Healthy	15	15	96	0.512	0.768	ns	18.718	c("Early", "Healthy")	1	2	-0.35	no change
609	Early.Healthy	CYFP1_HUMAN	Log.Intensity	Early	Healthy	15	15	140	0.267	0.4	ns	16.926	c("Early", "Healthy")	1	2	0.482	no change
610	Early.Healthy	CYRIB_HUMAN	Log.Intensity	Early	Healthy	15	15	92	0.412	0.618	ns	19.774	c("Early", "Healthy")	1	2	-0.34	no change
611	Early.Healthy	CYTB_HUMAN	Log.Intensity	Early	Healthy	15	15	112	1	1	ns	18.744	c("Early", "Healthy")	1	2	-0.081	no change
612	Early.Healthy	CYTC_HUMAN	Log.Intensity	Early	Healthy	15	15	172	0.013	0.038	*	21.866	c("Early", "Healthy")	1	2	1.156	up regulated above FC thershold
613	Early.Healthy	CYTF_HUMAN	Log.Intensity	Early	Healthy	15	15	121	0.744	0.744	ns	16.079	c("Early", "Healthy")	1	2	0.057	no change
614	Early.Healthy	CYTM_HUMAN	Log.Intensity	Early	Healthy	15	15	103	0.713	0.87	ns	19.779	c("Early", "Healthy")	1	2	-0.435	no change
615	Early.Healthy	CZIB_HUMAN	Log.Intensity	Early	Healthy	15	15	100	0.624	0.838	ns	21.085	c("Early", "Healthy")	1	2	-0.421	no change
616	Early.Healthy	DAF_HUMAN	Log.Intensity	Early	Healthy	15	15	108	0.87	0.87	ns	19.306	c("Early", "Healthy")	1	2	0.076	no change
617	Early.Healthy	DAG1_HUMAN	Log.Intensity	Early	Healthy	15	15	150	0.126	0.326	ns	20.803	c("Early", "Healthy")	1	2	0.179	no change
618	Early.Healthy	DAPP1_HUMAN	Log.Intensity	Early	Healthy	15	15	118	0.838	0.838	ns	16.611	c("Early", "Healthy")	1	2	-0.016	no change
619	Early.Healthy	DAZP1_HUMAN	Log.Intensity	Early	Healthy	15	15	101	0.653	0.653	ns	17.917	c("Early", "Healthy")	1	2	-0.223	no change
620	Early.Healthy	DBNL_HUMAN	Log.Intensity	Early	Healthy	15	15	86	0.285	0.729	ns	17.798	c("Early", "Healthy")	1	2	-1.242	no change
621	Early.Healthy	DC1L1_HUMAN	Log.Intensity	Early	Healthy	15	15	108	0.87	0.935	ns	16.006	c("Early", "Healthy")	1	2	-0.1	no change
622	Early.Healthy	DCBD1_HUMAN	Log.Intensity	Early	Healthy	15	15	106	0.806	0.838	ns	18.088	c("Early", "Healthy")	1	2	0.094	no change
623	Early.Healthy	DCBD2_HUMAN	Log.Intensity	Early	Healthy	15	15	90	0.367	0.55	ns	17.96	c("Early", "Healthy")	1	2	-0.212	no change
624	Early.Healthy	DCD_HUMAN	Log.Intensity	Early	Healthy	15	15	129	0.512	0.512	ns	19.739	c("Early", "Healthy")	1	2	0.738	no change
625	Early.Healthy	DCDC1_HUMAN	Log.Intensity	Early	Healthy	15	15	115	0.935	0.935	ns	22.601	c("Early", "Healthy")	1	2	0.364	no change
626	Early.Healthy	DCNL1_HUMAN	Log.Intensity	Early	Healthy	15	15	72	0.098	0.261	ns	16.234	c("Early", "Healthy")	1	2	-0.258	no change
627	Early.Healthy	DCPS_HUMAN	Log.Intensity	Early	Healthy	15	15	104	0.744	0.806	ns	16.293	c("Early", "Healthy")	1	2	-0.008	no change
628	Early.Healthy	DCTN2_HUMAN	Log.Intensity	Early	Healthy	15	15	68	0.068	0.202	ns	17.866	c("Early", "Healthy")	1	2	-0.303	no change
629	Early.Healthy	DCTN4_HUMAN	Log.Intensity	Early	Healthy	15	15	119	0.806	0.806	ns	16.132	c("Early", "Healthy")	1	2	-0.001	no change
630	Early.Healthy	DCUP_HUMAN	Log.Intensity	Early	Healthy	15	15	62	0.037	0.11	ns	18.369	c("Early", "Healthy")	1	2	-0.983	no change
631	Early.Healthy	DCXR_HUMAN	Log.Intensity	Early	Healthy	15	15	79	0.174	0.428	ns	21.985	c("Early", "Healthy")	1	2	-0.744	no change
632	Early.Healthy	DDAH2_HUMAN	Log.Intensity	Early	Healthy	15	15	160	0.05	0.075	ns	16.432	c("Early", "Healthy")	1	2	0.106	no change
633	Early.Healthy	DDB1_HUMAN	Log.Intensity	Early	Healthy	15	15	115	0.935	0.935	ns	17.092	c("Early", "Healthy")	1	2	-0.184	no change
634	Early.Healthy	DDC_HUMAN	Log.Intensity	Early	Healthy	15	15	71	0.089	0.134	ns	17.221	c("Early", "Healthy")	1	2	-0.49	no change
635	Early.Healthy	DDI2_HUMAN	Log.Intensity	Early	Healthy	15	15	85	0.267	0.618	ns	17.636	c("Early", "Healthy")	1	2	-0.459	no change
636	Early.Healthy	DDR1_HUMAN	Log.Intensity	Early	Healthy	15	15	84	0.25	0.458	ns	18.685	c("Early", "Healthy")	1	2	-0.317	no change
637	Early.Healthy	DDR2_HUMAN	Log.Intensity	Early	Healthy	15	15	62	0.037	0.075	ns	16.525	c("Early", "Healthy")	1	2	-0.38	no change
638	Early.Healthy	DDTL_HUMAN;DOPD_HUMAN	Log.Intensity	Early	Healthy	15	15	97	0.539	0.808	ns	18.863	c("Early", "Healthy")	1	2	-0.113	no change
639	Early.Healthy	DDX1_HUMAN	Log.Intensity	Early	Healthy	15	15	75	0.126	0.378	ns	16.721	c("Early", "Healthy")	1	2	-0.055	no change
640	Early.Healthy	DDX17_HUMAN	Log.Intensity	Early	Healthy	15	15	120	0.775	0.775	ns	18.04	c("Early", "Healthy")	1	2	0.076	no change
641	Early.Healthy	DDX3X_HUMAN	Log.Intensity	Early	Healthy	15	15	115	0.935	0.935	ns	19.792	c("Early", "Healthy")	1	2	-0.01	no change
642	Early.Healthy	DDX6_HUMAN	Log.Intensity	Early	Healthy	15	15	119	0.806	0.806	ns	15.515	c("Early", "Healthy")	1	2	0.039	no change
643	Early.Healthy	DEF1_HUMAN	Log.Intensity	Early	Healthy	15	15	166	0.026	0.079	ns	23.689	c("Early", "Healthy")	1	2	0.642	no change
644	Early.Healthy	DEF5_HUMAN	Log.Intensity	Early	Healthy	15	15	133	0.412	0.692	ns	19.543	c("Early", "Healthy")	1	2	1.56	no change
645	Early.Healthy	DEFB1_HUMAN	Log.Intensity	Early	Healthy	15	15	86	0.285	0.428	ns	19.097	c("Early", "Healthy")	1	2	-0.054	no change
646	Early.Healthy	DEMA_HUMAN	Log.Intensity	Early	Healthy	15	15	84	0.25	0.567	ns	18.605	c("Early", "Healthy")	1	2	-0.672	no change
647	Early.Healthy	DESP_HUMAN	Log.Intensity	Early	Healthy	15	15	105	0.775	0.775	ns	20.59	c("Early", "Healthy")	1	2	-0.192	no change
648	Early.Healthy	DEST_HUMAN	Log.Intensity	Early	Healthy	15	15	86	0.285	0.428	ns	18.912	c("Early", "Healthy")	1	2	-1.082	no change
649	Early.Healthy	DHB8_HUMAN	Log.Intensity	Early	Healthy	15	15	78	0.161	0.242	ns	16.428	c("Early", "Healthy")	1	2	-0.144	no change
650	Early.Healthy	DHCR7_HUMAN	Log.Intensity	Early	Healthy	15	15	130	0.486	0.729	ns	18.557	c("Early", "Healthy")	1	2	0.13	no change
651	Early.Healthy	DHE3_HUMAN	Log.Intensity	Early	Healthy	15	15	74	0.116	0.348	ns	19.468	c("Early", "Healthy")	1	2	-0.984	no change
652	Early.Healthy	DHI1_HUMAN	Log.Intensity	Early	Healthy	15	15	39	0.002	0.005	**	17.032	c("Early", "Healthy")	1	2	-1.345	down regulated above FC thershold
653	Early.Healthy	DHPR_HUMAN	Log.Intensity	Early	Healthy	15	15	66	0.056	0.166	ns	19.629	c("Early", "Healthy")	1	2	-0.396	no change
654	Early.Healthy	DHRS9_HUMAN	Log.Intensity	Early	Healthy	15	15	95	0.486	0.729	ns	18.572	c("Early", "Healthy")	1	2	-0.062	no change
655	Early.Healthy	DHSO_HUMAN	Log.Intensity	Early	Healthy	15	15	77	0.148	0.444	ns	21.35	c("Early", "Healthy")	1	2	-0.563	no change
656	Early.Healthy	DHX15_HUMAN	Log.Intensity	Early	Healthy	15	15	151	0.116	0.174	ns	15.691	c("Early", "Healthy")	1	2	0.162	no change
657	Early.Healthy	DHX29_HUMAN	Log.Intensity	Early	Healthy	15	15	154	0.089	0.206	ns	15.179	c("Early", "Healthy")	1	2	0.345	no change
658	Early.Healthy	DHX9_HUMAN	Log.Intensity	Early	Healthy	15	15	143	0.217	0.233	ns	18.475	c("Early", "Healthy")	1	2	0.137	no change
659	Early.Healthy	DIAC_HUMAN	Log.Intensity	Early	Healthy	15	15	54	0.014	0.022	*	22.888	c("Early", "Healthy")	1	2	-0.351	down regulated below FC thershold
660	Early.Healthy	DIAP1_HUMAN	Log.Intensity	Early	Healthy	15	15	106	0.806	0.806	ns	17.32	c("Early", "Healthy")	1	2	-0.137	no change
661	Early.Healthy	DIK2B_HUMAN	Log.Intensity	Early	Healthy	15	15	67	0.061	0.092	ns	16.411	c("Early", "Healthy")	1	2	-0.202	no change
662	Early.Healthy	DKK3_HUMAN	Log.Intensity	Early	Healthy	15	15	172	0.013	0.038	*	19.349	c("Early", "Healthy")	1	2	0.552	up regulated above FC thershold
663	Early.Healthy	DLDH_HUMAN	Log.Intensity	Early	Healthy	15	15	95	0.486	0.768	ns	19.413	c("Early", "Healthy")	1	2	-0.329	no change
664	Early.Healthy	DLL1_HUMAN	Log.Intensity	Early	Healthy	15	15	144	0.202	0.303	ns	16.148	c("Early", "Healthy")	1	2	0.092	no change
665	Early.Healthy	DMBT1_HUMAN	Log.Intensity	Early	Healthy	15	15	131	0.461	0.838	ns	17.215	c("Early", "Healthy")	1	2	0.144	no change
666	Early.Healthy	DMKN_HUMAN	Log.Intensity	Early	Healthy	15	15	143	0.217	0.651	ns	18.86	c("Early", "Healthy")	1	2	0.729	no change
667	Early.Healthy	DNER_HUMAN	Log.Intensity	Early	Healthy	15	15	129	0.512	0.595	ns	17.115	c("Early", "Healthy")	1	2	0.184	no change
668	Early.Healthy	DNJA1_HUMAN	Log.Intensity	Early	Healthy	15	15	97	0.539	0.539	ns	17.495	c("Early", "Healthy")	1	2	-0.02	no change
669	Early.Healthy	DNJC3_HUMAN	Log.Intensity	Early	Healthy	15	15	134	0.389	0.567	ns	18.675	c("Early", "Healthy")	1	2	0.251	no change
670	Early.Healthy	DNJC9_HUMAN	Log.Intensity	Early	Healthy	15	15	104	0.744	0.935	ns	15.727	c("Early", "Healthy")	1	2	0.097	no change
671	Early.Healthy	DNM1L_HUMAN	Log.Intensity	Early	Healthy	15	15	74	0.116	0.174	ns	18.516	c("Early", "Healthy")	1	2	-2.203	no change
672	Early.Healthy	DNPEP_HUMAN	Log.Intensity	Early	Healthy	15	15	95	0.486	0.486	ns	16.439	c("Early", "Healthy")	1	2	-0.271	no change
673	Early.Healthy	DNPH1_HUMAN	Log.Intensity	Early	Healthy	15	15	78	0.161	0.483	ns	17.029	c("Early", "Healthy")	1	2	-0.672	no change
674	Early.Healthy	DNS2A_HUMAN	Log.Intensity	Early	Healthy	15	15	87	0.305	0.305	ns	17.379	c("Early", "Healthy")	1	2	-0.199	no change
675	Early.Healthy	DNSL2_HUMAN	Log.Intensity	Early	Healthy	15	15	150	0.126	0.189	ns	22.022	c("Early", "Healthy")	1	2	0.497	no change
676	Early.Healthy	DOCK1_HUMAN	Log.Intensity	Early	Healthy	15	15	127	0.567	0.713	ns	17.071	c("Early", "Healthy")	1	2	0.161	no change
677	Early.Healthy	DOK2_HUMAN	Log.Intensity	Early	Healthy	15	15	141	0.25	0.25	ns	16.253	c("Early", "Healthy")	1	2	0.23	no change
678	Early.Healthy	DOPO_HUMAN	Log.Intensity	Early	Healthy	15	15	119	0.806	0.806	ns	23.831	c("Early", "Healthy")	1	2	0.135	no change
679	Early.Healthy	DP13A_HUMAN	Log.Intensity	Early	Healthy	15	15	77	0.148	0.35	ns	15.872	c("Early", "Healthy")	1	2	-0.105	no change
680	Early.Healthy	DP13B_HUMAN	Log.Intensity	Early	Healthy	15	15	129	0.512	0.512	ns	16.353	c("Early", "Healthy")	1	2	0.002	no change
681	Early.Healthy	DPA1_HUMAN	Log.Intensity	Early	Healthy	15	15	129	0.512	0.512	ns	19.124	c("Early", "Healthy")	1	2	0.646	no change
682	Early.Healthy	DPB1_HUMAN	Log.Intensity	Early	Healthy	15	15	87	0.305	0.518	ns	15.815	c("Early", "Healthy")	1	2	-0.238	no change
683	Early.Healthy	DPEP1_HUMAN	Log.Intensity	Early	Healthy	15	15	139	0.285	0.428	ns	14.995	c("Early", "Healthy")	1	2	0.603	no change
684	Early.Healthy	DPEP2_HUMAN	Log.Intensity	Early	Healthy	15	15	99	0.595	0.838	ns	18.547	c("Early", "Healthy")	1	2	-0.104	no change
685	Early.Healthy	DPEP3_HUMAN	Log.Intensity	Early	Healthy	15	15	131	0.461	0.624	ns	18.63	c("Early", "Healthy")	1	2	0.057	no change
686	Early.Healthy	DPM3_HUMAN	Log.Intensity	Early	Healthy	15	15	123	0.683	0.744	ns	17.715	c("Early", "Healthy")	1	2	0.307	no change
687	Early.Healthy	DPP2_HUMAN	Log.Intensity	Early	Healthy	15	15	115	0.935	0.935	ns	18.262	c("Early", "Healthy")	1	2	0.268	no change
688	Early.Healthy	DPP3_HUMAN	Log.Intensity	Early	Healthy	15	15	64	0.045	0.136	ns	17.827	c("Early", "Healthy")	1	2	-0.446	no change
689	Early.Healthy	DPP4_HUMAN	Log.Intensity	Early	Healthy	15	15	59	0.026	0.079	ns	22.855	c("Early", "Healthy")	1	2	-0.567	no change
690	Early.Healthy	DPP9_HUMAN	Log.Intensity	Early	Healthy	15	15	79	0.174	0.35	ns	14.882	c("Early", "Healthy")	1	2	-0.077	no change
691	Early.Healthy	DPYD_HUMAN	Log.Intensity	Early	Healthy	15	15	125	0.624	0.624	ns	18.674	c("Early", "Healthy")	1	2	0.249	no change
692	Early.Healthy	DPYL2_HUMAN	Log.Intensity	Early	Healthy	15	15	68	0.068	0.134	ns	16.826	c("Early", "Healthy")	1	2	-0.282	no change
693	Early.Healthy	DPYL3_HUMAN	Log.Intensity	Early	Healthy	15	15	117	0.87	0.87	ns	17.383	c("Early", "Healthy")	1	2	0.128	no change
694	Early.Healthy	DPYS_HUMAN	Log.Intensity	Early	Healthy	15	15	92	0.412	0.436	ns	18.371	c("Early", "Healthy")	1	2	-0.12	no change
695	Early.Healthy	DRA_HUMAN	Log.Intensity	Early	Healthy	15	15	115	0.935	0.967	ns	18.28	c("Early", "Healthy")	1	2	0.252	no change
696	Early.Healthy	DRB_HUMAN	Log.Intensity	Early	Healthy	15	15	127	0.567	0.87	ns	20.739	c("Early", "Healthy")	1	2	0.357	no change
697	Early.Healthy	DRB4_HUMAN	Log.Intensity	Early	Healthy	15	15	124	0.653	0.935	ns	15.006	c("Early", "Healthy")	1	2	0.135	no change
698	Early.Healthy	DRB5_HUMAN	Log.Intensity	Early	Healthy	15	15	41	0.002	0.006	**	18.552	c("Early", "Healthy")	1	2	-2.18	down regulated above FC thershold
699	Early.Healthy	DSC1_HUMAN	Log.Intensity	Early	Healthy	15	15	184	0.002	0.007	**	20.278	c("Early", "Healthy")	1	2	1.037	up regulated above FC thershold
700	Early.Healthy	DSC2_HUMAN	Log.Intensity	Early	Healthy	15	15	138	0.305	0.713	ns	20.133	c("Early", "Healthy")	1	2	0.04	no change
701	Early.Healthy	DSC3_HUMAN	Log.Intensity	Early	Healthy	15	15	122	0.713	1	ns	19.074	c("Early", "Healthy")	1	2	0.198	no change
702	Early.Healthy	DSG1_HUMAN	Log.Intensity	Early	Healthy	15	15	90	0.367	0.55	ns	18.308	c("Early", "Healthy")	1	2	-0.134	no change
703	Early.Healthy	DSG2_HUMAN	Log.Intensity	Early	Healthy	15	15	148	0.148	0.222	ns	21.935	c("Early", "Healthy")	1	2	0.275	no change
704	Early.Healthy	DUS23_HUMAN	Log.Intensity	Early	Healthy	15	15	125	0.624	0.744	ns	16.038	c("Early", "Healthy")	1	2	0.001	no change
705	Early.Healthy	DUS3_HUMAN	Log.Intensity	Early	Healthy	15	15	70	0.081	0.122	ns	18.485	c("Early", "Healthy")	1	2	-1.166	no change
706	Early.Healthy	DX39A_HUMAN	Log.Intensity	Early	Healthy	15	15	77	0.148	0.444	ns	18.249	c("Early", "Healthy")	1	2	-0.072	no change
707	Early.Healthy	DX39B_HUMAN	Log.Intensity	Early	Healthy	15	15	97	0.539	0.775	ns	17.007	c("Early", "Healthy")	1	2	-0.04	no change
708	Early.Healthy	DYHC1_HUMAN	Log.Intensity	Early	Healthy	15	15	102	0.683	1	ns	23.067	c("Early", "Healthy")	1	2	-0.067	no change
709	Early.Healthy	DYL1_HUMAN;DYL2_HUMAN	Log.Intensity	Early	Healthy	15	15	58	0.024	0.07	ns	19.631	c("Early", "Healthy")	1	2	-0.714	no change
710	Early.Healthy	DYN1_HUMAN	Log.Intensity	Early	Healthy	15	15	92	0.412	0.436	ns	18.517	c("Early", "Healthy")	1	2	-0.248	no change
711	Early.Healthy	E41L3_HUMAN	Log.Intensity	Early	Healthy	15	15	59	0.026	0.079	ns	15.146	c("Early", "Healthy")	1	2	-0.204	no change
712	Early.Healthy	ECE1_HUMAN	Log.Intensity	Early	Healthy	15	15	114	0.967	0.967	ns	18.939	c("Early", "Healthy")	1	2	-0.037	no change
713	Early.Healthy	ECH1_HUMAN	Log.Intensity	Early	Healthy	15	15	120	0.775	0.775	ns	15.288	c("Early", "Healthy")	1	2	-0.008	no change
714	Early.Healthy	ECHB_HUMAN	Log.Intensity	Early	Healthy	15	15	106	0.806	0.935	ns	17.196	c("Early", "Healthy")	1	2	-0.045	no change
715	Early.Healthy	ECHD1_HUMAN	Log.Intensity	Early	Healthy	15	15	53	0.013	0.038	*	16.661	c("Early", "Healthy")	1	2	-0.6	down regulated above FC thershold
716	Early.Healthy	ECHD2_HUMAN	Log.Intensity	Early	Healthy	15	15	88	0.325	0.654	ns	18.242	c("Early", "Healthy")	1	2	-0.042	no change
717	Early.Healthy	ECHM_HUMAN	Log.Intensity	Early	Healthy	15	15	76	0.137	0.411	ns	16.105	c("Early", "Healthy")	1	2	-0.146	no change
718	Early.Healthy	ECHP_HUMAN	Log.Intensity	Early	Healthy	15	15	130	0.486	0.539	ns	16.871	c("Early", "Healthy")	1	2	0.05	no change
719	Early.Healthy	ECI1_HUMAN	Log.Intensity	Early	Healthy	15	15	102	0.683	0.838	ns	20.154	c("Early", "Healthy")	1	2	-0.237	no change
720	Early.Healthy	ECM1_HUMAN	Log.Intensity	Early	Healthy	15	15	52	0.011	0.022	*	24.292	c("Early", "Healthy")	1	2	-0.432	down regulated below FC thershold
721	Early.Healthy	ECM2_HUMAN	Log.Intensity	Early	Healthy	15	15	157	0.068	0.122	ns	18.273	c("Early", "Healthy")	1	2	0.282	no change
722	Early.Healthy	ECM29_HUMAN	Log.Intensity	Early	Healthy	15	15	115	0.935	0.935	ns	16.26	c("Early", "Healthy")	1	2	0.11	no change
723	Early.Healthy	EDF1_HUMAN	Log.Intensity	Early	Healthy	15	15	37	0.001	0.004	**	17.277	c("Early", "Healthy")	1	2	-0.31	down regulated below FC thershold
724	Early.Healthy	EF1A1_HUMAN;EF1A3_HUMAN	Log.Intensity	Early	Healthy	15	15	52	0.011	0.034	*	22.916	c("Early", "Healthy")	1	2	-0.806	down regulated above FC thershold
725	Early.Healthy	EF1A2_HUMAN	Log.Intensity	Early	Healthy	15	15	127	0.567	0.567	ns	14.888	c("Early", "Healthy")	1	2	0.095	no change
726	Early.Healthy	EF1B_HUMAN	Log.Intensity	Early	Healthy	15	15	84	0.25	0.75	ns	19.454	c("Early", "Healthy")	1	2	-1.136	no change
727	Early.Healthy	EF1D_HUMAN	Log.Intensity	Early	Healthy	15	15	117	0.87	0.87	ns	20.193	c("Early", "Healthy")	1	2	-0.075	no change
728	Early.Healthy	EF1G_HUMAN	Log.Intensity	Early	Healthy	15	15	95	0.486	0.85	ns	19.909	c("Early", "Healthy")	1	2	-0.286	no change
729	Early.Healthy	EF2_HUMAN	Log.Intensity	Early	Healthy	15	15	76	0.137	0.411	ns	21.606	c("Early", "Healthy")	1	2	-0.215	no change
730	Early.Healthy	EFHD2_HUMAN	Log.Intensity	Early	Healthy	15	15	111	0.967	0.967	ns	16.988	c("Early", "Healthy")	1	2	-0.078	no change
731	Early.Healthy	EFNA1_HUMAN	Log.Intensity	Early	Healthy	15	15	202	7.12e-05	0.000214	***	19.372	c("Early", "Healthy")	1	2	0.748	up regulated above FC thershold
732	Early.Healthy	EFNB1_HUMAN	Log.Intensity	Early	Healthy	15	15	170	0.016	0.049	*	16.745	c("Early", "Healthy")	1	2	0.418	up regulated below FC thershold
733	Early.Healthy	EFNB2_HUMAN	Log.Intensity	Early	Healthy	15	15	122	0.713	0.806	ns	19.093	c("Early", "Healthy")	1	2	0.065	no change
734	Early.Healthy	EFTU_HUMAN	Log.Intensity	Early	Healthy	15	15	129	0.512	0.768	ns	18.606	c("Early", "Healthy")	1	2	0.206	no change
735	Early.Healthy	EGF_HUMAN	Log.Intensity	Early	Healthy	15	15	82	0.217	0.326	ns	15.622	c("Early", "Healthy")	1	2	-0.179	no change
736	Early.Healthy	EGFR_HUMAN	Log.Intensity	Early	Healthy	15	15	125	0.624	1	ns	19.28	c("Early", "Healthy")	1	2	0.028	no change
737	Early.Healthy	EGLN_HUMAN	Log.Intensity	Early	Healthy	15	15	59	0.026	0.04	*	19.371	c("Early", "Healthy")	1	2	-0.387	down regulated below FC thershold
738	Early.Healthy	EHD1_HUMAN	Log.Intensity	Early	Healthy	15	15	60	0.03	0.083	ns	18.899	c("Early", "Healthy")	1	2	-1.122	no change
739	Early.Healthy	EHD2_HUMAN	Log.Intensity	Early	Healthy	15	15	162	0.041	0.122	ns	16.69	c("Early", "Healthy")	1	2	0.286	no change
740	Early.Healthy	EHD3_HUMAN	Log.Intensity	Early	Healthy	15	15	73	0.106	0.222	ns	18.849	c("Early", "Healthy")	1	2	-1.274	no change
741	Early.Healthy	EI2BA_HUMAN	Log.Intensity	Early	Healthy	15	15	120	0.775	0.775	ns	15.383	c("Early", "Healthy")	1	2	0.21	no change
742	Early.Healthy	EIF2A_HUMAN	Log.Intensity	Early	Healthy	15	15	73	0.106	0.159	ns	16.043	c("Early", "Healthy")	1	2	-0.059	no change
743	Early.Healthy	EIF3A_HUMAN	Log.Intensity	Early	Healthy	15	15	108	0.87	1	ns	17.063	c("Early", "Healthy")	1	2	0.03	no change
744	Early.Healthy	EIF3B_HUMAN	Log.Intensity	Early	Healthy	15	15	114	0.967	0.967	ns	17.459	c("Early", "Healthy")	1	2	-0.016	no change
745	Early.Healthy	EIF3D_HUMAN	Log.Intensity	Early	Healthy	15	15	129	0.512	0.653	ns	17.471	c("Early", "Healthy")	1	2	0.4	no change
746	Early.Healthy	EIF3E_HUMAN	Log.Intensity	Early	Healthy	15	15	119	0.806	0.806	ns	16.548	c("Early", "Healthy")	1	2	-0.014	no change
747	Early.Healthy	EIF3F_HUMAN	Log.Intensity	Early	Healthy	15	15	101	0.653	0.713	ns	17.773	c("Early", "Healthy")	1	2	-0.15	no change
748	Early.Healthy	EIF3G_HUMAN	Log.Intensity	Early	Healthy	15	15	153	0.098	0.146	ns	20.778	c("Early", "Healthy")	1	2	0.446	no change
749	Early.Healthy	EIF3H_HUMAN	Log.Intensity	Early	Healthy	15	15	77	0.148	0.4	ns	16.635	c("Early", "Healthy")	1	2	-0.265	no change
750	Early.Healthy	EIF3I_HUMAN	Log.Intensity	Early	Healthy	15	15	118	0.838	0.838	ns	16.559	c("Early", "Healthy")	1	2	0.003	no change
751	Early.Healthy	EIF3K_HUMAN	Log.Intensity	Early	Healthy	15	15	154	0.089	0.134	ns	18.588	c("Early", "Healthy")	1	2	0.198	no change
752	Early.Healthy	EIF3L_HUMAN	Log.Intensity	Early	Healthy	15	15	138	0.305	0.808	ns	17.112	c("Early", "Healthy")	1	2	0.141	no change
753	Early.Healthy	EIFCL_HUMAN;EIF3C_HUMAN	Log.Intensity	Early	Healthy	15	15	113	1	1	ns	16.727	c("Early", "Healthy")	1	2	0.124	no change
754	Early.Healthy	EIPR1_HUMAN	Log.Intensity	Early	Healthy	15	15	154	0.089	0.242	ns	15.714	c("Early", "Healthy")	1	2	0.851	no change
755	Early.Healthy	ELAF_HUMAN	Log.Intensity	Early	Healthy	15	15	133	0.412	0.436	ns	20.597	c("Early", "Healthy")	1	2	-0.014	no change
756	Early.Healthy	ELAV1_HUMAN	Log.Intensity	Early	Healthy	15	15	95	0.486	0.683	ns	16.835	c("Early", "Healthy")	1	2	-0.545	no change
757	Early.Healthy	ELMD2_HUMAN	Log.Intensity	Early	Healthy	15	15	108	0.87	0.87	ns	16.768	c("Early", "Healthy")	1	2	-0.558	no change
758	Early.Healthy	ELNE_HUMAN	Log.Intensity	Early	Healthy	15	15	174	0.01	0.03	*	17.955	c("Early", "Healthy")	1	2	0.464	up regulated below FC thershold
759	Early.Healthy	ELOB_HUMAN	Log.Intensity	Early	Healthy	15	15	95	0.486	0.512	ns	17.4	c("Early", "Healthy")	1	2	-0.134	no change
760	Early.Healthy	ELOC_HUMAN	Log.Intensity	Early	Healthy	15	15	78	0.161	0.483	ns	16.351	c("Early", "Healthy")	1	2	-0.327	no change
761	Early.Healthy	EM55_HUMAN	Log.Intensity	Early	Healthy	15	15	112	1	1	ns	16.148	c("Early", "Healthy")	1	2	0.01	no change
762	Early.Healthy	EMAL2_HUMAN	Log.Intensity	Early	Healthy	15	15	67	0.061	0.184	ns	18.142	c("Early", "Healthy")	1	2	-0.519	no change
763	Early.Healthy	EMD_HUMAN	Log.Intensity	Early	Healthy	15	15	128	0.539	0.539	ns	17.041	c("Early", "Healthy")	1	2	0.014	no change
764	Early.Healthy	EMIL1_HUMAN	Log.Intensity	Early	Healthy	15	15	85	0.267	0.4	ns	19.888	c("Early", "Healthy")	1	2	-0.366	no change
765	Early.Healthy	EMIL2_HUMAN	Log.Intensity	Early	Healthy	15	15	62	0.037	0.11	ns	16.17	c("Early", "Healthy")	1	2	-0.188	no change
766	Early.Healthy	EMIL3_HUMAN	Log.Intensity	Early	Healthy	15	15	87	0.305	0.458	ns	16.518	c("Early", "Healthy")	1	2	-0.132	no change
767	Early.Healthy	ENDD1_HUMAN	Log.Intensity	Early	Healthy	15	15	157	0.068	0.202	ns	18.24	c("Early", "Healthy")	1	2	0.517	no change
768	Early.Healthy	ENDOU_HUMAN	Log.Intensity	Early	Healthy	15	15	120	0.775	0.935	ns	17.825	c("Early", "Healthy")	1	2	0.095	no change
769	Early.Healthy	ENOA_HUMAN	Log.Intensity	Early	Healthy	15	15	66	0.056	0.166	ns	21.164	c("Early", "Healthy")	1	2	-0.6	no change
770	Early.Healthy	ENOB_HUMAN	Log.Intensity	Early	Healthy	15	15	44	0.004	0.011	*	21.2	c("Early", "Healthy")	1	2	-0.77	down regulated above FC thershold
771	Early.Healthy	ENOG_HUMAN	Log.Intensity	Early	Healthy	15	15	63	0.041	0.122	ns	19.065	c("Early", "Healthy")	1	2	-0.539	no change
772	Early.Healthy	ENOPH_HUMAN	Log.Intensity	Early	Healthy	15	15	112	1	1	ns	14.856	c("Early", "Healthy")	1	2	0.034	no change
773	Early.Healthy	ENPL_HUMAN	Log.Intensity	Early	Healthy	15	15	103	0.713	0.713	ns	22.445	c("Early", "Healthy")	1	2	-0.117	no change
774	Early.Healthy	ENPLL_HUMAN	Log.Intensity	Early	Healthy	15	15	95	0.486	0.486	ns	21.513	c("Early", "Healthy")	1	2	-0.378	no change
775	Early.Healthy	ENPP1_HUMAN	Log.Intensity	Early	Healthy	15	15	115	0.935	0.935	ns	17.841	c("Early", "Healthy")	1	2	0.194	no change
776	Early.Healthy	ENPP2_HUMAN	Log.Intensity	Early	Healthy	15	15	65	0.05	0.151	ns	21.71	c("Early", "Healthy")	1	2	-0.461	no change
777	Early.Healthy	ENPP3_HUMAN	Log.Intensity	Early	Healthy	15	15	77	0.148	0.222	ns	15.731	c("Early", "Healthy")	1	2	-0.324	no change
778	Early.Healthy	ENPP5_HUMAN	Log.Intensity	Early	Healthy	15	15	113	1	1	ns	15.368	c("Early", "Healthy")	1	2	0.056	no change
779	Early.Healthy	ENSA_HUMAN	Log.Intensity	Early	Healthy	15	15	100	0.624	0.624	ns	17.331	c("Early", "Healthy")	1	2	-0.134	no change
780	Early.Healthy	ENTP5_HUMAN	Log.Intensity	Early	Healthy	15	15	157	0.068	0.202	ns	17.998	c("Early", "Healthy")	1	2	0.383	no change
781	Early.Healthy	EP15R_HUMAN	Log.Intensity	Early	Healthy	15	15	87	0.305	0.458	ns	17.02	c("Early", "Healthy")	1	2	-0.184	no change
782	Early.Healthy	EPB42_HUMAN	Log.Intensity	Early	Healthy	15	15	103	0.713	0.935	ns	18.272	c("Early", "Healthy")	1	2	0.065	no change
783	Early.Healthy	EPCR_HUMAN	Log.Intensity	Early	Healthy	15	15	65	0.05	0.151	ns	22.438	c("Early", "Healthy")	1	2	-0.518	no change
784	Early.Healthy	EPHA1_HUMAN	Log.Intensity	Early	Healthy	15	15	91	0.389	0.87	ns	19.754	c("Early", "Healthy")	1	2	-0.092	no change
785	Early.Healthy	EPHA4_HUMAN	Log.Intensity	Early	Healthy	15	15	56	0.019	0.056	ns	18.438	c("Early", "Healthy")	1	2	-0.34	no change
786	Early.Healthy	EPHA7_HUMAN	Log.Intensity	Early	Healthy	15	15	76	0.137	0.411	ns	20.377	c("Early", "Healthy")	1	2	-1.046	no change
787	Early.Healthy	EPHB2_HUMAN	Log.Intensity	Early	Healthy	15	15	101	0.653	0.653	ns	14.988	c("Early", "Healthy")	1	2	-0.073	no change
788	Early.Healthy	EPHB4_HUMAN	Log.Intensity	Early	Healthy	15	15	136	0.345	0.624	ns	20.911	c("Early", "Healthy")	1	2	0.129	no change
789	Early.Healthy	EPIPL_HUMAN	Log.Intensity	Early	Healthy	15	15	72	0.098	0.206	ns	18.594	c("Early", "Healthy")	1	2	-0.156	no change
790	Early.Healthy	ERAP1_HUMAN	Log.Intensity	Early	Healthy	15	15	126	0.595	0.892	ns	20.449	c("Early", "Healthy")	1	2	0.568	no change
791	Early.Healthy	ERAP2_HUMAN	Log.Intensity	Early	Healthy	15	15	97	0.539	0.935	ns	19.837	c("Early", "Healthy")	1	2	-1.393	no change
792	Early.Healthy	ERBB2_HUMAN	Log.Intensity	Early	Healthy	15	15	108	0.87	0.87	ns	16.662	c("Early", "Healthy")	1	2	0.171	no change
793	Early.Healthy	ERBB3_HUMAN	Log.Intensity	Early	Healthy	15	15	120	0.775	0.775	ns	17.195	c("Early", "Healthy")	1	2	0.269	no change
794	Early.Healthy	ERBB4_HUMAN	Log.Intensity	Early	Healthy	15	15	139	0.285	0.458	ns	14.915	c("Early", "Healthy")	1	2	0.198	no change
795	Early.Healthy	ERF1_HUMAN	Log.Intensity	Early	Healthy	15	15	117	0.87	0.87	ns	17.341	c("Early", "Healthy")	1	2	0.008	no change
796	Early.Healthy	ERF3A_HUMAN	Log.Intensity	Early	Healthy	15	15	96	0.512	0.936	ns	16.398	c("Early", "Healthy")	1	2	-0.065	no change
797	Early.Healthy	ERF3B_HUMAN	Log.Intensity	Early	Healthy	15	15	148	0.148	0.222	ns	15.263	c("Early", "Healthy")	1	2	0.121	no change
798	Early.Healthy	ERLN1_HUMAN;ERLN2_HUMAN	Log.Intensity	Early	Healthy	15	15	113	1	1	ns	15.771	c("Early", "Healthy")	1	2	-0.071	no change
799	Early.Healthy	ERP29_HUMAN	Log.Intensity	Early	Healthy	15	15	113	1	1	ns	17.288	c("Early", "Healthy")	1	2	-0.05	no change
800	Early.Healthy	ERP44_HUMAN	Log.Intensity	Early	Healthy	15	15	115	0.935	0.935	ns	18.629	c("Early", "Healthy")	1	2	0.286	no change
801	Early.Healthy	ES8L1_HUMAN	Log.Intensity	Early	Healthy	15	15	133	0.412	0.806	ns	18.291	c("Early", "Healthy")	1	2	0.014	no change
802	Early.Healthy	ES8L2_HUMAN	Log.Intensity	Early	Healthy	15	15	51	0.01	0.03	*	20.604	c("Early", "Healthy")	1	2	-0.508	down regulated above FC thershold
803	Early.Healthy	ESAM_HUMAN	Log.Intensity	Early	Healthy	15	15	137	0.325	0.488	ns	18.814	c("Early", "Healthy")	1	2	0.239	no change
804	Early.Healthy	ESM1_HUMAN	Log.Intensity	Early	Healthy	15	15	171	0.014	0.044	*	18.156	c("Early", "Healthy")	1	2	0.321	up regulated below FC thershold
805	Early.Healthy	EST1_HUMAN	Log.Intensity	Early	Healthy	15	15	120	0.775	0.775	ns	19.437	c("Early", "Healthy")	1	2	0.133	no change
806	Early.Healthy	EST2_HUMAN	Log.Intensity	Early	Healthy	15	15	132	0.436	0.436	ns	18.674	c("Early", "Healthy")	1	2	0.212	no change
807	Early.Healthy	EST3_HUMAN	Log.Intensity	Early	Healthy	15	15	102	0.683	0.775	ns	17.039	c("Early", "Healthy")	1	2	0.087	no change
808	Early.Healthy	ESTD_HUMAN	Log.Intensity	Early	Healthy	15	15	68	0.068	0.101	ns	20.008	c("Early", "Healthy")	1	2	-0.72	no change
809	Early.Healthy	ETFB_HUMAN	Log.Intensity	Early	Healthy	15	15	118	0.838	0.838	ns	19.812	c("Early", "Healthy")	1	2	0.025	no change
810	Early.Healthy	EVPL_HUMAN	Log.Intensity	Early	Healthy	15	15	98	0.567	0.567	ns	18.362	c("Early", "Healthy")	1	2	-0.045	no change
811	Early.Healthy	EXT1_HUMAN	Log.Intensity	Early	Healthy	15	15	70	0.081	0.122	ns	19.72	c("Early", "Healthy")	1	2	-0.386	no change
812	Early.Healthy	EXT2_HUMAN	Log.Intensity	Early	Healthy	15	15	63	0.041	0.061	ns	21.482	c("Early", "Healthy")	1	2	-0.315	no change
813	Early.Healthy	EXTL2_HUMAN	Log.Intensity	Early	Healthy	15	15	25	0.000113	0.000339	***	19.9	c("Early", "Healthy")	1	2	-0.628	down regulated above FC thershold
814	Early.Healthy	EZRI_HUMAN	Log.Intensity	Early	Healthy	15	15	74	0.116	0.261	ns	19.911	c("Early", "Healthy")	1	2	-0.59	no change
815	Early.Healthy	F10A1_HUMAN	Log.Intensity	Early	Healthy	15	15	111	0.967	0.967	ns	18.93	c("Early", "Healthy")	1	2	0.39	no change
816	Early.Healthy	F13A_HUMAN	Log.Intensity	Early	Healthy	15	15	66	0.056	0.159	ns	22.239	c("Early", "Healthy")	1	2	-0.355	no change
817	Early.Healthy	F13B_HUMAN	Log.Intensity	Early	Healthy	15	15	124	0.653	0.653	ns	22.458	c("Early", "Healthy")	1	2	0.27	no change
818	Early.Healthy	F151A_HUMAN	Log.Intensity	Early	Healthy	15	15	139	0.285	0.584	ns	16.271	c("Early", "Healthy")	1	2	0.114	no change
819	Early.Healthy	F16P1_HUMAN	Log.Intensity	Early	Healthy	15	15	56	0.019	0.056	ns	22.155	c("Early", "Healthy")	1	2	-0.927	no change
820	Early.Healthy	F1711_HUMAN	Log.Intensity	Early	Healthy	15	15	148	0.148	0.35	ns	15.095	c("Early", "Healthy")	1	2	0.058	no change
821	Early.Healthy	F234A_HUMAN	Log.Intensity	Early	Healthy	15	15	67	0.061	0.092	ns	17.675	c("Early", "Healthy")	1	2	-0.97	no change
822	Early.Healthy	FA10_HUMAN	Log.Intensity	Early	Healthy	15	15	90	0.367	0.55	ns	24.231	c("Early", "Healthy")	1	2	-0.103	no change
823	Early.Healthy	FA11_HUMAN	Log.Intensity	Early	Healthy	15	15	142	0.233	0.458	ns	26.511	c("Early", "Healthy")	1	2	0.073	no change
824	Early.Healthy	FA12_HUMAN	Log.Intensity	Early	Healthy	15	15	148	0.148	0.222	ns	25.89	c("Early", "Healthy")	1	2	0.132	no change
825	Early.Healthy	FA20A_HUMAN	Log.Intensity	Early	Healthy	15	15	125	0.624	0.87	ns	18.903	c("Early", "Healthy")	1	2	-0.122	no change
826	Early.Healthy	FA20C_HUMAN	Log.Intensity	Early	Healthy	15	15	132	0.436	0.87	ns	21.794	c("Early", "Healthy")	1	2	0.147	no change
827	Early.Healthy	FA5_HUMAN	Log.Intensity	Early	Healthy	15	15	130	0.486	0.808	ns	25.818	c("Early", "Healthy")	1	2	0.088	no change
828	Early.Healthy	FA7_HUMAN	Log.Intensity	Early	Healthy	15	15	96	0.512	0.595	ns	20.814	c("Early", "Healthy")	1	2	-0.068	no change
829	Early.Healthy	FA8_HUMAN	Log.Intensity	Early	Healthy	15	15	158	0.061	0.184	ns	20.267	c("Early", "Healthy")	1	2	0.361	no change
830	Early.Healthy	FA83H_HUMAN	Log.Intensity	Early	Healthy	15	15	106	0.806	0.806	ns	17.722	c("Early", "Healthy")	1	2	-0.081	no change
831	Early.Healthy	FA9_HUMAN	Log.Intensity	Early	Healthy	15	15	154	0.089	0.268	ns	26.802	c("Early", "Healthy")	1	2	0.216	no change
832	Early.Healthy	FA92A_HUMAN	Log.Intensity	Early	Healthy	15	15	145	0.187	0.28	ns	21.517	c("Early", "Healthy")	1	2	0.591	no change
833	Early.Healthy	FAAA_HUMAN	Log.Intensity	Early	Healthy	15	15	51	0.01	0.019	*	25.099	c("Early", "Healthy")	1	2	-0.753	down regulated above FC thershold
834	Early.Healthy	FABP4_HUMAN	Log.Intensity	Early	Healthy	15	15	135	0.367	0.486	ns	20.583	c("Early", "Healthy")	1	2	0.644	no change
835	Early.Healthy	FABP5_HUMAN	Log.Intensity	Early	Healthy	15	15	51	0.01	0.03	*	23.722	c("Early", "Healthy")	1	2	-0.853	down regulated above FC thershold
836	Early.Healthy	FABP6_HUMAN	Log.Intensity	Early	Healthy	15	15	145	0.187	0.55	ns	17.582	c("Early", "Healthy")	1	2	0.594	no change
837	Early.Healthy	FABPH_HUMAN	Log.Intensity	Early	Healthy	15	15	187	0.001	0.004	**	21.002	c("Early", "Healthy")	1	2	1.312	up regulated above FC thershold
838	Early.Healthy	FABPI_HUMAN	Log.Intensity	Early	Healthy	15	15	103	0.713	0.713	ns	17.434	c("Early", "Healthy")	1	2	-0.146	no change
839	Early.Healthy	FABPL_HUMAN	Log.Intensity	Early	Healthy	15	15	115	0.935	0.935	ns	20.132	c("Early", "Healthy")	1	2	0.249	no change
840	Early.Healthy	FADS6_HUMAN	Log.Intensity	Early	Healthy	15	15	139	0.285	0.428	ns	20.358	c("Early", "Healthy")	1	2	0.276	no change
841	Early.Healthy	FAH2A_HUMAN	Log.Intensity	Early	Healthy	15	15	144	0.202	0.428	ns	15.464	c("Early", "Healthy")	1	2	0.241	no change
842	Early.Healthy	FAIM3_HUMAN	Log.Intensity	Early	Healthy	15	15	105	0.775	0.806	ns	20.31	c("Early", "Healthy")	1	2	-0.168	no change
843	Early.Healthy	FAM3B_HUMAN	Log.Intensity	Early	Healthy	15	15	95	0.486	0.683	ns	15.222	c("Early", "Healthy")	1	2	-0.106	no change
844	Early.Healthy	FAM3C_HUMAN	Log.Intensity	Early	Healthy	15	15	149	0.137	0.4	ns	20.043	c("Early", "Healthy")	1	2	0.437	no change
845	Early.Healthy	FAS_HUMAN	Log.Intensity	Early	Healthy	15	15	128	0.539	0.539	ns	18.846	c("Early", "Healthy")	1	2	0.168	no change
846	Early.Healthy	FAT1_HUMAN	Log.Intensity	Early	Healthy	15	15	72	0.098	0.292	ns	19.446	c("Early", "Healthy")	1	2	-0.819	no change
847	Early.Healthy	FAT2_HUMAN	Log.Intensity	Early	Healthy	15	15	87	0.305	0.458	ns	17.453	c("Early", "Healthy")	1	2	-0.144	no change
848	Early.Healthy	FAT4_HUMAN	Log.Intensity	Early	Healthy	15	15	50	0.009	0.026	*	18.269	c("Early", "Healthy")	1	2	-0.754	down regulated above FC thershold
849	Early.Healthy	FBLN1_HUMAN	Log.Intensity	Early	Healthy	15	15	123	0.683	0.902	ns	26.376	c("Early", "Healthy")	1	2	0.067	no change
850	Early.Healthy	FBLN2_HUMAN	Log.Intensity	Early	Healthy	15	15	152	0.106	0.174	ns	18.327	c("Early", "Healthy")	1	2	0.285	no change
851	Early.Healthy	FBLN3_HUMAN	Log.Intensity	Early	Healthy	15	15	100	0.624	0.838	ns	24.031	c("Early", "Healthy")	1	2	-0.086	no change
852	Early.Healthy	FBLN4_HUMAN	Log.Intensity	Early	Healthy	15	15	103	0.713	0.713	ns	18.956	c("Early", "Healthy")	1	2	-0.274	no change
853	Early.Healthy	FBLN5_HUMAN	Log.Intensity	Early	Healthy	15	15	129	0.512	0.512	ns	19.704	c("Early", "Healthy")	1	2	0.336	no change
854	Early.Healthy	FBLN7_HUMAN	Log.Intensity	Early	Healthy	15	15	97	0.539	0.808	ns	17.699	c("Early", "Healthy")	1	2	0.007	no change
855	Early.Healthy	FBN1_HUMAN	Log.Intensity	Early	Healthy	15	15	67	0.061	0.092	ns	20.953	c("Early", "Healthy")	1	2	-0.377	no change
856	Early.Healthy	FBX50_HUMAN	Log.Intensity	Early	Healthy	15	15	111	0.967	0.967	ns	18.566	c("Early", "Healthy")	1	2	0.023	no change
857	Early.Healthy	FBX7_HUMAN	Log.Intensity	Early	Healthy	15	15	100	0.624	0.775	ns	15.931	c("Early", "Healthy")	1	2	-0.072	no change
858	Early.Healthy	FCAMR_HUMAN	Log.Intensity	Early	Healthy	15	15	66	0.056	0.092	ns	19.049	c("Early", "Healthy")	1	2	-1.14	no change
859	Early.Healthy	FCER2_HUMAN	Log.Intensity	Early	Healthy	15	15	143	0.217	0.618	ns	15.88	c("Early", "Healthy")	1	2	0.092	no change
860	Early.Healthy	FCERG_HUMAN	Log.Intensity	Early	Healthy	15	15	124	0.653	0.713	ns	16.47	c("Early", "Healthy")	1	2	0.147	no change
861	Early.Healthy	FCG2A_HUMAN	Log.Intensity	Early	Healthy	15	15	87	0.305	0.458	ns	21.425	c("Early", "Healthy")	1	2	-0.426	no change
862	Early.Healthy	FCG3A_HUMAN	Log.Intensity	Early	Healthy	15	15	86	0.285	0.285	ns	22.374	c("Early", "Healthy")	1	2	-0.192	no change
863	Early.Healthy	FCGBP_HUMAN	Log.Intensity	Early	Healthy	15	15	127	0.567	0.683	ns	25.694	c("Early", "Healthy")	1	2	0.107	no change
864	Early.Healthy	FCGRN_HUMAN	Log.Intensity	Early	Healthy	15	15	128	0.539	0.539	ns	17.808	c("Early", "Healthy")	1	2	0.028	no change
865	Early.Healthy	FCL_HUMAN	Log.Intensity	Early	Healthy	15	15	62	0.037	0.11	ns	18.748	c("Early", "Healthy")	1	2	-0.828	no change
866	Early.Healthy	FCN1_HUMAN	Log.Intensity	Early	Healthy	15	15	67	0.061	0.174	ns	20.725	c("Early", "Healthy")	1	2	-0.837	no change
867	Early.Healthy	FCN2_HUMAN	Log.Intensity	Early	Healthy	15	15	156	0.074	0.223	ns	22.578	c("Early", "Healthy")	1	2	0.431	no change
868	Early.Healthy	FCN3_HUMAN	Log.Intensity	Early	Healthy	15	15	163	0.037	0.055	ns	27.63	c("Early", "Healthy")	1	2	0.576	no change
869	Early.Healthy	FCRL1_HUMAN	Log.Intensity	Early	Healthy	15	15	119	0.806	0.87	ns	15.797	c("Early", "Healthy")	1	2	0.028	no change
870	Early.Healthy	FCRL5_HUMAN	Log.Intensity	Early	Healthy	15	15	74	0.116	0.174	ns	19.783	c("Early", "Healthy")	1	2	-0.699	no change
871	Early.Healthy	FCSD1_HUMAN	Log.Intensity	Early	Healthy	15	15	98	0.567	0.902	ns	16.712	c("Early", "Healthy")	1	2	0.069	no change
872	Early.Healthy	FEN1_HUMAN	Log.Intensity	Early	Healthy	15	15	170	0.016	0.025	*	21.55	c("Early", "Healthy")	1	2	0.571	up regulated above FC thershold
873	Early.Healthy	FERM1_HUMAN	Log.Intensity	Early	Healthy	15	15	89	0.345	0.618	ns	17.967	c("Early", "Healthy")	1	2	-0.046	no change
874	Early.Healthy	FETA_HUMAN	Log.Intensity	Early	Healthy	15	15	105	0.775	0.775	ns	16.451	c("Early", "Healthy")	1	2	-0.049	no change
875	Early.Healthy	FETUA_HUMAN	Log.Intensity	Early	Healthy	15	15	96	0.512	0.512	ns	28.757	c("Early", "Healthy")	1	2	-0.117	no change
876	Early.Healthy	FETUB_HUMAN	Log.Intensity	Early	Healthy	15	15	72	0.098	0.146	ns	24.443	c("Early", "Healthy")	1	2	-0.367	no change
877	Early.Healthy	FGD3_HUMAN	Log.Intensity	Early	Healthy	15	15	104	0.744	0.744	ns	18.301	c("Early", "Healthy")	1	2	-0.16	no change
878	Early.Healthy	FGFP2_HUMAN	Log.Intensity	Early	Healthy	15	15	104	0.744	0.744	ns	18.357	c("Early", "Healthy")	1	2	-0.023	no change
879	Early.Healthy	FGFR1_HUMAN	Log.Intensity	Early	Healthy	15	15	116	0.902	0.935	ns	18.417	c("Early", "Healthy")	1	2	0.362	no change
880	Early.Healthy	FGFR2_HUMAN	Log.Intensity	Early	Healthy	15	15	132	0.436	0.683	ns	15.972	c("Early", "Healthy")	1	2	0.183	no change
881	Early.Healthy	FGFR3_HUMAN	Log.Intensity	Early	Healthy	15	15	115	0.935	1	ns	21.716	c("Early", "Healthy")	1	2	0.06	no change
882	Early.Healthy	FGFR4_HUMAN	Log.Intensity	Early	Healthy	15	15	180	0.004	0.006	**	19.609	c("Early", "Healthy")	1	2	0.688	up regulated above FC thershold
883	Early.Healthy	FGGY_HUMAN	Log.Intensity	Early	Healthy	15	15	104	0.744	0.744	ns	15.756	c("Early", "Healthy")	1	2	-0.007	no change
884	Early.Healthy	FGL1_HUMAN	Log.Intensity	Early	Healthy	15	15	194	0.000394	0.001	**	22.84	c("Early", "Healthy")	1	2	2.497	up regulated above FC thershold
885	Early.Healthy	FGL2_HUMAN	Log.Intensity	Early	Healthy	15	15	69	0.074	0.223	ns	19.289	c("Early", "Healthy")	1	2	-0.299	no change
886	Early.Healthy	FHL1_HUMAN	Log.Intensity	Early	Healthy	15	15	101	0.653	0.653	ns	18.445	c("Early", "Healthy")	1	2	-0.33	no change
887	Early.Healthy	FHOD1_HUMAN	Log.Intensity	Early	Healthy	15	15	178	0.006	0.017	*	20.772	c("Early", "Healthy")	1	2	0.386	up regulated below FC thershold
888	Early.Healthy	FHR1_HUMAN	Log.Intensity	Early	Healthy	15	15	179	0.005	0.015	*	26.544	c("Early", "Healthy")	1	2	0.324	up regulated below FC thershold
889	Early.Healthy	FHR2_HUMAN	Log.Intensity	Early	Healthy	15	15	155	0.081	0.122	ns	26.584	c("Early", "Healthy")	1	2	0.431	no change
890	Early.Healthy	FHR3_HUMAN	Log.Intensity	Early	Healthy	15	15	66	0.056	0.166	ns	21.959	c("Early", "Healthy")	1	2	-0.187	no change
891	Early.Healthy	FHR4_HUMAN	Log.Intensity	Early	Healthy	15	15	163	0.037	0.055	ns	19.601	c("Early", "Healthy")	1	2	1.189	no change
892	Early.Healthy	FHR5_HUMAN	Log.Intensity	Early	Healthy	15	15	192	0.000578	0.002	**	24.382	c("Early", "Healthy")	1	2	0.907	up regulated above FC thershold
893	Early.Healthy	FIBB_HUMAN	Log.Intensity	Early	Healthy	15	15	172	0.013	0.019	*	30.042	c("Early", "Healthy")	1	2	0.215	up regulated below FC thershold
894	Early.Healthy	FIBG_HUMAN	Log.Intensity	Early	Healthy	15	15	168	0.021	0.063	ns	29.105	c("Early", "Healthy")	1	2	0.549	no change
895	Early.Healthy	FILA_HUMAN	Log.Intensity	Early	Healthy	15	15	130	0.486	0.486	ns	17.577	c("Early", "Healthy")	1	2	0.006	no change
896	Early.Healthy	FILA2_HUMAN	Log.Intensity	Early	Healthy	15	15	59	0.026	0.079	ns	16.961	c("Early", "Healthy")	1	2	-0.481	no change
897	Early.Healthy	FINC_HUMAN	Log.Intensity	Early	Healthy	15	15	35	0.000834	0.003	**	29.532	c("Early", "Healthy")	1	2	-0.576	down regulated above FC thershold
898	Early.Healthy	FIS1_HUMAN	Log.Intensity	Early	Healthy	15	15	120	0.775	0.87	ns	18.601	c("Early", "Healthy")	1	2	0.449	no change
899	Early.Healthy	FKB1A_HUMAN	Log.Intensity	Early	Healthy	15	15	71	0.089	0.134	ns	19.261	c("Early", "Healthy")	1	2	-0.809	no change
900	Early.Healthy	FKBP3_HUMAN	Log.Intensity	Early	Healthy	15	15	84	0.25	0.518	ns	18.077	c("Early", "Healthy")	1	2	-0.342	no change
901	Early.Healthy	FKBP4_HUMAN	Log.Intensity	Early	Healthy	15	15	110	0.935	0.935	ns	18.84	c("Early", "Healthy")	1	2	0.119	no change
902	Early.Healthy	FLII_HUMAN	Log.Intensity	Early	Healthy	15	15	82	0.217	0.326	ns	14.705	c("Early", "Healthy")	1	2	-0.075	no change
903	Early.Healthy	FLNA_HUMAN	Log.Intensity	Early	Healthy	15	15	88	0.325	0.584	ns	20.557	c("Early", "Healthy")	1	2	-0.329	no change
904	Early.Healthy	FLNB_HUMAN	Log.Intensity	Early	Healthy	15	15	41	0.002	0.007	**	18.392	c("Early", "Healthy")	1	2	-0.318	down regulated below FC thershold
905	Early.Healthy	FLNC_HUMAN	Log.Intensity	Early	Healthy	15	15	170	0.016	0.049	*	18.675	c("Early", "Healthy")	1	2	1.071	up regulated above FC thershold
906	Early.Healthy	FLOT1_HUMAN	Log.Intensity	Early	Healthy	15	15	59	0.026	0.068	ns	16.585	c("Early", "Healthy")	1	2	-0.444	no change
907	Early.Healthy	FLOT2_HUMAN	Log.Intensity	Early	Healthy	15	15	30	0.000323	0.000484	***	21.989	c("Early", "Healthy")	1	2	-1.002	down regulated above FC thershold
908	Early.Healthy	FMOD_HUMAN	Log.Intensity	Early	Healthy	15	15	66	0.056	0.092	ns	17.839	c("Early", "Healthy")	1	2	-0.424	no change
909	Early.Healthy	FN3K_HUMAN	Log.Intensity	Early	Healthy	15	15	97	0.539	0.539	ns	15.492	c("Early", "Healthy")	1	2	-0.154	no change
910	Early.Healthy	FOLH1_HUMAN;FOH1B_HUMAN	Log.Intensity	Early	Healthy	15	15	81	0.202	0.539	ns	15.881	c("Early", "Healthy")	1	2	-0.047	no change
911	Early.Healthy	FOLR2_HUMAN	Log.Intensity	Early	Healthy	15	15	141	0.25	0.375	ns	19	c("Early", "Healthy")	1	2	0.134	no change
912	Early.Healthy	FOLR3_HUMAN	Log.Intensity	Early	Healthy	15	15	81	0.202	0.303	ns	21.676	c("Early", "Healthy")	1	2	-0.189	no change
913	Early.Healthy	FPPS_HUMAN	Log.Intensity	Early	Healthy	15	15	43	0.003	0.009	**	17.821	c("Early", "Healthy")	1	2	-1.11	down regulated above FC thershold
914	Early.Healthy	FPRP_HUMAN	Log.Intensity	Early	Healthy	15	15	60	0.03	0.044	*	16.802	c("Early", "Healthy")	1	2	-0.471	down regulated below FC thershold
915	Early.Healthy	FRIH_HUMAN	Log.Intensity	Early	Healthy	15	15	164	0.033	0.099	ns	17.357	c("Early", "Healthy")	1	2	0.539	no change
916	Early.Healthy	FRIL_HUMAN	Log.Intensity	Early	Healthy	15	15	168	0.021	0.035	*	20.443	c("Early", "Healthy")	1	2	1.705	up regulated above FC thershold
917	Early.Healthy	FSCN1_HUMAN	Log.Intensity	Early	Healthy	15	15	55	0.016	0.049	*	18.378	c("Early", "Healthy")	1	2	-0.947	down regulated above FC thershold
918	Early.Healthy	FSIP1_HUMAN	Log.Intensity	Early	Healthy	15	15	119	0.806	0.806	ns	19.548	c("Early", "Healthy")	1	2	-1.324	no change
919	Early.Healthy	FST_HUMAN	Log.Intensity	Early	Healthy	15	15	85	0.267	0.4	ns	18.361	c("Early", "Healthy")	1	2	-0.267	no change
920	Early.Healthy	FSTL1_HUMAN	Log.Intensity	Early	Healthy	15	15	98	0.567	0.806	ns	19.925	c("Early", "Healthy")	1	2	-0.028	no change
921	Early.Healthy	FSTL3_HUMAN	Log.Intensity	Early	Healthy	15	15	112	1	1	ns	16.994	c("Early", "Healthy")	1	2	0.073	no change
922	Early.Healthy	FTCD_HUMAN	Log.Intensity	Early	Healthy	15	15	95	0.486	0.486	ns	19.327	c("Early", "Healthy")	1	2	-0.153	no change
923	Early.Healthy	FUBP1_HUMAN	Log.Intensity	Early	Healthy	15	15	47	0.006	0.017	*	17.384	c("Early", "Healthy")	1	2	-0.572	down regulated above FC thershold
924	Early.Healthy	FUCO_HUMAN	Log.Intensity	Early	Healthy	15	15	79	0.174	0.522	ns	21.249	c("Early", "Healthy")	1	2	-0.28	no change
925	Early.Healthy	FUCO2_HUMAN	Log.Intensity	Early	Healthy	15	15	71	0.089	0.268	ns	20.961	c("Early", "Healthy")	1	2	-0.518	no change
926	Early.Healthy	FUMH_HUMAN	Log.Intensity	Early	Healthy	15	15	82	0.217	0.458	ns	17.407	c("Early", "Healthy")	1	2	-0.421	no change
927	Early.Healthy	FURIN_HUMAN	Log.Intensity	Early	Healthy	15	15	121	0.744	0.902	ns	19.103	c("Early", "Healthy")	1	2	1.46	no change
928	Early.Healthy	FUS_HUMAN	Log.Intensity	Early	Healthy	15	15	128	0.539	0.808	ns	15.926	c("Early", "Healthy")	1	2	0.046	no change
929	Early.Healthy	FUT11_HUMAN	Log.Intensity	Early	Healthy	15	15	117	0.87	0.87	ns	16.58	c("Early", "Healthy")	1	2	-0.683	no change
930	Early.Healthy	FYB1_HUMAN	Log.Intensity	Early	Healthy	15	15	141	0.25	0.75	ns	18.577	c("Early", "Healthy")	1	2	2.253	no change
931	Early.Healthy	G3BP1_HUMAN	Log.Intensity	Early	Healthy	15	15	125	0.624	0.624	ns	19.355	c("Early", "Healthy")	1	2	0.201	no change
932	Early.Healthy	G3P_HUMAN	Log.Intensity	Early	Healthy	15	15	59	0.026	0.079	ns	21.363	c("Early", "Healthy")	1	2	-0.902	no change
933	Early.Healthy	G6B_HUMAN	Log.Intensity	Early	Healthy	15	15	99	0.595	0.806	ns	16.977	c("Early", "Healthy")	1	2	-0.096	no change
934	Early.Healthy	G6PD_HUMAN	Log.Intensity	Early	Healthy	15	15	57	0.021	0.063	ns	19.993	c("Early", "Healthy")	1	2	-1.221	no change
935	Early.Healthy	G6PE_HUMAN	Log.Intensity	Early	Healthy	15	15	109	0.902	0.967	ns	21.516	c("Early", "Healthy")	1	2	-0.041	no change
936	Early.Healthy	G6PI_HUMAN	Log.Intensity	Early	Healthy	15	15	80	0.187	0.488	ns	23.039	c("Early", "Healthy")	1	2	-0.002	no change
937	Early.Healthy	GABT_HUMAN	Log.Intensity	Early	Healthy	15	15	101	0.653	0.683	ns	18.948	c("Early", "Healthy")	1	2	-0.211	no change
938	Early.Healthy	GAK1A_HUMAN	Log.Intensity	Early	Healthy	15	15	166	0.026	0.079	ns	20.189	c("Early", "Healthy")	1	2	0.312	no change
939	Early.Healthy	GAK1B_HUMAN	Log.Intensity	Early	Healthy	15	15	99	0.595	0.838	ns	15.488	c("Early", "Healthy")	1	2	-0.156	no change
940	Early.Healthy	GALE_HUMAN	Log.Intensity	Early	Healthy	15	15	109	0.902	0.902	ns	17.397	c("Early", "Healthy")	1	2	0.019	no change
941	Early.Healthy	GALK2_HUMAN	Log.Intensity	Early	Healthy	15	15	55	0.016	0.049	*	16.849	c("Early", "Healthy")	1	2	-0.615	down regulated above FC thershold
942	Early.Healthy	GALNS_HUMAN	Log.Intensity	Early	Healthy	15	15	72	0.098	0.292	ns	15.401	c("Early", "Healthy")	1	2	-0.298	no change
943	Early.Healthy	GALT_HUMAN	Log.Intensity	Early	Healthy	15	15	82	0.217	0.326	ns	17.369	c("Early", "Healthy")	1	2	-0.102	no change
944	Early.Healthy	GALT1_HUMAN	Log.Intensity	Early	Healthy	15	15	108	0.87	0.87	ns	16.905	c("Early", "Healthy")	1	2	-0.062	no change
945	Early.Healthy	GALT2_HUMAN	Log.Intensity	Early	Healthy	15	15	137	0.325	0.744	ns	18.774	c("Early", "Healthy")	1	2	0.257	no change
[truncated: 7,212 more rows]

## Sheet: Colorectal
Suppl. Table 3: List of the differentially abundant proteins between healthy, early and late stage cancer using univariate analysis. Information among others on the specific comparison, protein identification, adjusted p-value and fold change. Tabs contain information on the differnet models (cancer types and pancancer model).
[truncated: 8,158 more rows]

[truncated: 3 more sheets: Breast, Prostate, Pancancer]
