# Supplementary material for: Biomarker Candidates for Tumors Identified from Deep-Profiled Plasma Stem Predominantly from the Low Abundant Area
Source: J Proteome Res. 2022 May 23;21(7):1718–35. doi: 10.1021/acs.jproteome.2c00122 (PMC9251764; doi:10.1021/acs.jproteome.2c00122)
Supplement: Supplementary file 5 — pr2c00122_si_005.xlsx [file pr2c00122_si_005.xlsx]

## Sheet: Lung
Suppl. Table 4: List of the proteins selected by sPLSDA for each cancer type along with their importance. Information among others on the specific comparison, protein identification and importance. Tabs contain information on the differnet models (cancer types and pancancer model).
	Early.Lung.Cancer	Healthy.None	Late.Lung.Cancer	Contrib.Early.Lung.Cancer	Contrib.Healthy.None	Contrib.Late.Lung.Cancer	Contrib	GroupContrib	color	importance
AMD_HUMAN	-0.937751	1.12475	-0.266147	FALSE	TRUE	FALSE	FALSE	Healthy None	#F68B33	-0.138452
CBPQ_HUMAN	-0.815399	0.955118	0.0149722	FALSE	TRUE	FALSE	FALSE	Healthy None	#F68B33	-0.136401
MRC2_HUMAN	-0.666524	0.747496	-0.0969035	FALSE	TRUE	FALSE	FALSE	Healthy None	#F68B33	-0.134062
CO6A1_HUMAN	-0.958145	0.808916	-0.147981	FALSE	TRUE	FALSE	FALSE	Healthy None	#F68B33	-0.127546
CO9_HUMAN	0.648591	-0.76173	0.382615	TRUE	FALSE	FALSE	FALSE	Early Lung Cancer	#388ECC	0.12427
MYG_HUMAN	0.793663	-0.774452	-0.0809458	TRUE	FALSE	FALSE	FALSE	Early Lung Cancer	#388ECC	0.121967
SEM3A_HUMAN	-0.697957	0.614817	-0.272615	FALSE	TRUE	FALSE	FALSE	Healthy None	#F68B33	-0.120355
GTR1_HUMAN	-0.713402	0.691399	-0.520978	FALSE	TRUE	FALSE	FALSE	Healthy None	#F68B33	-0.12024
CO5_HUMAN	0.720317	-0.594133	0.0790327	TRUE	FALSE	FALSE	FALSE	Early Lung Cancer	#388ECC	0.120026
TAGL_HUMAN	0.461885	-0.777958	0.316837	TRUE	FALSE	FALSE	FALSE	Early Lung Cancer	#388ECC	0.115214
FHR5_HUMAN	0.754353	-0.72768	0.0948465	TRUE	FALSE	FALSE	FALSE	Early Lung Cancer	#388ECC	0.113089
ANAG_HUMAN	-0.598862	0.596915	0.0635017	FALSE	TRUE	FALSE	FALSE	Healthy None	#F68B33	-0.110618
AACT_HUMAN	0.997649	-0.684857	-0.159281	TRUE	FALSE	FALSE	FALSE	Early Lung Cancer	#388ECC	0.110375
GALT7_HUMAN	-1.05651	0.659309	0.139989	FALSE	TRUE	FALSE	FALSE	Healthy None	#F68B33	-0.110181
SEM3G_HUMAN	-0.799711	0.949361	0.0586951	FALSE	TRUE	FALSE	FALSE	Healthy None	#F68B33	-0.109142
DRB5_HUMAN	-0.769022	0.632851	-0.488076	FALSE	TRUE	FALSE	FALSE	Healthy None	#F68B33	-0.106225
ITIH4_HUMAN	0.467979	-0.598074	0.538688	FALSE	FALSE	TRUE	FALSE	Late Lung Cancer	#C2C2C2	0.105671
FHOD1_HUMAN	0.754586	-0.295148	-0.114285	TRUE	FALSE	FALSE	FALSE	Early Lung Cancer	#388ECC	0.103778
MXRA8_HUMAN	-0.527011	0.629123	-0.303401	FALSE	TRUE	FALSE	FALSE	Healthy None	#F68B33	-0.100894
LV310_HUMAN	-0.638442	0.206195	-0.358468	FALSE	TRUE	FALSE	FALSE	Healthy None	#F68B33	-0.0978385
AGRA3_HUMAN	0.803431	-0.320302	0.564588	TRUE	FALSE	FALSE	FALSE	Early Lung Cancer	#388ECC	0.0970923
KV127_HUMAN	-0.77741	0.815535	-0.731185	FALSE	TRUE	FALSE	FALSE	Healthy None	#F68B33	-0.0966458
B3GN7_HUMAN	-0.86191	0.645714	-0.596586	FALSE	TRUE	FALSE	FALSE	Healthy None	#F68B33	-0.0964243
PGP_HUMAN	-0.646211	1.06332	-0.682434	FALSE	TRUE	FALSE	FALSE	Healthy None	#F68B33	-0.096178
PMGT1_HUMAN	-0.881217	0.635849	-0.059251	FALSE	TRUE	FALSE	FALSE	Healthy None	#F68B33	-0.0960292
FAT4_HUMAN	-0.96553	0.744821	0.022634	FALSE	TRUE	FALSE	FALSE	Healthy None	#F68B33	-0.0937282
AP4A_HUMAN	-0.301388	0.369334	-0.00621287	FALSE	TRUE	FALSE	FALSE	Healthy None	#F68B33	-0.0933761
DHI1_HUMAN	-0.814637	0.697014	-0.140478	FALSE	TRUE	FALSE	FALSE	Healthy None	#F68B33	-0.0918953
MA2B2_HUMAN	-0.568989	0.6881	-0.464575	FALSE	TRUE	FALSE	FALSE	Healthy None	#F68B33	-0.0913548
ITIH5_HUMAN	-0.658018	0.770634	-0.0657657	FALSE	TRUE	FALSE	FALSE	Healthy None	#F68B33	-0.091062
ACES_HUMAN	-0.70465	0.321536	-0.314915	FALSE	TRUE	FALSE	FALSE	Healthy None	#F68B33	-0.091031
NCF1_HUMAN	-0.668139	0.553324	-0.49856	FALSE	TRUE	FALSE	FALSE	Healthy None	#F68B33	-0.0893822
SAA1_HUMAN	1.01798	-0.560886	-0.420234	TRUE	FALSE	FALSE	FALSE	Early Lung Cancer	#388ECC	0.0893396
ITB2_HUMAN	-0.40572	0.49854	0.119574	FALSE	TRUE	FALSE	FALSE	Healthy None	#F68B33	-0.0881753
MENT_HUMAN	0.598085	-0.394153	0.181572	TRUE	FALSE	FALSE	FALSE	Early Lung Cancer	#388ECC	0.0878233
ZPI_HUMAN	0.726694	-0.617955	-0.37705	TRUE	FALSE	FALSE	FALSE	Early Lung Cancer	#388ECC	0.0877431
CILP1_HUMAN	-0.979547	0.745359	-0.234206	FALSE	TRUE	FALSE	FALSE	Healthy None	#F68B33	-0.0872164
LEG10_HUMAN	-0.523184	0.37637	-0.564303	FALSE	TRUE	FALSE	FALSE	Healthy None	#F68B33	-0.0869629
TENX_HUMAN	-0.0420661	0.857793	-0.398371	FALSE	TRUE	FALSE	FALSE	Healthy None	#F68B33	-0.0868242
FIBB_HUMAN	0.680459	-0.583237	0.44531	TRUE	FALSE	FALSE	FALSE	Early Lung Cancer	#388ECC	0.0853708
SEPR_HUMAN	-0.462456	0.479892	-0.0582852	FALSE	TRUE	FALSE	FALSE	Healthy None	#F68B33	-0.0853265
FGL1_HUMAN	0.983294	-0.590149	0.045585	TRUE	FALSE	FALSE	FALSE	Early Lung Cancer	#388ECC	0.0846583
PTPRM_HUMAN	-0.498375	0.892946	-0.24921	FALSE	TRUE	FALSE	FALSE	Healthy None	#F68B33	-0.0846413
MGAT2_HUMAN	-0.323958	0.737689	-0.198897	FALSE	TRUE	FALSE	FALSE	Healthy None	#F68B33	-0.0846259
ECHD1_HUMAN	-0.622503	0.35292	-0.449784	FALSE	TRUE	FALSE	FALSE	Healthy None	#F68B33	-0.0843837
CATF_HUMAN	-0.329178	0.865793	0.0228813	FALSE	TRUE	FALSE	FALSE	Healthy None	#F68B33	-0.0838175
LTBP4_HUMAN	-0.559306	0.586046	-0.40892	FALSE	TRUE	FALSE	FALSE	Healthy None	#F68B33	-0.083177
CAD17_HUMAN	-0.564514	0.754336	0.0070635	FALSE	TRUE	FALSE	FALSE	Healthy None	#F68B33	-0.0830589
MANBA_HUMAN	-0.246146	0.368636	-0.299217	FALSE	TRUE	FALSE	FALSE	Healthy None	#F68B33	-0.0830262
CNDP1_HUMAN	-0.66082	0.508127	-0.107027	FALSE	TRUE	FALSE	FALSE	Healthy None	#F68B33	-0.0828764
IBP2_HUMAN	0.662646	-0.444705	-0.190364	TRUE	FALSE	FALSE	FALSE	Early Lung Cancer	#388ECC	0.0826748
CADH6_HUMAN	-0.624891	0.446759	0.087101	FALSE	TRUE	FALSE	FALSE	Healthy None	#F68B33	-0.0821082
PCCA_HUMAN	-0.440608	0.0655126	-0.36213	FALSE	TRUE	FALSE	FALSE	Healthy None	#F68B33	-0.0817592
DIAC_HUMAN	-0.448308	0.736182	-0.161119	FALSE	TRUE	FALSE	FALSE	Healthy None	#F68B33	-0.0816158
ADA2_HUMAN	-0.304298	0.642067	-0.342669	FALSE	TRUE	FALSE	FALSE	Healthy None	#F68B33	-0.0816057
ANGL8_HUMAN	-0.212734	0.869024	-0.727337	FALSE	TRUE	FALSE	FALSE	Healthy None	#F68B33	-0.0792429
CAH3_HUMAN	0.626305	-0.516201	-0.123688	TRUE	FALSE	FALSE	FALSE	Early Lung Cancer	#388ECC	0.0790186
CTRC_HUMAN	-0.290481	0.746513	-0.497834	FALSE	TRUE	FALSE	FALSE	Healthy None	#F68B33	-0.0786678
LAMA5_HUMAN	-0.208557	0.781148	-0.149425	FALSE	TRUE	FALSE	FALSE	Healthy None	#F68B33	-0.078345
SAA2_HUMAN	0.933838	-0.549446	-0.541901	TRUE	FALSE	FALSE	FALSE	Early Lung Cancer	#388ECC	0.0776982
KITM_HUMAN	0.229129	0.713386	-0.976904	FALSE	TRUE	FALSE	FALSE	Healthy None	#F68B33	-0.0773235
DSC1_HUMAN	0.287373	-0.946006	0.33727	FALSE	FALSE	TRUE	FALSE	Late Lung Cancer	#C2C2C2	0.0772017
VTDB_HUMAN	0.564222	-0.292026	0.00528042	TRUE	FALSE	FALSE	FALSE	Early Lung Cancer	#388ECC	0.0771144
LIPE_HUMAN	0.0911334	-0.523691	-0.0119223	TRUE	FALSE	FALSE	FALSE	Early Lung Cancer	#388ECC	0.076992
LBP_HUMAN	0.644183	-0.591327	-0.405174	TRUE	FALSE	FALSE	FALSE	Early Lung Cancer	#388ECC	0.0767076
ITAL_HUMAN	-0.684451	0.418959	-0.0819655	FALSE	TRUE	FALSE	FALSE	Healthy None	#F68B33	-0.0756735
GAS6_HUMAN	-0.100691	0.536377	-0.185139	FALSE	TRUE	FALSE	FALSE	Healthy None	#F68B33	-0.0755651
ARSA_HUMAN	-0.620457	0.451115	-0.465385	FALSE	TRUE	FALSE	FALSE	Healthy None	#F68B33	-0.0754964
CDON_HUMAN	-1.04367	0.524007	0.311152	FALSE	TRUE	FALSE	FALSE	Healthy None	#F68B33	-0.07445
EFNA1_HUMAN	0.778833	-0.488099	-0.274298	TRUE	FALSE	FALSE	FALSE	Early Lung Cancer	#388ECC	0.0744484
EXTL2_HUMAN	-0.361479	0.772961	0.161747	FALSE	TRUE	FALSE	FALSE	Healthy None	#F68B33	-0.073984
CATG_HUMAN	0.397526	-0.361381	-0.253221	TRUE	FALSE	FALSE	FALSE	Early Lung Cancer	#388ECC	0.0738533
RNAS1_HUMAN	0.240088	-0.564762	-0.0369217	TRUE	FALSE	FALSE	FALSE	Early Lung Cancer	#388ECC	0.073479
MTP_HUMAN	-0.40653	0.531904	-0.135004	FALSE	TRUE	FALSE	FALSE	Healthy None	#F68B33	-0.0722312
CHAD_HUMAN	-0.921021	0.599978	0.109102	FALSE	TRUE	FALSE	FALSE	Healthy None	#F68B33	-0.0721882
TNNI1_HUMAN	0.169982	-0.406127	-0.181347	TRUE	FALSE	FALSE	FALSE	Early Lung Cancer	#388ECC	0.0716476
CILP2_HUMAN	-0.489493	0.586445	-0.155555	FALSE	TRUE	FALSE	FALSE	Healthy None	#F68B33	-0.0712017
ELNE_HUMAN	0.836351	-0.341146	-0.149872	TRUE	FALSE	FALSE	FALSE	Early Lung Cancer	#388ECC	0.0704144
AMPB_HUMAN	-0.93087	0.487745	0.0208355	FALSE	TRUE	FALSE	FALSE	Healthy None	#F68B33	-0.0699581
ICAM3_HUMAN	-0.270226	0.675142	-0.293911	FALSE	TRUE	FALSE	FALSE	Healthy None	#F68B33	-0.0692517
EFNB1_HUMAN	0.617388	-0.479832	0.170022	TRUE	FALSE	FALSE	FALSE	Early Lung Cancer	#388ECC	0.0692472
TINAG_HUMAN	-0.529502	0.346104	-0.33282	FALSE	TRUE	FALSE	FALSE	Healthy None	#F68B33	-0.0691019
TITIN_HUMAN	0.221518	-0.597463	-0.122402	TRUE	FALSE	FALSE	FALSE	Early Lung Cancer	#388ECC	0.0690327
MFNG_HUMAN	-0.529493	0.376646	-0.218895	FALSE	TRUE	FALSE	FALSE	Healthy None	#F68B33	-0.0683106
CD59_HUMAN	0.870946	-0.350016	0.216241	TRUE	FALSE	FALSE	FALSE	Early Lung Cancer	#388ECC	0.0681694
PCNP_HUMAN	-0.950095	0.542406	-0.0920919	FALSE	TRUE	FALSE	FALSE	Healthy None	#F68B33	-0.0679381
FINC_HUMAN	-0.425572	0.617385	-0.155484	FALSE	TRUE	FALSE	FALSE	Healthy None	#F68B33	-0.0678099
C4BPB_HUMAN	0.407208	-0.498571	-0.00192144	TRUE	FALSE	FALSE	FALSE	Early Lung Cancer	#388ECC	0.0677707
QOR_HUMAN	-0.584639	0.269377	-0.206049	FALSE	TRUE	FALSE	FALSE	Healthy None	#F68B33	-0.0670381
OLFL3_HUMAN	-0.0927439	0.276384	0.247265	FALSE	TRUE	FALSE	FALSE	Healthy None	#F68B33	-0.066574
B4GT1_HUMAN	0.266704	-0.670178	-0.190409	TRUE	FALSE	FALSE	FALSE	Early Lung Cancer	#388ECC	0.0663243
QSOX1_HUMAN	-0.292424	0.57339	-0.304076	FALSE	TRUE	FALSE	FALSE	Healthy None	#F68B33	-0.0662973
ECM1_HUMAN	-0.493033	0.720882	0.0572606	FALSE	TRUE	FALSE	FALSE	Healthy None	#F68B33	-0.0662973
NOTC3_HUMAN	-0.526384	0.753193	-0.206335	FALSE	TRUE	FALSE	FALSE	Healthy None	#F68B33	-0.0653894
HV145_HUMAN	-0.24477	0.255993	-0.0761147	FALSE	TRUE	FALSE	FALSE	Healthy None	#F68B33	-0.064983
SPB10_HUMAN	-0.472589	-0.121734	-0.321977	FALSE	TRUE	FALSE	FALSE	Healthy None	#F68B33	-0.0649479
M2GD_HUMAN	-0.40547	0.0154706	-0.193997	FALSE	TRUE	FALSE	FALSE	Healthy None	#F68B33	-0.0648358
THIL_HUMAN	-0.275151	-0.0240777	-0.288681	FALSE	TRUE	FALSE	FALSE	Healthy None	#F68B33	-0.0640726
SAA4_HUMAN	0.853243	-0.515413	0.321773	TRUE	FALSE	FALSE	FALSE	Early Lung Cancer	#388ECC	0.0638787
ANXA3_HUMAN	-0.57472	0.707549	-0.545883	FALSE	TRUE	FALSE	FALSE	Healthy None	#F68B33	-0.0617964
MMP3_HUMAN	0.212522	-0.670004	0.223479	FALSE	FALSE	TRUE	FALSE	Late Lung Cancer	#C2C2C2	0.0616327
ATL4_HUMAN	-0.336217	0.572619	-0.0288614	FALSE	TRUE	FALSE	FALSE	Healthy None	#F68B33	-0.0615203
XPP1_HUMAN	-0.11067	0.410046	-0.423342	FALSE	TRUE	FALSE	FALSE	Healthy None	#F68B33	-0.061377
BID_HUMAN	0.0192046	-0.489816	-0.0909546	TRUE	FALSE	FALSE	FALSE	Early Lung Cancer	#388ECC	0.0610684
CERU_HUMAN	0.2772	-0.87204	0.208573	TRUE	FALSE	FALSE	FALSE	Early Lung Cancer	#388ECC	0.0607513
TFR1_HUMAN	-0.0698229	0.842805	-0.688067	FALSE	TRUE	FALSE	FALSE	Healthy None	#F68B33	-0.0605073
CCL23_HUMAN	0.712372	-0.447413	-0.481206	TRUE	FALSE	FALSE	FALSE	Early Lung Cancer	#388ECC	0.0603945
PTPRF_HUMAN	0.46638	-0.704062	0.2453	TRUE	FALSE	FALSE	FALSE	Early Lung Cancer	#388ECC	0.0597421
CNTN4_HUMAN	-0.728999	0.334698	-0.0526521	FALSE	TRUE	FALSE	FALSE	Healthy None	#F68B33	-0.059676
KCRM_HUMAN	0.828392	-0.253629	-0.441576	TRUE	FALSE	FALSE	FALSE	Early Lung Cancer	#388ECC	0.0593897
CAD15_HUMAN	-0.293954	0.212921	-0.539068	FALSE	TRUE	FALSE	FALSE	Healthy None	#F68B33	-0.0591484
ANT3_HUMAN	0.587496	-0.229485	-0.125416	TRUE	FALSE	FALSE	FALSE	Early Lung Cancer	#388ECC	0.058916
FABPH_HUMAN	0.511118	-0.433287	-0.0553112	TRUE	FALSE	FALSE	FALSE	Early Lung Cancer	#388ECC	0.0586789
LAMB2_HUMAN	0.12149	0.688589	-0.213224	FALSE	TRUE	FALSE	FALSE	Healthy None	#F68B33	-0.058461
SNED1_HUMAN	-0.251141	0.603425	0.0120392	FALSE	TRUE	FALSE	FALSE	Healthy None	#F68B33	-0.057679
FGFR4_HUMAN	0.725531	-0.363734	0.286579	TRUE	FALSE	FALSE	FALSE	Early Lung Cancer	#388ECC	0.0575471
FEN1_HUMAN	0.308778	-0.276673	0.683924	FALSE	FALSE	TRUE	FALSE	Late Lung Cancer	#C2C2C2	0.0566667
DKK3_HUMAN	0.463965	-0.426547	-0.147955	TRUE	FALSE	FALSE	FALSE	Early Lung Cancer	#388ECC	0.0566057
EDF1_HUMAN	-0.497713	-0.0362066	-0.172935	FALSE	TRUE	FALSE	FALSE	Healthy None	#F68B33	-0.0556283
HV404_HUMAN	-0.141128	0.958511	0.00242465	FALSE	TRUE	FALSE	FALSE	Healthy None	#F68B33	-0.0554608
CBPM_HUMAN	-0.555065	0.533298	-0.0209641	FALSE	TRUE	FALSE	FALSE	Healthy None	#F68B33	-0.0550524
UBA1_HUMAN	-0.739624	0.861258	-0.17907	FALSE	TRUE	FALSE	FALSE	Healthy None	#F68B33	-0.0548207
APOA5_HUMAN	1.11082	-0.385508	-0.176133	TRUE	FALSE	FALSE	FALSE	Early Lung Cancer	#388ECC	0.0546028
PAMR1_HUMAN	-0.70837	0.439562	0.112786	FALSE	TRUE	FALSE	FALSE	Healthy None	#F68B33	-0.0544856
CD14_HUMAN	0.334071	-0.589879	-0.366354	TRUE	FALSE	FALSE	FALSE	Early Lung Cancer	#388ECC	0.053745
PLST_HUMAN	-0.499648	0.438383	0.092397	FALSE	TRUE	FALSE	FALSE	Healthy None	#F68B33	-0.0535643
KVD29_HUMAN	-0.317017	0.964225	-0.255759	FALSE	TRUE	FALSE	FALSE	Healthy None	#F68B33	-0.0530903
CRYAB_HUMAN	0.203501	-0.426004	0.271029	FALSE	FALSE	TRUE	FALSE	Late Lung Cancer	#C2C2C2	0.0527005
BIEA_HUMAN	-0.258694	0.395892	-0.0982845	FALSE	TRUE	FALSE	FALSE	Healthy None	#F68B33	-0.0524337
TMA7_HUMAN	-0.866602	0.629815	-0.140746	FALSE	TRUE	FALSE	FALSE	Healthy None	#F68B33	-0.0522138
6PGD_HUMAN	-0.364404	0.194404	-0.368088	FALSE	TRUE	FALSE	FALSE	Healthy None	#F68B33	-0.0521831
LV861_HUMAN	0.195351	0.807188	-0.78181	FALSE	TRUE	FALSE	FALSE	Healthy None	#F68B33	-0.0510145
ES8L2_HUMAN	-0.56896	-0.29965	-0.500803	FALSE	TRUE	FALSE	FALSE	Healthy None	#F68B33	-0.0503264
H31_HUMAN;H33_HUMAN;H31T_HUMAN;H32_HUMAN	0.235008	-0.407766	-0.135978	TRUE	FALSE	FALSE	FALSE	Early Lung Cancer	#388ECC	0.0497857
CYTC_HUMAN	0.467965	-0.653737	0.454006	TRUE	FALSE	FALSE	FALSE	Early Lung Cancer	#388ECC	0.049548
PROF1_HUMAN	-0.620029	0.36943	-0.221637	FALSE	TRUE	FALSE	FALSE	Healthy None	#F68B33	-0.0494601
NAMPT_HUMAN	-0.442482	-0.0219072	-0.335516	FALSE	TRUE	FALSE	FALSE	Healthy None	#F68B33	-0.0489633
COMP_HUMAN	-0.635628	0.380356	0.245875	FALSE	TRUE	FALSE	FALSE	Healthy None	#F68B33	-0.0484908
NFASC_HUMAN	-0.525068	0.00747733	-0.231622	FALSE	TRUE	FALSE	FALSE	Healthy None	#F68B33	-0.048445
FHR4_HUMAN	0.6989	-0.305023	0.198634	TRUE	FALSE	FALSE	FALSE	Early Lung Cancer	#388ECC	0.0479333
JAG1_HUMAN	-0.389795	0.361709	-0.425241	FALSE	TRUE	FALSE	FALSE	Healthy None	#F68B33	-0.0474467
MROH9_HUMAN	-0.121263	0.588357	0.281062	FALSE	TRUE	FALSE	FALSE	Healthy None	#F68B33	-0.0470152
EGLN_HUMAN	-0.125123	0.492026	-0.558923	FALSE	TRUE	FALSE	FALSE	Healthy None	#F68B33	-0.046243
OTC_HUMAN	-0.556984	0.642674	-0.0377482	FALSE	TRUE	FALSE	FALSE	Healthy None	#F68B33	-0.0461107
KVD20_HUMAN	-0.826737	0.73886	0.277873	FALSE	TRUE	FALSE	FALSE	Healthy None	#F68B33	-0.0457537
HV601_HUMAN	-0.499203	1.01731	-0.389394	FALSE	TRUE	FALSE	FALSE	Healthy None	#F68B33	-0.045659
CHIT1_HUMAN	0.491916	-0.644377	0.714947	FALSE	FALSE	TRUE	FALSE	Late Lung Cancer	#C2C2C2	0.0452954
ACOC_HUMAN	-0.207087	0.350495	-0.188059	FALSE	TRUE	FALSE	FALSE	Healthy None	#F68B33	-0.0451593
FLNC_HUMAN	0.510687	-0.447319	-0.219011	TRUE	FALSE	FALSE	FALSE	Early Lung Cancer	#388ECC	0.044723
MA1C1_HUMAN	-0.500567	0.760184	-0.0530789	FALSE	TRUE	FALSE	FALSE	Healthy None	#F68B33	-0.0447029
EXT1_HUMAN	-0.499059	0.789877	-0.311904	FALSE	TRUE	FALSE	FALSE	Healthy None	#F68B33	-0.0446833
XYLK_HUMAN	-0.472776	0.874191	-0.0645189	FALSE	TRUE	FALSE	FALSE	Healthy None	#F68B33	-0.0444409
ANXA5_HUMAN	-0.954024	0.138939	-0.226477	FALSE	TRUE	FALSE	FALSE	Healthy None	#F68B33	-0.0443491
PTGDS_HUMAN	0.308714	-0.595102	0.120628	TRUE	FALSE	FALSE	FALSE	Early Lung Cancer	#388ECC	0.043755
AATM_HUMAN	-0.489101	0.399182	-0.499291	FALSE	TRUE	FALSE	FALSE	Healthy None	#F68B33	-0.0435828
LV743_HUMAN	-0.214062	0.663283	-0.24627	FALSE	TRUE	FALSE	FALSE	Healthy None	#F68B33	-0.0433931
IDHC_HUMAN	-0.466425	0.165611	0.10036	FALSE	TRUE	FALSE	FALSE	Healthy None	#F68B33	-0.0433726
ITAV_HUMAN	-0.680092	-0.0541746	0.185664	FALSE	FALSE	TRUE	FALSE	Late Lung Cancer	#C2C2C2	-0.0432293
SPRR3_HUMAN	-0.430411	0.783988	-0.21716	FALSE	TRUE	FALSE	FALSE	Healthy None	#F68B33	-0.0430628
T132C_HUMAN	-0.279168	0.577153	0.0756853	FALSE	TRUE	FALSE	FALSE	Healthy None	#F68B33	-0.0429784
CO4A_HUMAN	0.451279	-0.430443	0.416811	TRUE	FALSE	FALSE	FALSE	Early Lung Cancer	#388ECC	0.0425632
TKFC_HUMAN	-0.891254	0.454967	-0.132347	FALSE	TRUE	FALSE	FALSE	Healthy None	#F68B33	-0.0417206
COL11_HUMAN	-0.288946	0.734381	-0.155424	FALSE	TRUE	FALSE	FALSE	Healthy None	#F68B33	-0.0415725
ARGI1_HUMAN	-0.830679	0.630849	0.164873	FALSE	TRUE	FALSE	FALSE	Healthy None	#F68B33	-0.0415198
P20D1_HUMAN	-0.1578	0.54142	-0.843348	FALSE	TRUE	FALSE	FALSE	Healthy None	#F68B33	-0.0405783
MIME_HUMAN	0.274276	-0.383376	0.111696	TRUE	FALSE	FALSE	FALSE	Early Lung Cancer	#388ECC	0.0404625
MGT5A_HUMAN	-0.671087	0.681126	-0.0993461	FALSE	TRUE	FALSE	FALSE	Healthy None	#F68B33	-0.0399138
HV307_HUMAN	-0.298125	0.63809	-0.241567	FALSE	TRUE	FALSE	FALSE	Healthy None	#F68B33	-0.0391933
ESM1_HUMAN	-0.0753006	-0.466973	-0.223933	TRUE	FALSE	FALSE	FALSE	Early Lung Cancer	#388ECC	0.03895
RADI_HUMAN	-0.592228	0.119784	-0.223403	FALSE	TRUE	FALSE	FALSE	Healthy None	#F68B33	-0.0386889
PABP1_HUMAN	-0.9265	0.286464	0.16184	FALSE	TRUE	FALSE	FALSE	Healthy None	#F68B33	-0.0383806
DDAH2_HUMAN	-0.0965897	-0.499716	-0.310497	TRUE	FALSE	FALSE	FALSE	Early Lung Cancer	#388ECC	0.0382688
ENOB_HUMAN	-0.633919	0.0647702	0.0825821	FALSE	FALSE	TRUE	FALSE	Late Lung Cancer	#C2C2C2	-0.0382278
ANX11_HUMAN	-0.895386	0.358014	-0.92297	FALSE	TRUE	FALSE	FALSE	Healthy None	#F68B33	-0.0380593
RNAS4_HUMAN	0.540261	-0.361187	-0.07462	TRUE	FALSE	FALSE	FALSE	Early Lung Cancer	#388ECC	0.0375995
LG3BP_HUMAN	-0.529569	0.321145	-0.3125	FALSE	TRUE	FALSE	FALSE	Healthy None	#F68B33	-0.0374336
HYEP_HUMAN	0.383987	-0.479665	-0.491162	TRUE	FALSE	FALSE	FALSE	Early Lung Cancer	#388ECC	0.0363192
LEG1_HUMAN	0.392404	-0.15043	0.264474	TRUE	FALSE	FALSE	FALSE	Early Lung Cancer	#388ECC	0.0359383
SPIT1_HUMAN	-0.283251	0.375109	0.0772406	FALSE	TRUE	FALSE	FALSE	Healthy None	#F68B33	-0.0359061
LXN_HUMAN	-0.494842	0.338312	-0.153532	FALSE	TRUE	FALSE	FALSE	Healthy None	#F68B33	-0.0355131
IGA2_HUMAN	-0.485766	0.360448	-0.277123	FALSE	TRUE	FALSE	FALSE	Healthy None	#F68B33	-0.0354809
AMBP_HUMAN	0.175269	-0.268167	0.128042	TRUE	FALSE	FALSE	FALSE	Early Lung Cancer	#388ECC	0.0352305
FAAA_HUMAN	-0.351126	-0.089222	-0.246368	FALSE	TRUE	FALSE	FALSE	Healthy None	#F68B33	-0.0346554
CIP4_HUMAN	0.0651739	-0.609738	0.0543855	TRUE	FALSE	FALSE	FALSE	Early Lung Cancer	#388ECC	0.0343241
A2AP_HUMAN	0.289733	-0.373091	0.465545	FALSE	FALSE	TRUE	FALSE	Late Lung Cancer	#C2C2C2	0.0342987
GDIR2_HUMAN	-0.428384	0.44745	-0.28817	FALSE	TRUE	FALSE	FALSE	Healthy None	#F68B33	-0.0342201
MYOM2_HUMAN	0.771661	-0.504636	-0.497861	TRUE	FALSE	FALSE	FALSE	Early Lung Cancer	#388ECC	0.0328247
HEMO_HUMAN	0.733689	-0.41572	0.008999	TRUE	FALSE	FALSE	FALSE	Early Lung Cancer	#388ECC	0.0326594
KV315_HUMAN	-0.247308	0.785437	-0.390735	FALSE	TRUE	FALSE	FALSE	Healthy None	#F68B33	-0.0309394
PRIO_HUMAN	0.0558249	-0.395499	-0.0313727	TRUE	FALSE	FALSE	FALSE	Early Lung Cancer	#388ECC	0.0309024
PRDX5_HUMAN	-0.560331	0.199053	-0.413904	FALSE	TRUE	FALSE	FALSE	Healthy None	#F68B33	-0.0307858
SAP3_HUMAN	0.215291	-0.642333	0.264539	FALSE	FALSE	TRUE	FALSE	Late Lung Cancer	#C2C2C2	0.0303937
RB11A_HUMAN;RB11B_HUMAN	-0.547095	0.214899	-0.486021	FALSE	TRUE	FALSE	FALSE	Healthy None	#F68B33	-0.0301396
SLPI_HUMAN	0.275835	-0.212182	0.404009	FALSE	FALSE	TRUE	FALSE	Late Lung Cancer	#C2C2C2	0.0299994
TGON2_HUMAN	0.739881	-0.261962	-0.0558691	TRUE	FALSE	FALSE	FALSE	Early Lung Cancer	#388ECC	0.0299913
APLP1_HUMAN	0.0420678	-0.385575	0.220183	FALSE	FALSE	TRUE	FALSE	Late Lung Cancer	#C2C2C2	0.0296537
ROBO1_HUMAN	0.307433	0.28323	-0.290967	TRUE	FALSE	FALSE	FALSE	Early Lung Cancer	#388ECC	-0.0292188
A2ML1_HUMAN	-0.716319	0.400839	-0.596197	FALSE	TRUE	FALSE	FALSE	Healthy None	#F68B33	-0.0285876
SNX6_HUMAN	-0.403206	-0.252712	-0.25314	FALSE	TRUE	FALSE	FALSE	Healthy None	#F68B33	-0.0285575
PAG15_HUMAN	0.13273	0.31259	-0.579957	FALSE	TRUE	FALSE	FALSE	Healthy None	#F68B33	-0.0281267
CBPN_HUMAN	0.38327	-0.112596	-0.282955	TRUE	FALSE	FALSE	FALSE	Early Lung Cancer	#388ECC	0.0279901
KPCD_HUMAN	-0.524809	0.12441	-0.311349	FALSE	TRUE	FALSE	FALSE	Healthy None	#F68B33	-0.0277414
NHRF1_HUMAN	-0.036477	0.288449	-0.428534	FALSE	TRUE	FALSE	FALSE	Healthy None	#F68B33	-0.0266597
ANXA4_HUMAN	-0.654016	-0.053688	-0.551271	FALSE	TRUE	FALSE	FALSE	Healthy None	#F68B33	-0.0265148
B2MG_HUMAN	0.271658	-0.107859	0.139933	TRUE	FALSE	FALSE	FALSE	Early Lung Cancer	#388ECC	0.0260602
KV320_HUMAN	-0.285023	0.841434	-0.475026	FALSE	TRUE	FALSE	FALSE	Healthy None	#F68B33	-0.0259382
VMA5A_HUMAN	0.209468	-0.513328	0.177874	TRUE	FALSE	FALSE	FALSE	Early Lung Cancer	#388ECC	0.0239176
COF1_HUMAN	-0.766722	0.310695	-0.298403	FALSE	TRUE	FALSE	FALSE	Healthy None	#F68B33	-0.0228831
CLIC1_HUMAN	-0.669751	0.15928	-0.354436	FALSE	TRUE	FALSE	FALSE	Healthy None	#F68B33	-0.0218162
BCAM_HUMAN	-0.156926	0.517221	-0.0531312	FALSE	TRUE	FALSE	FALSE	Healthy None	#F68B33	-0.0209135
GLGB_HUMAN	0.0296488	0.298421	-0.207096	FALSE	TRUE	FALSE	FALSE	Healthy None	#F68B33	-0.0208028
TGO1_HUMAN	0.439739	-0.599953	-0.471131	TRUE	FALSE	FALSE	FALSE	Early Lung Cancer	#388ECC	0.0205607
B3AT_HUMAN	-0.455779	0.0964625	-0.405795	FALSE	TRUE	FALSE	FALSE	Healthy None	#F68B33	-0.0198544
FPPS_HUMAN	-0.580292	0.192755	-0.173784	FALSE	TRUE	FALSE	FALSE	Healthy None	#F68B33	-0.0197377
SPB6_HUMAN	-0.482705	0.0852122	0.13793	FALSE	FALSE	TRUE	FALSE	Late Lung Cancer	#C2C2C2	-0.0186691
HV434_HUMAN	0.00650771	0.443486	-0.325639	FALSE	TRUE	FALSE	FALSE	Healthy None	#F68B33	-0.0186088
FHR1_HUMAN	0.577341	-0.183912	-0.1241	TRUE	FALSE	FALSE	FALSE	Early Lung Cancer	#388ECC	0.0184342
IBP4_HUMAN	0.407234	-0.171941	0.00220559	TRUE	FALSE	FALSE	FALSE	Early Lung Cancer	#388ECC	0.0172256
MA2A1_HUMAN	-0.578218	0.446367	0.151582	FALSE	TRUE	FALSE	FALSE	Healthy None	#F68B33	-0.0168907
FUBP1_HUMAN	-0.706448	0.0868463	-0.244791	FALSE	TRUE	FALSE	FALSE	Healthy None	#F68B33	-0.0166111
UBP14_HUMAN	-0.631764	0.178501	0.240812	FALSE	FALSE	TRUE	FALSE	Late Lung Cancer	#C2C2C2	-0.0161285
PTK7_HUMAN	-0.216163	0.527004	-0.0517598	FALSE	TRUE	FALSE	FALSE	Healthy None	#F68B33	-0.0160717
SAMP_HUMAN	0.118588	-0.162579	0.7459	FALSE	FALSE	TRUE	FALSE	Late Lung Cancer	#C2C2C2	0.0159441
MT2_HUMAN;MT1G_HUMAN;MT1X_HUMAN	0.748053	-0.607597	0.145684	TRUE	FALSE	FALSE	FALSE	Early Lung Cancer	#388ECC	0.014531
PA24D_HUMAN	0.0489238	-0.661256	-0.0707021	TRUE	FALSE	FALSE	FALSE	Early Lung Cancer	#388ECC	0.0134432
FLNB_HUMAN	-0.470849	-0.044126	-0.313361	FALSE	TRUE	FALSE	FALSE	Healthy None	#F68B33	-0.0133407
CPNE2_HUMAN	-0.660104	-0.282363	-0.124272	FALSE	FALSE	TRUE	FALSE	Late Lung Cancer	#C2C2C2	-0.0131401
FPRP_HUMAN	-0.325122	0.448993	-0.451633	FALSE	TRUE	FALSE	FALSE	Healthy None	#F68B33	-0.0130159
PEBP4_HUMAN	-0.337106	-0.517393	0.438446	FALSE	FALSE	TRUE	FALSE	Late Lung Cancer	#C2C2C2	0.0129646
A1BG_HUMAN	0.0633316	0.363757	-0.132803	FALSE	TRUE	FALSE	FALSE	Healthy None	#F68B33	-0.0125647
NDKA_HUMAN	-0.999012	0.360216	-0.0172655	FALSE	TRUE	FALSE	FALSE	Healthy None	#F68B33	-0.0123851
TCO2_HUMAN	0.848778	0.14158	0.0240393	TRUE	FALSE	FALSE	FALSE	Early Lung Cancer	#388ECC	0.0123672
LZIC_HUMAN	-0.0639989	0.42989	0.0582978	FALSE	TRUE	FALSE	FALSE	Healthy None	#F68B33	-0.0122615
ATS13_HUMAN	0.467849	0.422066	-0.360042	TRUE	FALSE	FALSE	FALSE	Early Lung Cancer	#388ECC	-0.0118065
GALK2_HUMAN	-0.750851	-0.059945	0.281354	FALSE	FALSE	TRUE	FALSE	Late Lung Cancer	#C2C2C2	-0.0115651
PGK1_HUMAN	-0.646711	0.177535	-0.121194	FALSE	TRUE	FALSE	FALSE	Healthy None	#F68B33	-0.0105473
CD47_HUMAN	-0.582059	0.202934	-0.460916	FALSE	TRUE	FALSE	FALSE	Healthy None	#F68B33	-0.0103048
ARPC2_HUMAN	-0.772539	0.393986	-0.0505658	FALSE	TRUE	FALSE	FALSE	Healthy None	#F68B33	-0.0102349
RAN_HUMAN	-0.857441	0.277883	0.0546462	FALSE	TRUE	FALSE	FALSE	Healthy None	#F68B33	-0.0102245
PPIA_HUMAN	-0.501879	0.0575473	0.037529	FALSE	TRUE	FALSE	FALSE	Healthy None	#F68B33	-0.00964318
APOH_HUMAN	0.603903	-0.202773	0.299146	TRUE	FALSE	FALSE	FALSE	Early Lung Cancer	#388ECC	0.00959017
PCBP1_HUMAN	-0.847349	0.186552	0.0482029	FALSE	TRUE	FALSE	FALSE	Healthy None	#F68B33	-0.00843566
MARE1_HUMAN	-0.652125	0.182018	-0.400718	FALSE	TRUE	FALSE	FALSE	Healthy None	#F68B33	-0.0078132
SRSF3_HUMAN	-0.3658	0.237574	-0.513084	FALSE	TRUE	FALSE	FALSE	Healthy None	#F68B33	-0.00749172
CDV3_HUMAN	-0.758817	0.0150066	-0.245838	FALSE	TRUE	FALSE	FALSE	Healthy None	#F68B33	-0.0074232
APT_HUMAN	-0.706911	0.493275	0.235465	FALSE	TRUE	FALSE	FALSE	Healthy None	#F68B33	-0.0074052
HBG1_HUMAN	0.186737	-0.111162	0.443995	FALSE	FALSE	TRUE	FALSE	Late Lung Cancer	#C2C2C2	0.00660611
TCPE_HUMAN	0.351276	-0.355118	-0.548439	TRUE	FALSE	FALSE	FALSE	Early Lung Cancer	#388ECC	0.00567352
NDST1_HUMAN	-0.539448	0.328094	0.512562	FALSE	FALSE	TRUE	FALSE	Late Lung Cancer	#C2C2C2	-0.00509235
PSD11_HUMAN	-0.288777	-0.49986	0.498418	FALSE	FALSE	TRUE	FALSE	Late Lung Cancer	#C2C2C2	0.00490637
ARC1A_HUMAN	-0.458902	0.084756	-0.615251	FALSE	TRUE	FALSE	FALSE	Healthy None	#F68B33	-0.00262716
IF4A1_HUMAN	-0.181017	0.451249	-0.138332	FALSE	TRUE	FALSE	FALSE	Healthy None	#F68B33	-0.00229003
UROM_HUMAN	0.407549	0.361908	-0.210965	TRUE	FALSE	FALSE	FALSE	Early Lung Cancer	#388ECC	-0.00219222
RL26_HUMAN	0.0175092	-0.354315	-0.0373961	TRUE	FALSE	FALSE	FALSE	Early Lung Cancer	#388ECC	0.00206515
STAB1_HUMAN	0.463629	-0.462965	0.765707	FALSE	FALSE	TRUE	FALSE	Late Lung Cancer	#C2C2C2	0.00189755
ARP2_HUMAN	-0.595547	0.0326636	0.29256	FALSE	FALSE	TRUE	FALSE	Late Lung Cancer	#C2C2C2	-0.00161918
UBP5_HUMAN	-0.626644	0.302795	0.0347502	FALSE	TRUE	FALSE	FALSE	Healthy None	#F68B33	-0.00112614
EF1A1_HUMAN;EF1A3_HUMAN	-0.362685	0.124094	-0.105818	FALSE	TRUE	FALSE	FALSE	Healthy None	#F68B33	-0.000183948

## Sheet: Colorectal
Suppl. Table 4: List of the proteins selected by sPLSDA for each cancer type along with their importance. Information among others on the specific comparison, protein identification and importance. Tabs contain information on the differnet models (cancer types and pancancer model).
	Early.Colorectal.Cancer	Healthy.None	Late.Colorectal.Cancer	Contrib.Early.Colorectal.Cancer	Contrib.Healthy.None	Contrib.Late.Colorectal.Cancer	Contrib	GroupContrib	color	importance
TAGL_HUMAN	0.517412	-0.934646	0.461985	TRUE	FALSE	FALSE	FALSE	Early Colorectal Cancer	#388ECC	0.995935
EFNA1_HUMAN	0.640542	-0.886249	0.230275	TRUE	FALSE	FALSE	FALSE	Early Colorectal Cancer	#388ECC	0.0900729
STAT3_HUMAN	-0.582425	-0.453213	1.3594	FALSE	FALSE	TRUE	FALSE	Late Colorectal Cancer	#C2C2C2	0.647472
CD47_HUMAN	-0.830653	0.054477	0.208331	FALSE	FALSE	TRUE	FALSE	Late Colorectal Cancer	#C2C2C2	0.570324
PTPRJ_HUMAN	0.371444	0.525324	-0.531787	FALSE	TRUE	FALSE	FALSE	Healthy None	#F68B33	-0.373234
AHNK_HUMAN	0.844098	-0.0530372	-0.637871	TRUE	FALSE	FALSE	FALSE	Early Colorectal Cancer	#388ECC	-0.29689
K2C78_HUMAN	0.438439	-0.335603	-0.540934	TRUE	FALSE	FALSE	FALSE	Early Colorectal Cancer	#388ECC	-0.160374
ICAM3_HUMAN	0.233332	0.327224	-0.765128	FALSE	TRUE	FALSE	FALSE	Healthy None	#F68B33	-0.0367832
EF2_HUMAN	0.216124	0.03467	-0.849208	TRUE	FALSE	FALSE	FALSE	Early Colorectal Cancer	#388ECC	-0.0299125
SPIT1_HUMAN	0.08012	0.20595	-0.727488	FALSE	TRUE	FALSE	FALSE	Healthy None	#F68B33	-0.00978492
MA2B2_HUMAN	-0.0239823	0.777005	-1.02598	FALSE	TRUE	FALSE	FALSE	Healthy None	#F68B33	-0.2815
PAK2_HUMAN	-0.165306	0.557832	-0.425912	FALSE	TRUE	FALSE	FALSE	Healthy None	#F68B33	-0.262273
PCNP_HUMAN	-0.722456	0.841777	-0.60123	FALSE	TRUE	FALSE	FALSE	Healthy None	#F68B33	-0.237008
ACBP_HUMAN	-0.317775	0.0372189	-0.680423	FALSE	TRUE	FALSE	FALSE	Healthy None	#F68B33	-0.233192
TMA7_HUMAN	-0.748026	0.851767	-0.680655	FALSE	TRUE	FALSE	FALSE	Healthy None	#F68B33	-0.212865
SRSF3_HUMAN	-0.739621	0.566585	-0.370235	FALSE	TRUE	FALSE	FALSE	Healthy None	#F68B33	-0.21214
ES8L2_HUMAN	-0.521194	-0.123472	-0.43954	FALSE	TRUE	FALSE	FALSE	Healthy None	#F68B33	-0.207551
CO9_HUMAN	0.341007	-0.826223	0.509084	FALSE	FALSE	TRUE	FALSE	Late Colorectal Cancer	#C2C2C2	0.20502
ECHD1_HUMAN	-0.608895	0.401259	-0.560423	FALSE	TRUE	FALSE	FALSE	Healthy None	#F68B33	-0.19901
F234A_HUMAN	-0.173845	0.991463	-0.0770758	FALSE	TRUE	FALSE	FALSE	Healthy None	#F68B33	-0.18446
GRAN_HUMAN	-0.383768	0.644841	-0.494587	FALSE	TRUE	FALSE	FALSE	Healthy None	#F68B33	-0.175571
ITLN1_HUMAN	-0.562371	0.967019	-0.30374	FALSE	TRUE	FALSE	FALSE	Healthy None	#F68B33	-0.173983
HNRPQ_HUMAN	-0.000948544	0.0763114	-0.655704	FALSE	TRUE	FALSE	FALSE	Healthy None	#F68B33	-0.173058
PABP1_HUMAN	-0.22686	0.515773	-0.59191	FALSE	TRUE	FALSE	FALSE	Healthy None	#F68B33	-0.172346
GBG11_HUMAN	-0.272996	0.35749	-0.325361	FALSE	TRUE	FALSE	FALSE	Healthy None	#F68B33	-0.164473
G6PI_HUMAN	-0.459243	0.158142	-0.420819	FALSE	TRUE	FALSE	FALSE	Healthy None	#F68B33	-0.157534
PP2BA_HUMAN	-0.536181	0.214803	-0.114771	FALSE	TRUE	FALSE	FALSE	Healthy None	#F68B33	-0.149494
SAMP_HUMAN	0.0876013	-0.198495	0.512607	FALSE	FALSE	TRUE	FALSE	Late Colorectal Cancer	#C2C2C2	0.136698
S100P_HUMAN	-0.387997	-0.0613865	-0.664933	FALSE	TRUE	FALSE	FALSE	Healthy None	#F68B33	-0.134227
RADI_HUMAN	-0.454469	0.248685	-0.47338	FALSE	TRUE	FALSE	FALSE	Healthy None	#F68B33	-0.131515
KPCD_HUMAN	-0.512535	0.28353	-0.369234	FALSE	TRUE	FALSE	FALSE	Healthy None	#F68B33	-0.125597
KV127_HUMAN	-0.835442	0.731656	-0.921024	FALSE	TRUE	FALSE	FALSE	Healthy None	#F68B33	-0.119053
INHBB_HUMAN	0.456404	-0.455889	0.377217	TRUE	FALSE	FALSE	FALSE	Early Colorectal Cancer	#388ECC	0.118964
PLST_HUMAN	-0.436354	0.642286	-0.41646	FALSE	TRUE	FALSE	FALSE	Healthy None	#F68B33	-0.117927
HV601_HUMAN	0.148689	0.905461	-0.552572	FALSE	TRUE	FALSE	FALSE	Healthy None	#F68B33	-0.111172
LEG10_HUMAN	-0.430328	0.486639	-0.45484	FALSE	TRUE	FALSE	FALSE	Healthy None	#F68B33	-0.106776
LV861_HUMAN	-0.0122223	0.622739	-0.671807	FALSE	TRUE	FALSE	FALSE	Healthy None	#F68B33	-0.0986141
FLOT2_HUMAN	-0.600936	0.742404	-0.643916	FALSE	TRUE	FALSE	FALSE	Healthy None	#F68B33	-0.0972088
LIRB3_HUMAN	0.504924	-1.31946	0.692819	FALSE	FALSE	TRUE	FALSE	Late Colorectal Cancer	#C2C2C2	0.0968211
CAPG_HUMAN	0.029437	-0.0119549	-0.711002	TRUE	FALSE	FALSE	FALSE	Early Colorectal Cancer	#388ECC	-0.0853186
AP4A_HUMAN	-1.02562	0.366414	-0.114644	FALSE	TRUE	FALSE	FALSE	Healthy None	#F68B33	-0.0846058
XPP1_HUMAN	-0.412513	0.329937	-0.570783	FALSE	TRUE	FALSE	FALSE	Healthy None	#F68B33	-0.0834158
TINAG_HUMAN	-0.511843	0.452241	-0.628967	FALSE	TRUE	FALSE	FALSE	Healthy None	#F68B33	-0.0811161
FGFR4_HUMAN	-0.316057	-0.349983	0.343784	FALSE	FALSE	TRUE	FALSE	Late Colorectal Cancer	#C2C2C2	0.0789328
H2AY_HUMAN	-0.789712	0.516924	-0.157191	FALSE	TRUE	FALSE	FALSE	Healthy None	#F68B33	-0.0775703
MAOX_HUMAN	-0.521585	0.421925	-0.114388	FALSE	TRUE	FALSE	FALSE	Healthy None	#F68B33	-0.0771867
CUL1_HUMAN	-0.639725	0.316953	-0.552529	FALSE	TRUE	FALSE	FALSE	Healthy None	#F68B33	-0.0769452
GNS_HUMAN	0.269818	-0.327551	0.0086653	TRUE	FALSE	FALSE	FALSE	Early Colorectal Cancer	#388ECC	0.0751213
ANXA1_HUMAN	-0.215509	0.992272	-0.578434	FALSE	TRUE	FALSE	FALSE	Healthy None	#F68B33	-0.0741336
PYGM_HUMAN	-0.756361	0.117506	-0.280993	FALSE	TRUE	FALSE	FALSE	Healthy None	#F68B33	-0.0733946
FUBP1_HUMAN	-0.363334	0.437566	-0.467399	FALSE	TRUE	FALSE	FALSE	Healthy None	#F68B33	-0.0721785
SDC4_HUMAN	-0.332621	0.497644	-0.553553	FALSE	TRUE	FALSE	FALSE	Healthy None	#F68B33	-0.0709606
CO4A_HUMAN	0.354255	-0.527367	0.0678054	TRUE	FALSE	FALSE	FALSE	Early Colorectal Cancer	#388ECC	0.0705271
STK39_HUMAN	0.88771	-0.487745	0.539878	TRUE	FALSE	FALSE	FALSE	Early Colorectal Cancer	#388ECC	0.0703054
ANT3_HUMAN	0.488489	-0.298045	0.104298	TRUE	FALSE	FALSE	FALSE	Early Colorectal Cancer	#388ECC	0.0698188
PYGL_HUMAN	-0.277246	0.47755	-0.429878	FALSE	TRUE	FALSE	FALSE	Healthy None	#F68B33	-0.0667677
ACES_HUMAN	-0.622718	0.398196	-0.373672	FALSE	TRUE	FALSE	FALSE	Healthy None	#F68B33	-0.0617424
NEGR1_HUMAN	0.295337	0.00602081	0.740021	FALSE	FALSE	TRUE	FALSE	Late Colorectal Cancer	#C2C2C2	0.0609863
ARAP1_HUMAN	-1.0105	0.443459	-0.00920265	FALSE	TRUE	FALSE	FALSE	Healthy None	#F68B33	-0.0569091
PHS2_HUMAN	0.498721	-1.24671	0.85199	FALSE	FALSE	TRUE	FALSE	Late Colorectal Cancer	#C2C2C2	0.0526446
BAX_HUMAN	-0.384423	0.00432777	-0.230034	FALSE	TRUE	FALSE	FALSE	Healthy None	#F68B33	-0.0491126
BGLR_HUMAN	-0.448016	0.726585	-0.596828	FALSE	TRUE	FALSE	FALSE	Healthy None	#F68B33	-0.0447649
HEM2_HUMAN	0.398933	-0.712144	0.251633	TRUE	FALSE	FALSE	FALSE	Early Colorectal Cancer	#388ECC	0.0428079
ARC1A_HUMAN	-0.427508	0.203687	-0.547514	FALSE	TRUE	FALSE	FALSE	Healthy None	#F68B33	-0.0413456
NAMPT_HUMAN	-0.492325	0.156348	-0.357784	FALSE	TRUE	FALSE	FALSE	Healthy None	#F68B33	-0.0395632
CASP3_HUMAN	-0.589197	-0.0653513	-0.0852895	FALSE	TRUE	FALSE	FALSE	Healthy None	#F68B33	-0.0393092
ITIH4_HUMAN	0.487523	-0.544493	0.219059	TRUE	FALSE	FALSE	FALSE	Early Colorectal Cancer	#388ECC	0.037706
MANBA_HUMAN	-0.465968	0.49124	-0.353946	FALSE	TRUE	FALSE	FALSE	Healthy None	#F68B33	-0.0374591
RTN4R_HUMAN	-0.26576	-0.465169	0.0871117	FALSE	FALSE	TRUE	FALSE	Late Colorectal Cancer	#C2C2C2	0.0355148
CBPA1_HUMAN	-0.310123	0.398065	-0.221279	FALSE	TRUE	FALSE	FALSE	Healthy None	#F68B33	-0.0328325
VAT1_HUMAN	-0.570971	0.245829	-0.410034	FALSE	TRUE	FALSE	FALSE	Healthy None	#F68B33	-0.0322881
LIPE_HUMAN	0.0957911	-0.489837	0.162464	FALSE	FALSE	TRUE	FALSE	Late Colorectal Cancer	#C2C2C2	0.0321108
SEPR_HUMAN	-0.846023	0.595796	-0.351809	FALSE	TRUE	FALSE	FALSE	Healthy None	#F68B33	-0.0289457
TENX_HUMAN	-0.216148	0.842646	-0.453334	FALSE	TRUE	FALSE	FALSE	Healthy None	#F68B33	-0.0267342
CILP2_HUMAN	-0.24206	0.681434	-0.118607	FALSE	TRUE	FALSE	FALSE	Healthy None	#F68B33	-0.020021
NHRF1_HUMAN	-0.808522	0.320508	-0.131909	FALSE	TRUE	FALSE	FALSE	Healthy None	#F68B33	-0.0153288
CORO7_HUMAN	-0.427664	-0.156522	-0.377458	FALSE	TRUE	FALSE	FALSE	Healthy None	#F68B33	-0.0132417
PZP_HUMAN	0.509886	-0.450326	0.380592	TRUE	FALSE	FALSE	FALSE	Early Colorectal Cancer	#388ECC	0.0132016
A2GL_HUMAN	0.29122	-0.761916	0.213158	TRUE	FALSE	FALSE	FALSE	Early Colorectal Cancer	#388ECC	0.0107693
PPIH_HUMAN	-0.580201	0.828189	-0.506427	FALSE	TRUE	FALSE	FALSE	Healthy None	#F68B33	-0.00958816
LRIG3_HUMAN	0.0842085	0.60175	0.318826	FALSE	TRUE	FALSE	FALSE	Healthy None	#F68B33	-0.00801888
ACOC_HUMAN	-0.336614	0.473371	-0.522925	FALSE	TRUE	FALSE	FALSE	Healthy None	#F68B33	-0.00758163
TPD54_HUMAN	-0.370688	-0.0236924	-0.437812	FALSE	TRUE	FALSE	FALSE	Healthy None	#F68B33	-0.0075421
MAT2B_HUMAN	-0.305397	0.123359	-0.355266	FALSE	TRUE	FALSE	FALSE	Healthy None	#F68B33	-0.00717036
HV434_HUMAN	0.369418	0.356988	-0.41973	TRUE	FALSE	FALSE	FALSE	Early Colorectal Cancer	#388ECC	-0.00703523
GTR1_HUMAN	-0.445812	0.615229	-0.662717	FALSE	TRUE	FALSE	FALSE	Healthy None	#F68B33	-0.00673046
MENT_HUMAN	0.548479	-0.424951	0.12615	TRUE	FALSE	FALSE	FALSE	Early Colorectal Cancer	#388ECC	0.00623889
EF1A1_HUMAN;EF1A3_HUMAN	-0.419571	0.257945	-0.559155	FALSE	TRUE	FALSE	FALSE	Healthy None	#F68B33	-0.00150358
PRAP1_HUMAN	-0.537605	0.761527	-0.154936	FALSE	TRUE	FALSE	FALSE	Healthy None	#F68B33	-0.00086767
GLGB_HUMAN	-0.225144	0.544687	-0.200782	FALSE	TRUE	FALSE	FALSE	Healthy None	#F68B33	-0.00059933

## Sheet: Breast
Suppl. Table 4: List of the proteins selected by sPLSDA for each cancer type along with their importance. Information among others on the specific comparison, protein identification and importance. Tabs contain information on the differnet models (cancer types and pancancer model).
	Early.Breast.Cancer	Healthy.None	Late.Breast.Cancer	Contrib.Early.Breast.Cancer	Contrib.Healthy.None	Contrib.Late.Breast.Cancer	Contrib	GroupContrib	color	importance
GTR1_HUMAN	-0.653984	-0.186772	0.732773	FALSE	FALSE	TRUE	FALSE	Late Breast Cancer	#C2C2C2	0.356748
GPIX_HUMAN	-0.689228	-0.543618	0.874541	FALSE	FALSE	TRUE	FALSE	Late Breast Cancer	#C2C2C2	0.323321
TENX_HUMAN	-0.0505651	0.427915	-0.892358	FALSE	TRUE	FALSE	FALSE	Healthy None	#F68B33	-0.319592
MA2A1_HUMAN	0.662973	0.466229	-0.899413	TRUE	FALSE	FALSE	FALSE	Early Breast Cancer	#388ECC	-0.307254
CNTN1_HUMAN	0.225313	0.414888	-0.79347	FALSE	TRUE	FALSE	FALSE	Healthy None	#F68B33	-0.29967
STOM_HUMAN	-0.466293	-0.381465	0.885307	FALSE	FALSE	TRUE	FALSE	Late Breast Cancer	#C2C2C2	0.282412
ATL4_HUMAN	0.0662888	0.503877	-0.655039	FALSE	TRUE	FALSE	FALSE	Healthy None	#F68B33	-0.27609
ISK5_HUMAN	0.629462	0.332854	-0.569271	TRUE	FALSE	FALSE	FALSE	Early Breast Cancer	#388ECC	-0.261825
GP1BB_HUMAN	-0.777308	-0.637334	1.09112	FALSE	FALSE	TRUE	FALSE	Late Breast Cancer	#C2C2C2	0.232785
DEF1_HUMAN	-0.389773	-0.456545	0.715722	FALSE	FALSE	TRUE	FALSE	Late Breast Cancer	#C2C2C2	0.209936
PLST_HUMAN	-0.194499	0.373813	-0.73675	FALSE	TRUE	FALSE	FALSE	Healthy None	#F68B33	-0.187899
CSPG2_HUMAN	-0.461114	-0.492975	0.524245	FALSE	FALSE	TRUE	FALSE	Late Breast Cancer	#C2C2C2	0.147422
HV404_HUMAN	-0.0487504	0.754544	-0.815265	FALSE	TRUE	FALSE	FALSE	Healthy None	#F68B33	-0.141561
HBG1_HUMAN	-0.43433	-0.395824	0.435466	FALSE	FALSE	TRUE	FALSE	Late Breast Cancer	#C2C2C2	0.140712
EF1G_HUMAN	-0.454481	-0.0693284	0.858777	FALSE	FALSE	TRUE	FALSE	Late Breast Cancer	#C2C2C2	0.101467
IGJ_HUMAN	0.327411	0.218185	-0.600247	TRUE	FALSE	FALSE	FALSE	Early Breast Cancer	#388ECC	-0.0998305
ERBB3_HUMAN	0.64871	0.0755535	-0.536713	TRUE	FALSE	FALSE	FALSE	Early Breast Cancer	#388ECC	-0.0941415
HV330_HUMAN;HVC05_HUMAN	0.537709	0.777755	-0.819484	FALSE	TRUE	FALSE	FALSE	Healthy None	#F68B33	-0.0777296
GLOD4_HUMAN	-0.273185	-0.0845604	0.718688	FALSE	FALSE	TRUE	FALSE	Late Breast Cancer	#C2C2C2	0.0761755
ITA2_HUMAN	0.13814	0.27045	-0.390439	FALSE	TRUE	FALSE	FALSE	Healthy None	#F68B33	-0.0738868
CRAC1_HUMAN	0.738605	0.468354	-0.919613	TRUE	FALSE	FALSE	FALSE	Early Breast Cancer	#388ECC	-0.0652644
HV307_HUMAN	0.255926	0.408027	-0.740297	FALSE	TRUE	FALSE	FALSE	Healthy None	#F68B33	-0.0579755
CBLN2_HUMAN	-0.161255	0.427424	-0.554412	FALSE	TRUE	FALSE	FALSE	Healthy None	#F68B33	-0.0402394
OLA1_HUMAN	-0.325454	-0.189103	0.781459	FALSE	FALSE	TRUE	FALSE	Late Breast Cancer	#C2C2C2	0.0387763
PMGT1_HUMAN	0.558418	0.449702	-0.551541	TRUE	FALSE	FALSE	FALSE	Early Breast Cancer	#388ECC	-0.0350175
H15_HUMAN	-0.335801	-0.516208	0.00775396	FALSE	FALSE	TRUE	FALSE	Late Breast Cancer	#C2C2C2	0.0323718
RGMA_HUMAN	0.498424	0.441118	-0.649441	TRUE	FALSE	FALSE	FALSE	Early Breast Cancer	#388ECC	-0.0308554
FCRL5_HUMAN	0.439797	0.239349	-0.303545	TRUE	FALSE	FALSE	FALSE	Early Breast Cancer	#388ECC	-0.0266393
DDR1_HUMAN	0.0987646	0.755298	-0.912711	FALSE	TRUE	FALSE	FALSE	Healthy None	#F68B33	-0.0192954
H31_HUMAN;H33_HUMAN;H31T_HUMAN;H32_HUMAN	-0.324109	-0.117624	0.6339	FALSE	FALSE	TRUE	FALSE	Late Breast Cancer	#C2C2C2	0.0185945
ANTR2_HUMAN	0.566067	0.190197	-0.758289	TRUE	FALSE	FALSE	FALSE	Early Breast Cancer	#388ECC	-0.014582
B3AT_HUMAN	-0.492343	-0.490706	0.290775	FALSE	FALSE	TRUE	FALSE	Late Breast Cancer	#C2C2C2	0.0115853
KVD13_HUMAN;KV113_HUMAN	0.202789	-0.456327	-0.250764	TRUE	FALSE	FALSE	FALSE	Early Breast Cancer	#388ECC	-0.537115
DPP3_HUMAN	-0.564685	0.401469	0.408542	FALSE	FALSE	TRUE	FALSE	Late Breast Cancer	#C2C2C2	0.479477
GNT2A_HUMAN	0.929956	-0.51599	-0.80019	TRUE	FALSE	FALSE	FALSE	Early Breast Cancer	#388ECC	-0.450658
DSC1_HUMAN	0.910329	0.0980964	-0.26616	TRUE	FALSE	FALSE	FALSE	Early Breast Cancer	#388ECC	-0.346153
TNR6_HUMAN	0.910763	-0.838376	-0.245101	TRUE	FALSE	FALSE	FALSE	Early Breast Cancer	#388ECC	-0.344135
AP1S1_HUMAN	-0.699773	0.800959	-0.0436386	FALSE	TRUE	FALSE	FALSE	Healthy None	#F68B33	0.200662
FKBP4_HUMAN	-0.0297618	-0.732232	0.283384	FALSE	FALSE	TRUE	FALSE	Late Breast Cancer	#C2C2C2	-0.416897
KV105_HUMAN	-0.58389	0.738814	-0.660676	FALSE	TRUE	FALSE	FALSE	Healthy None	#F68B33	0.342968
CH3L1_HUMAN	0.163239	-0.394437	0.212363	FALSE	FALSE	TRUE	FALSE	Late Breast Cancer	#C2C2C2	-0.310587
HOGA1_HUMAN	-0.292138	-0.218709	0.425579	FALSE	FALSE	TRUE	FALSE	Late Breast Cancer	#C2C2C2	-0.294701
HV404_HUMAN1	-0.0487504	0.754544	-0.815265	FALSE	TRUE	FALSE	FALSE	Healthy None	#F68B33	0.26646
MEGF9_HUMAN	0.743182	-0.888921	0.422243	TRUE	FALSE	FALSE	FALSE	Early Breast Cancer	#388ECC	-0.257908
KV320_HUMAN	-0.0708463	0.385086	-0.625495	FALSE	TRUE	FALSE	FALSE	Healthy None	#F68B33	0.23448
CBPB2_HUMAN	-0.0952376	0.453348	-0.360118	FALSE	TRUE	FALSE	FALSE	Healthy None	#F68B33	0.215666
KVD29_HUMAN	-0.0224618	0.541873	-0.569315	FALSE	TRUE	FALSE	FALSE	Healthy None	#F68B33	0.185561
KVD33_HUMAN;KV133_HUMAN	-0.297245	-0.03115	-0.685344	FALSE	TRUE	FALSE	FALSE	Healthy None	#F68B33	0.181763
CHIT1_HUMAN	0.525575	-0.436285	-0.0436283	TRUE	FALSE	FALSE	FALSE	Early Breast Cancer	#388ECC	-0.179574
CD9_HUMAN	-0.1652	-0.114692	-0.513474	FALSE	TRUE	FALSE	FALSE	Healthy None	#F68B33	0.178497
KV401_HUMAN	-0.384464	-0.181692	-0.507197	FALSE	TRUE	FALSE	FALSE	Healthy None	#F68B33	0.142349
IGHG4_HUMAN	-0.361012	-0.145001	-0.686451	FALSE	TRUE	FALSE	FALSE	Healthy None	#F68B33	0.140062
IGJ_HUMAN1	0.327411	0.218185	-0.600247	TRUE	FALSE	FALSE	FALSE	Early Breast Cancer	#388ECC	0.138906
MPRI_HUMAN	0.754847	-0.128662	-0.645166	TRUE	FALSE	FALSE	FALSE	Early Breast Cancer	#388ECC	-0.130803
IGHG3_HUMAN	0.506413	0.28985	-0.440588	TRUE	FALSE	FALSE	FALSE	Early Breast Cancer	#388ECC	0.12464
KVD24_HUMAN;KV224_HUMAN	0.333184	0.803192	-0.786866	FALSE	TRUE	FALSE	FALSE	Healthy None	#F68B33	0.122729
FBX7_HUMAN	0.1679	-0.51535	0.167612	TRUE	FALSE	FALSE	FALSE	Early Breast Cancer	#388ECC	-0.115623
HV601_HUMAN	-0.24372	0.412973	-0.737843	FALSE	TRUE	FALSE	FALSE	Healthy None	#F68B33	0.113226
PSB4_HUMAN	0.519216	-0.572501	0.11995	TRUE	FALSE	FALSE	FALSE	Early Breast Cancer	#388ECC	-0.0913224
IGK_HUMAN	0.00498737	0.585902	-0.706694	FALSE	TRUE	FALSE	FALSE	Healthy None	#F68B33	0.0603503
CCL23_HUMAN	0.39276	-0.447243	0.716688	FALSE	FALSE	TRUE	FALSE	Late Breast Cancer	#C2C2C2	-0.0581642
AOC3_HUMAN	0.690387	-0.450161	-0.312152	TRUE	FALSE	FALSE	FALSE	Early Breast Cancer	#388ECC	-0.0520933
DPYL2_HUMAN	-0.655507	0.376815	0.172193	FALSE	TRUE	FALSE	FALSE	Healthy None	#F68B33	0.0493969
MYOC_HUMAN	0.609592	-0.0344414	-0.469631	TRUE	FALSE	FALSE	FALSE	Early Breast Cancer	#388ECC	-0.0237237
CHM4B_HUMAN	0.112899	-0.464923	-0.162568	TRUE	FALSE	FALSE	FALSE	Early Breast Cancer	#388ECC	-0.0224617
ATS13_HUMAN	-0.125069	0.0894282	-0.363515	FALSE	TRUE	FALSE	FALSE	Healthy None	#F68B33	-0.00314441
UBB_HUMAN;UBC_HUMAN;RS27A_HUMAN;RL40_HUMAN	-0.0391208	-0.518364	0.475667	FALSE	FALSE	TRUE	FALSE	Late Breast Cancer	#C2C2C2	1
IFT88_HUMAN	-0.835402	0.396462	0.541178	FALSE	FALSE	TRUE	FALSE	Late Breast Cancer	#C2C2C2	-0.857545
CBPA4_HUMAN	0.357492	0.31283	-0.552757	TRUE	FALSE	FALSE	FALSE	Early Breast Cancer	#388ECC	0.361144
CCL23_HUMAN1	0.39276	-0.447243	0.716688	FALSE	FALSE	TRUE	FALSE	Late Breast Cancer	#C2C2C2	-0.326036
MEGF9_HUMAN1	0.743182	-0.888921	0.422243	TRUE	FALSE	FALSE	FALSE	Early Breast Cancer	#388ECC	-0.155869
ENOG_HUMAN	-0.57404	-0.24805	-0.420705	FALSE	TRUE	FALSE	FALSE	Healthy None	#F68B33	-0.0599674

## Sheet: Prostate
Suppl. Table 4: List of the proteins selected by sPLSDA for each cancer type along with their importance. Information among others on the specific comparison, protein identification and importance. Tabs contain information on the differnet models (cancer types and pancancer model).
	Early.Prostate.Cancer	Healthy.None	Late.Prostate.Cancer	Contrib.Early.Prostate.Cancer	Contrib.Healthy.None	Contrib.Late.Prostate.Cancer	Contrib	GroupContrib	color	importance
FBLN4_HUMAN	-0.550829	1.04312	-0.6109	FALSE	TRUE	FALSE	FALSE	Healthy None	#F68B33	0.288831
ITLN1_HUMAN	-0.816826	1.06345	-0.199906	FALSE	TRUE	FALSE	FALSE	Healthy None	#F68B33	0.270546
GTR1_HUMAN	-0.349993	0.844694	-0.800149	FALSE	TRUE	FALSE	FALSE	Healthy None	#F68B33	0.253029
KV621_HUMAN	-0.601736	1.2529	-0.516256	FALSE	TRUE	FALSE	FALSE	Healthy None	#F68B33	0.24474
MYG_HUMAN	0.706127	-0.958843	0.338595	TRUE	FALSE	FALSE	FALSE	Early Prostate Cancer	#388ECC	-0.244331
TAGL_HUMAN	0.316907	-0.957285	0.542812	FALSE	FALSE	TRUE	FALSE	Late Prostate Cancer	#C2C2C2	-0.243211
HV145_HUMAN	-0.63057	1.15123	-0.475757	FALSE	TRUE	FALSE	FALSE	Healthy None	#F68B33	0.22345
CHIT1_HUMAN	0.794536	-0.737099	0.535032	TRUE	FALSE	FALSE	FALSE	Early Prostate Cancer	#388ECC	-0.19381
PPGB_HUMAN	-0.310987	0.741188	-0.620109	FALSE	TRUE	FALSE	FALSE	Healthy None	#F68B33	0.184677
MENT_HUMAN	0.784369	-0.756335	0.0848799	TRUE	FALSE	FALSE	FALSE	Early Prostate Cancer	#388ECC	-0.180924
CD5L_HUMAN	-0.491096	0.953879	-0.408998	FALSE	TRUE	FALSE	FALSE	Healthy None	#F68B33	0.166105
TFR1_HUMAN	-0.844375	1.08318	-0.626296	FALSE	TRUE	FALSE	FALSE	Healthy None	#F68B33	0.165308
CAH3_HUMAN	0.645179	-1.25591	0.0514865	TRUE	FALSE	FALSE	FALSE	Early Prostate Cancer	#388ECC	-0.161315
CH3L1_HUMAN	-0.609288	0.187362	-0.277323	FALSE	TRUE	FALSE	FALSE	Healthy None	#F68B33	0.143276
CBLN4_HUMAN	0.276165	-0.81523	0.117208	TRUE	FALSE	FALSE	FALSE	Early Prostate Cancer	#388ECC	-0.140556
PTGDS_HUMAN	0.510545	-0.657158	0.164596	TRUE	FALSE	FALSE	FALSE	Early Prostate Cancer	#388ECC	-0.135553
NCF1_HUMAN	-0.538678	1.52893	-0.568283	FALSE	TRUE	FALSE	FALSE	Healthy None	#F68B33	0.133622
GRAN_HUMAN	-0.493838	0.486634	-0.538427	FALSE	TRUE	FALSE	FALSE	Healthy None	#F68B33	0.133032
HV307_HUMAN	-0.75392	0.630505	-0.0423795	FALSE	TRUE	FALSE	FALSE	Healthy None	#F68B33	0.129623
TPP1_HUMAN	-0.587102	0.83745	-0.537329	FALSE	TRUE	FALSE	FALSE	Healthy None	#F68B33	0.124011
AMPB_HUMAN	-0.729113	0.671396	-0.587467	FALSE	TRUE	FALSE	FALSE	Healthy None	#F68B33	0.123644
S100P_HUMAN	-0.48067	0.536001	-0.600986	FALSE	TRUE	FALSE	FALSE	Healthy None	#F68B33	0.120104
LV743_HUMAN	-0.617635	1.11053	-0.0156263	FALSE	TRUE	FALSE	FALSE	Healthy None	#F68B33	0.117775
ACY1_HUMAN	-0.24606	0.806182	-0.615403	FALSE	TRUE	FALSE	FALSE	Healthy None	#F68B33	0.114952
SPYA_HUMAN	-0.445328	0.967364	-0.554484	FALSE	TRUE	FALSE	FALSE	Healthy None	#F68B33	0.114386
FHR5_HUMAN	0.682516	-0.81769	0.343448	TRUE	FALSE	FALSE	FALSE	Early Prostate Cancer	#388ECC	-0.104282
AMBP_HUMAN	0.0780561	-0.935924	0.500857	FALSE	FALSE	TRUE	FALSE	Late Prostate Cancer	#C2C2C2	-0.10072
AGRA3_HUMAN	0.449403	-0.593456	0.592239	FALSE	FALSE	TRUE	FALSE	Late Prostate Cancer	#C2C2C2	-0.0989606
BAAT_HUMAN	-0.587742	0.752826	-0.339375	FALSE	TRUE	FALSE	FALSE	Healthy None	#F68B33	0.0956554
DCDC1_HUMAN	0.576055	-0.930428	0.553364	TRUE	FALSE	FALSE	FALSE	Early Prostate Cancer	#388ECC	-0.0947292
HV372_HUMAN	-0.6065	0.947986	-0.357504	FALSE	TRUE	FALSE	FALSE	Healthy None	#F68B33	0.0837867
BGLR_HUMAN	-0.306814	0.599146	-0.652764	FALSE	TRUE	FALSE	FALSE	Healthy None	#F68B33	0.0785311
GLGB_HUMAN	-0.545556	1.07259	-0.119545	FALSE	TRUE	FALSE	FALSE	Healthy None	#F68B33	0.0774721
IDHC_HUMAN	-0.442413	0.852971	-0.539968	FALSE	TRUE	FALSE	FALSE	Healthy None	#F68B33	0.0771289
LEPR_HUMAN	-0.770612	0.833053	-0.253485	FALSE	TRUE	FALSE	FALSE	Healthy None	#F68B33	0.0743943
QOR_HUMAN	-0.201613	0.660346	-0.400165	FALSE	TRUE	FALSE	FALSE	Healthy None	#F68B33	0.0705004
SODM_HUMAN	-0.331068	0.514528	-0.535593	FALSE	TRUE	FALSE	FALSE	Healthy None	#F68B33	0.0673558
ARLY_HUMAN	-0.405942	0.999999	-0.413283	FALSE	TRUE	FALSE	FALSE	Healthy None	#F68B33	0.0670429
LEG1_HUMAN	0.22675	-1.11415	0.473406	FALSE	FALSE	TRUE	FALSE	Late Prostate Cancer	#C2C2C2	-0.0658237
HV313_HUMAN	-0.385382	0.902182	-0.344261	FALSE	TRUE	FALSE	FALSE	Healthy None	#F68B33	0.0634355
FLNB_HUMAN	-0.295321	0.30082	-0.599429	FALSE	TRUE	FALSE	FALSE	Healthy None	#F68B33	0.0600832
HPPD_HUMAN	-0.0166865	0.673546	-0.620786	FALSE	TRUE	FALSE	FALSE	Healthy None	#F68B33	0.0598673
CATA_HUMAN	0.705565	-0.942608	-0.151012	TRUE	FALSE	FALSE	FALSE	Early Prostate Cancer	#388ECC	-0.0596434
HMGN2_HUMAN	-0.407038	0.842042	-0.335607	FALSE	TRUE	FALSE	FALSE	Healthy None	#F68B33	0.0569918
MIME_HUMAN	0.228513	-0.887891	0.738049	FALSE	FALSE	TRUE	FALSE	Late Prostate Cancer	#C2C2C2	-0.056791
LEG10_HUMAN	-0.634691	0.51525	-0.580479	FALSE	TRUE	FALSE	FALSE	Healthy None	#F68B33	0.0566184
FRIH_HUMAN	0.257947	-0.69479	0.757233	FALSE	FALSE	TRUE	FALSE	Late Prostate Cancer	#C2C2C2	-0.0557716
KV401_HUMAN	-0.550007	0.514858	-0.612938	FALSE	TRUE	FALSE	FALSE	Healthy None	#F68B33	0.0556648
DHE3_HUMAN	-0.608552	0.459379	-0.264175	FALSE	TRUE	FALSE	FALSE	Healthy None	#F68B33	0.0543369
ECI1_HUMAN	-0.37995	0.468645	-0.242537	FALSE	TRUE	FALSE	FALSE	Healthy None	#F68B33	0.054182
AATM_HUMAN	-0.739478	0.851949	-0.908165	FALSE	TRUE	FALSE	FALSE	Healthy None	#F68B33	0.0535958
F16P1_HUMAN	-0.0299054	0.57232	-0.782969	FALSE	TRUE	FALSE	FALSE	Healthy None	#F68B33	0.0510512
LV949_HUMAN	-0.293499	0.0826125	-0.531819	FALSE	TRUE	FALSE	FALSE	Healthy None	#F68B33	0.0506584
PTPRD_HUMAN	0.572478	-0.712002	0.53485	TRUE	FALSE	FALSE	FALSE	Early Prostate Cancer	#388ECC	-0.048372
CAH1_HUMAN	0.663881	-0.636897	0.187786	TRUE	FALSE	FALSE	FALSE	Early Prostate Cancer	#388ECC	-0.0480098
HV146_HUMAN	-0.400135	0.0580363	-0.440904	FALSE	TRUE	FALSE	FALSE	Healthy None	#F68B33	0.0439234
TGM3_HUMAN	-0.418928	0.947054	-0.96419	FALSE	TRUE	FALSE	FALSE	Healthy None	#F68B33	0.0432776
UBE2O_HUMAN	0.627538	-1.07111	0.353773	TRUE	FALSE	FALSE	FALSE	Early Prostate Cancer	#388ECC	-0.0389209
C1QT1_HUMAN	-0.30426	0.594763	-0.686965	FALSE	TRUE	FALSE	FALSE	Healthy None	#F68B33	0.0387173
SOX_HUMAN	-0.37848	-0.0418924	-0.53925	FALSE	TRUE	FALSE	FALSE	Healthy None	#F68B33	0.0374552
APOC4_HUMAN	0.632396	-0.857791	0.338234	TRUE	FALSE	FALSE	FALSE	Early Prostate Cancer	#388ECC	-0.0370879
CAH2_HUMAN	0.490796	-0.93361	0.289376	TRUE	FALSE	FALSE	FALSE	Early Prostate Cancer	#388ECC	-0.0365278
HV102_HUMAN	-0.688006	0.751041	-0.254122	FALSE	TRUE	FALSE	FALSE	Healthy None	#F68B33	0.0337612
KV139_HUMAN;KVD39_HUMAN	-0.307388	0.656638	-0.816867	FALSE	TRUE	FALSE	FALSE	Healthy None	#F68B33	0.031064
KV320_HUMAN	-0.682456	0.817209	0.069636	FALSE	TRUE	FALSE	FALSE	Healthy None	#F68B33	0.0306731
PRDX2_HUMAN	0.784758	-0.764714	0.229283	TRUE	FALSE	FALSE	FALSE	Early Prostate Cancer	#388ECC	-0.0300755
MANBA_HUMAN	-0.258251	0.612347	-0.261317	FALSE	TRUE	FALSE	FALSE	Healthy None	#F68B33	0.0296149
ITIH1_HUMAN	0.419265	-0.813008	0.413942	TRUE	FALSE	FALSE	FALSE	Early Prostate Cancer	#388ECC	-0.0293955
CREG1_HUMAN	-0.447023	1.00498	-0.606937	FALSE	TRUE	FALSE	FALSE	Healthy None	#F68B33	0.0285446
ALDOB_HUMAN	-0.450327	0.758994	-0.187809	FALSE	TRUE	FALSE	FALSE	Healthy None	#F68B33	0.0245338
LG3BP_HUMAN	-0.39735	0.672083	-0.295559	FALSE	TRUE	FALSE	FALSE	Healthy None	#F68B33	0.0235819
PRDX1_HUMAN	0.570218	-0.703543	0.304386	TRUE	FALSE	FALSE	FALSE	Early Prostate Cancer	#388ECC	-0.0193728
DSC1_HUMAN	0.65863	-0.48746	0.489657	TRUE	FALSE	FALSE	FALSE	Early Prostate Cancer	#388ECC	-0.0192355
FBLN5_HUMAN	-0.136434	0.753917	-0.52963	FALSE	TRUE	FALSE	FALSE	Healthy None	#F68B33	0.018915
PXDN_HUMAN	-0.564243	0.729943	-0.00966945	FALSE	TRUE	FALSE	FALSE	Healthy None	#F68B33	0.0186776
PRIO_HUMAN	0.590804	-0.85907	0.202439	TRUE	FALSE	FALSE	FALSE	Early Prostate Cancer	#388ECC	-0.0154391
HV434_HUMAN	-0.678848	0.95655	-0.0454904	FALSE	TRUE	FALSE	FALSE	Healthy None	#F68B33	0.0152859
GILT_HUMAN	-0.351625	0.543281	-0.548377	FALSE	TRUE	FALSE	FALSE	Healthy None	#F68B33	0.0152107
SBP1_HUMAN	0.738623	-0.751639	0.243172	TRUE	FALSE	FALSE	FALSE	Early Prostate Cancer	#388ECC	-0.0144017
FEN1_HUMAN	0.224788	-0.434593	0.444737	FALSE	FALSE	TRUE	FALSE	Late Prostate Cancer	#C2C2C2	-0.013644
SUSD5_HUMAN	0.301403	-0.631819	0.570111	FALSE	FALSE	TRUE	FALSE	Late Prostate Cancer	#C2C2C2	-0.0133711
KV127_HUMAN	-0.780342	1.00797	-0.695467	FALSE	TRUE	FALSE	FALSE	Healthy None	#F68B33	0.0122712
CSN4_HUMAN	0.638034	-0.793706	0.541291	TRUE	FALSE	FALSE	FALSE	Early Prostate Cancer	#388ECC	-0.0118346
PRPS1_HUMAN	0.525236	-0.739138	0.65805	FALSE	FALSE	TRUE	FALSE	Late Prostate Cancer	#C2C2C2	-0.00959578
APOD_HUMAN	0.339326	-0.669409	0.527089	FALSE	FALSE	TRUE	FALSE	Late Prostate Cancer	#C2C2C2	-0.00789054
HUTU_HUMAN	-0.188932	0.695839	-0.386719	FALSE	TRUE	FALSE	FALSE	Healthy None	#F68B33	0.00749928
CATD_HUMAN	-0.401157	0.160133	-0.257335	FALSE	TRUE	FALSE	FALSE	Healthy None	#F68B33	0.00600942
HV169_HUMAN	-0.516546	0.850733	-0.1763	FALSE	TRUE	FALSE	FALSE	Healthy None	#F68B33	0.00347319
THIM_HUMAN	-0.427776	-0.255769	-0.448032	FALSE	TRUE	FALSE	FALSE	Healthy None	#F68B33	0.00332969
RPIA_HUMAN	0.46549	-0.791779	0.191086	TRUE	FALSE	FALSE	FALSE	Early Prostate Cancer	#388ECC	-0.00128061
LV211_HUMAN	-0.523059	0.66181	-0.503873	FALSE	TRUE	FALSE	FALSE	Healthy None	#F68B33	0.000464749
SIA7A_HUMAN	-0.312365	0.774198	-0.431093	FALSE	TRUE	FALSE	FALSE	Healthy None	#F68B33	0.000341911
B3GN7_HUMAN	-0.631061	0.716903	0.111622	FALSE	TRUE	FALSE	FALSE	Healthy None	#F68B33	0.000204063
GLU2B_HUMAN	-0.830753	0.285462	0.374691	FALSE	FALSE	TRUE	FALSE	Late Prostate Cancer	#C2C2C2	1

## Sheet: Pancreatic
Suppl. Table 4: List of the proteins selected by sPLSDA for each cancer type along with their importance. Information among others on the specific comparison, protein identification and importance. Tabs contain information on the differnet models (cancer types and pancancer model).
	Early.Pancreatic.Cancer	Healthy.None	Late.Pancreatic.Cancer	Contrib.Early.Pancreatic.Cancer	Contrib.Healthy.None	Contrib.Late.Pancreatic.Cancer	Contrib	GroupContrib	color	importance
TENX_HUMAN	0.0284087	0.862838	-0.98192	FALSE	TRUE	FALSE	FALSE	Healthy None	#F68B33	-0.324814
DIAC_HUMAN	0.173441	0.714319	-0.801562	FALSE	TRUE	FALSE	FALSE	Healthy None	#F68B33	-0.281654
ANAG_HUMAN	0.0266242	0.55492	-1.12774	FALSE	TRUE	FALSE	FALSE	Healthy None	#F68B33	-0.26681
EXTL2_HUMAN	0.172405	0.721342	-0.868825	FALSE	TRUE	FALSE	FALSE	Healthy None	#F68B33	-0.245107
MUC6_HUMAN	0.173553	-0.840136	0.837041	FALSE	FALSE	TRUE	FALSE	Late Pancreatic Cancer	#C2C2C2	0.239189
CILP2_HUMAN	-0.269183	0.766165	-0.525205	FALSE	TRUE	FALSE	FALSE	Healthy None	#F68B33	-0.229255
HBG1_HUMAN	-0.443085	-0.432862	0.891177	FALSE	FALSE	TRUE	FALSE	Late Pancreatic Cancer	#C2C2C2	0.226565
PPBT_HUMAN	-0.0852906	-0.577977	0.921761	FALSE	FALSE	TRUE	FALSE	Late Pancreatic Cancer	#C2C2C2	0.225699
CSPG2_HUMAN	-0.167862	-0.584118	0.841804	FALSE	FALSE	TRUE	FALSE	Late Pancreatic Cancer	#C2C2C2	0.201661
CNDP1_HUMAN	-0.194562	0.556964	-0.894649	FALSE	TRUE	FALSE	FALSE	Healthy None	#F68B33	-0.196516
MYH9_HUMAN	0.423225	-0.755358	0.523812	FALSE	FALSE	TRUE	FALSE	Late Pancreatic Cancer	#C2C2C2	0.191956
HBD_HUMAN	-0.162391	-0.0259832	0.851608	FALSE	FALSE	TRUE	FALSE	Late Pancreatic Cancer	#C2C2C2	0.186217
VSIG4_HUMAN	0.168973	-0.799334	0.642544	FALSE	FALSE	TRUE	FALSE	Late Pancreatic Cancer	#C2C2C2	0.183041
SEPR_HUMAN	-0.0809045	0.504784	-0.69822	FALSE	TRUE	FALSE	FALSE	Healthy None	#F68B33	-0.181308
RELN_HUMAN	0.07488	-0.783563	1.00994	FALSE	FALSE	TRUE	FALSE	Late Pancreatic Cancer	#C2C2C2	0.159949
CALR_HUMAN	-0.108869	-0.935728	0.80341	FALSE	FALSE	TRUE	FALSE	Late Pancreatic Cancer	#C2C2C2	0.152561
CO5_HUMAN	0.576865	-0.750819	0.60626	FALSE	FALSE	TRUE	FALSE	Late Pancreatic Cancer	#C2C2C2	0.13403
SCAR5_HUMAN	0.505209	-0.576755	0.266229	TRUE	FALSE	FALSE	FALSE	Early Pancreatic Cancer	#388ECC	0.132126
MRC1_HUMAN	0.00731729	-0.588396	0.674288	FALSE	FALSE	TRUE	FALSE	Late Pancreatic Cancer	#C2C2C2	0.12712
HBA_HUMAN	-0.143011	-0.16741	0.771861	FALSE	FALSE	TRUE	FALSE	Late Pancreatic Cancer	#C2C2C2	0.125116
HBB_HUMAN	-0.157595	-0.0861032	0.715141	FALSE	FALSE	TRUE	FALSE	Late Pancreatic Cancer	#C2C2C2	0.112654
A2GL_HUMAN	-0.13924	-0.646892	0.858204	FALSE	FALSE	TRUE	FALSE	Late Pancreatic Cancer	#C2C2C2	0.105656
FGL1_HUMAN	-0.1434	-0.710922	0.612273	FALSE	FALSE	TRUE	FALSE	Late Pancreatic Cancer	#C2C2C2	0.104412
IBP2_HUMAN	0.274995	-0.604723	0.620672	FALSE	FALSE	TRUE	FALSE	Late Pancreatic Cancer	#C2C2C2	0.102866
AMD_HUMAN	0.117276	0.749933	-0.830886	FALSE	TRUE	FALSE	FALSE	Healthy None	#F68B33	-0.101425
CHLE_HUMAN	-0.0267782	0.756454	-0.590293	FALSE	TRUE	FALSE	FALSE	Healthy None	#F68B33	-0.0958621
DRB5_HUMAN	0.262927	0.344965	-1.05089	FALSE	TRUE	FALSE	FALSE	Healthy None	#F68B33	-0.0940619
P20D1_HUMAN	0.152578	0.525725	-0.970871	FALSE	TRUE	FALSE	FALSE	Healthy None	#F68B33	-0.0914714
DDR2_HUMAN	-0.156445	0.434765	-1.03792	FALSE	TRUE	FALSE	FALSE	Healthy None	#F68B33	-0.0878833
FA10_HUMAN	0.0963226	0.54466	-0.547947	FALSE	TRUE	FALSE	FALSE	Healthy None	#F68B33	-0.0863653
EFNA1_HUMAN	0.291935	-0.812877	0.372967	FALSE	FALSE	TRUE	FALSE	Late Pancreatic Cancer	#C2C2C2	0.0781319
VWF_HUMAN	0.533184	-0.690375	0.612877	FALSE	FALSE	TRUE	FALSE	Late Pancreatic Cancer	#C2C2C2	0.0727643
PMGT1_HUMAN	-0.244115	0.6027	-0.441229	FALSE	TRUE	FALSE	FALSE	Healthy None	#F68B33	-0.0612681
PHLD_HUMAN	0.657018	0.240434	-0.773833	TRUE	FALSE	FALSE	FALSE	Early Pancreatic Cancer	#388ECC	-0.059954
OLFM4_HUMAN	-0.369967	-0.457647	0.0245635	FALSE	FALSE	TRUE	FALSE	Late Pancreatic Cancer	#C2C2C2	0.059395
MMP9_HUMAN	-0.215212	-0.76665	0.681958	FALSE	FALSE	TRUE	FALSE	Late Pancreatic Cancer	#C2C2C2	0.0492531
TETN_HUMAN	0.313224	0.298907	-1.19883	TRUE	FALSE	FALSE	FALSE	Early Pancreatic Cancer	#388ECC	-0.0430356
MGT5A_HUMAN	0.04995	0.873992	-0.578389	FALSE	TRUE	FALSE	FALSE	Healthy None	#F68B33	-0.041125
CRP_HUMAN	-0.792908	-0.550457	0.945424	FALSE	FALSE	TRUE	FALSE	Late Pancreatic Cancer	#C2C2C2	0.040322
PERF_HUMAN	0.299705	0.533484	-1.13517	FALSE	TRUE	FALSE	FALSE	Healthy None	#F68B33	-0.0370938
RNAS4_HUMAN	0.115433	-0.631198	0.556716	FALSE	FALSE	TRUE	FALSE	Late Pancreatic Cancer	#C2C2C2	0.0361257
SAA1_HUMAN	-0.659668	-0.320603	0.626964	FALSE	FALSE	TRUE	FALSE	Late Pancreatic Cancer	#C2C2C2	0.0334049
COBA1_HUMAN	-0.307716	-0.302387	-0.0670321	FALSE	FALSE	TRUE	FALSE	Late Pancreatic Cancer	#C2C2C2	0.0323561
LIPE_HUMAN	0.160163	-0.581388	0.153637	TRUE	FALSE	FALSE	FALSE	Early Pancreatic Cancer	#388ECC	0.0315353
KCRM_HUMAN	0.365046	0.678367	-0.922529	FALSE	TRUE	FALSE	FALSE	Healthy None	#F68B33	-0.028918
BGLR_HUMAN	-0.15725	0.522608	-0.55863	FALSE	TRUE	FALSE	FALSE	Healthy None	#F68B33	-0.0288444
SEM4C_HUMAN	0.580586	0.412824	-0.51471	TRUE	FALSE	FALSE	FALSE	Early Pancreatic Cancer	#388ECC	-0.0286469
SCUB3_HUMAN	0.57077	0.508984	-0.824802	TRUE	FALSE	FALSE	FALSE	Early Pancreatic Cancer	#388ECC	-0.0272685
ASPG_HUMAN	0.054004	1.01545	-0.714006	FALSE	TRUE	FALSE	FALSE	Healthy None	#F68B33	-0.0212952
DSC2_HUMAN	-0.0470712	-0.380077	0.733016	FALSE	FALSE	TRUE	FALSE	Late Pancreatic Cancer	#C2C2C2	0.0207041
NB5R3_HUMAN	-0.111514	-0.302761	0.3481	FALSE	FALSE	TRUE	FALSE	Late Pancreatic Cancer	#C2C2C2	0.0169277
CDHR2_HUMAN	0.0562004	-0.330055	0.408682	FALSE	FALSE	TRUE	FALSE	Late Pancreatic Cancer	#C2C2C2	0.0161537
PCDH1_HUMAN	-0.462919	-0.378953	0.350472	FALSE	FALSE	TRUE	FALSE	Late Pancreatic Cancer	#C2C2C2	0.0147158
ACPH_HUMAN	-0.282629	-0.445156	0.811818	FALSE	FALSE	TRUE	FALSE	Late Pancreatic Cancer	#C2C2C2	0.0145686
XPO1_HUMAN	-0.390773	-0.230179	-0.129319	FALSE	FALSE	TRUE	FALSE	Late Pancreatic Cancer	#C2C2C2	0.0144884
ECM1_HUMAN	0.450153	0.506633	-0.856078	FALSE	TRUE	FALSE	FALSE	Healthy None	#F68B33	-0.0113811
PLST_HUMAN	0.384827	0.365116	-0.474121	TRUE	FALSE	FALSE	FALSE	Early Pancreatic Cancer	#388ECC	-0.0102732
MANBA_HUMAN	-0.414626	0.393056	-0.289287	FALSE	TRUE	FALSE	FALSE	Healthy None	#F68B33	-0.00815337
COMP_HUMAN	0.186744	0.544117	-0.56825	FALSE	TRUE	FALSE	FALSE	Healthy None	#F68B33	-0.00688944
KLKB1_HUMAN	-0.224063	-0.183178	0.666539	FALSE	FALSE	TRUE	FALSE	Late Pancreatic Cancer	#C2C2C2	0.00341025
CD9_HUMAN	0.518186	-0.587025	-0.335663	TRUE	FALSE	FALSE	FALSE	Early Pancreatic Cancer	#388ECC	0.374008
TAGL_HUMAN	0.821053	-0.860751	0.247391	TRUE	FALSE	FALSE	FALSE	Early Pancreatic Cancer	#388ECC	0.275418
GTR1_HUMAN	-0.636563	0.257669	0.162521	FALSE	TRUE	FALSE	FALSE	Healthy None	#F68B33	-0.254283
MYG_HUMAN	0.697603	-0.59739	0.138114	TRUE	FALSE	FALSE	FALSE	Early Pancreatic Cancer	#388ECC	0.232213
ANGL4_HUMAN	0.849866	-0.71137	-0.491999	TRUE	FALSE	FALSE	FALSE	Early Pancreatic Cancer	#388ECC	0.218228
TFR1_HUMAN	-0.711374	0.857203	-0.0100424	FALSE	TRUE	FALSE	FALSE	Healthy None	#F68B33	-0.207655
PCSK9_HUMAN	-0.697133	0.18443	0.114275	FALSE	TRUE	FALSE	FALSE	Healthy None	#F68B33	-0.193085
DSG2_HUMAN	0.688481	-0.310538	-0.0739087	TRUE	FALSE	FALSE	FALSE	Early Pancreatic Cancer	#388ECC	0.186777
ANXA6_HUMAN	-0.756191	0.735605	0.256783	FALSE	TRUE	FALSE	FALSE	Healthy None	#F68B33	-0.186346
PRL_HUMAN	0.644247	-0.343974	-0.719473	TRUE	FALSE	FALSE	FALSE	Early Pancreatic Cancer	#388ECC	0.184124
NCAM1_HUMAN	0.770077	0.0885158	-0.62169	TRUE	FALSE	FALSE	FALSE	Early Pancreatic Cancer	#388ECC	0.180632
APLP1_HUMAN	0.698589	-0.481547	-0.151421	TRUE	FALSE	FALSE	FALSE	Early Pancreatic Cancer	#388ECC	0.172098
AGRA3_HUMAN	0.705325	-0.28386	0.380293	TRUE	FALSE	FALSE	FALSE	Early Pancreatic Cancer	#388ECC	0.158625
LEG10_HUMAN	-0.619828	0.323066	-0.277903	FALSE	TRUE	FALSE	FALSE	Healthy None	#F68B33	-0.146389
ANGL8_HUMAN	-0.665966	0.939568	-0.334467	FALSE	TRUE	FALSE	FALSE	Healthy None	#F68B33	-0.144851
FBLN4_HUMAN	-0.563337	0.514093	0.616438	FALSE	FALSE	TRUE	FALSE	Late Pancreatic Cancer	#C2C2C2	-0.144809
CD36_HUMAN	0.857427	-0.520729	-0.46831	TRUE	FALSE	FALSE	FALSE	Early Pancreatic Cancer	#388ECC	0.143033
CCN2_HUMAN	0.674265	-0.900785	0.407376	TRUE	FALSE	FALSE	FALSE	Early Pancreatic Cancer	#388ECC	0.137459
GRAN_HUMAN	-0.576689	0.415738	-0.381332	FALSE	TRUE	FALSE	FALSE	Healthy None	#F68B33	-0.129116
S10A8_HUMAN	-0.65811	0.536596	0.331175	FALSE	TRUE	FALSE	FALSE	Healthy None	#F68B33	-0.124228
ROA1_HUMAN	-0.713521	0.0408954	0.215092	FALSE	FALSE	TRUE	FALSE	Late Pancreatic Cancer	#C2C2C2	-0.120335
HXK3_HUMAN	-0.57688	0.369184	-0.235702	FALSE	TRUE	FALSE	FALSE	Healthy None	#F68B33	-0.117329
ACES_HUMAN	-0.635325	0.274565	-0.172736	FALSE	TRUE	FALSE	FALSE	Healthy None	#F68B33	-0.113993
S10A9_HUMAN	-0.590694	0.573468	0.418118	FALSE	TRUE	FALSE	FALSE	Healthy None	#F68B33	-0.113469
NAMPT_HUMAN	-0.603948	-0.100113	-0.331319	FALSE	TRUE	FALSE	FALSE	Healthy None	#F68B33	-0.113376
GRAP2_HUMAN	0.382214	-0.365917	-0.53153	TRUE	FALSE	FALSE	FALSE	Early Pancreatic Cancer	#388ECC	0.110008
MIME_HUMAN	0.803522	-0.526699	-0.24464	TRUE	FALSE	FALSE	FALSE	Early Pancreatic Cancer	#388ECC	0.101433
SPRR3_HUMAN	-0.842033	0.745152	0.523112	FALSE	TRUE	FALSE	FALSE	Healthy None	#F68B33	-0.0964053
SUN3_HUMAN	-0.470494	0.586282	0.202167	FALSE	TRUE	FALSE	FALSE	Healthy None	#F68B33	-0.0835471
ADT2_HUMAN	-1.01874	0.567449	0.127796	FALSE	TRUE	FALSE	FALSE	Healthy None	#F68B33	-0.0831619
TINAG_HUMAN	-0.668354	0.373633	-0.170409	FALSE	TRUE	FALSE	FALSE	Healthy None	#F68B33	-0.0809873
ANXA1_HUMAN	-0.404306	0.763247	-0.198798	FALSE	TRUE	FALSE	FALSE	Healthy None	#F68B33	-0.0807808
CD34_HUMAN	-0.55328	0.257104	0.260439	FALSE	FALSE	TRUE	FALSE	Late Pancreatic Cancer	#C2C2C2	-0.0779396
MA2A2_HUMAN	0.66169	0.270641	-0.817551	TRUE	FALSE	FALSE	FALSE	Early Pancreatic Cancer	#388ECC	0.0765199
CO4B_HUMAN	0.468862	-0.322376	0.0446762	TRUE	FALSE	FALSE	FALSE	Early Pancreatic Cancer	#388ECC	0.0763911
PROZ_HUMAN	0.724797	0.406493	-0.585579	TRUE	FALSE	FALSE	FALSE	Early Pancreatic Cancer	#388ECC	0.0746346
CO5_HUMAN1	0.576865	-0.750819	0.60626	FALSE	FALSE	TRUE	FALSE	Late Pancreatic Cancer	#C2C2C2	0.0738414
SRC_HUMAN	0.27643	-0.615356	-0.573781	TRUE	FALSE	FALSE	FALSE	Early Pancreatic Cancer	#388ECC	0.0706649
CORO7_HUMAN	-0.517269	-0.216992	-0.136259	FALSE	FALSE	TRUE	FALSE	Late Pancreatic Cancer	#C2C2C2	-0.0702017
ALDR_HUMAN	0.357828	-0.261551	-0.371391	TRUE	FALSE	FALSE	FALSE	Early Pancreatic Cancer	#388ECC	0.0659426
PLIN3_HUMAN	-0.326708	0.367577	-0.106453	FALSE	TRUE	FALSE	FALSE	Healthy None	#F68B33	-0.0650865
ES8L2_HUMAN	-0.566426	-0.314946	-0.329771	FALSE	TRUE	FALSE	FALSE	Healthy None	#F68B33	-0.0636417
ITLN1_HUMAN	-0.666892	0.784272	-0.31704	FALSE	TRUE	FALSE	FALSE	Healthy None	#F68B33	-0.061849
HSPB1_HUMAN	0.46187	-0.220764	-0.22955	TRUE	FALSE	FALSE	FALSE	Early Pancreatic Cancer	#388ECC	0.06055
STAB1_HUMAN	0.648238	-0.332667	-0.266671	TRUE	FALSE	FALSE	FALSE	Early Pancreatic Cancer	#388ECC	0.0566074
DNER_HUMAN	0.608199	-0.0171793	-0.47729	TRUE	FALSE	FALSE	FALSE	Early Pancreatic Cancer	#388ECC	0.0551123
SPB9_HUMAN	0.668745	-0.434854	-0.877967	TRUE	FALSE	FALSE	FALSE	Early Pancreatic Cancer	#388ECC	0.0541375
CAB45_HUMAN	-0.297182	0.284693	0.284295	FALSE	TRUE	FALSE	FALSE	Healthy None	#F68B33	-0.0521081
DYN1_HUMAN	0.14493	-0.4144	-0.0382146	TRUE	FALSE	FALSE	FALSE	Early Pancreatic Cancer	#388ECC	0.0514419
ITA2B_HUMAN	0.495254	-0.415571	-0.530457	TRUE	FALSE	FALSE	FALSE	Early Pancreatic Cancer	#388ECC	0.0505286
DOCK1_HUMAN	0.444228	-0.0124749	-0.096259	TRUE	FALSE	FALSE	FALSE	Early Pancreatic Cancer	#388ECC	0.0388455
CD5L_HUMAN	-0.655128	0.455362	-0.136442	FALSE	TRUE	FALSE	FALSE	Healthy None	#F68B33	-0.0385911
CAVN2_HUMAN	0.498312	0.0327579	-0.545978	TRUE	FALSE	FALSE	FALSE	Early Pancreatic Cancer	#388ECC	0.038063
PTPRF_HUMAN	0.376662	-0.74914	0.257598	TRUE	FALSE	FALSE	FALSE	Early Pancreatic Cancer	#388ECC	0.0368678
PRAP1_HUMAN	-0.303264	0.818024	0.0237758	FALSE	TRUE	FALSE	FALSE	Healthy None	#F68B33	-0.0331547
CRIP2_HUMAN	0.665796	-0.313821	-0.154312	TRUE	FALSE	FALSE	FALSE	Early Pancreatic Cancer	#388ECC	0.0269986
FHL1_HUMAN	0.459322	-0.109939	-0.820057	TRUE	FALSE	FALSE	FALSE	Early Pancreatic Cancer	#388ECC	0.0257437
PHLD_HUMAN1	0.657018	0.240434	-0.773833	TRUE	FALSE	FALSE	FALSE	Early Pancreatic Cancer	#388ECC	0.0246476
TCPQ_HUMAN	0.571667	-0.796346	-0.180693	TRUE	FALSE	FALSE	FALSE	Early Pancreatic Cancer	#388ECC	0.0212348
WFD12_HUMAN	0.255774	-0.509827	-0.22412	TRUE	FALSE	FALSE	FALSE	Early Pancreatic Cancer	#388ECC	0.0160926
TMM25_HUMAN	0.4406	0.327679	-0.341126	TRUE	FALSE	FALSE	FALSE	Early Pancreatic Cancer	#388ECC	0.0136526
NASP_HUMAN	0.661192	0.163367	0.0116535	TRUE	FALSE	FALSE	FALSE	Early Pancreatic Cancer	#388ECC	0.0130705
IHH_HUMAN	-0.570981	0.662902	-0.571538	FALSE	TRUE	FALSE	FALSE	Healthy None	#F68B33	-0.0127013
NRX1A_HUMAN	0.642978	0.131987	-0.910968	TRUE	FALSE	FALSE	FALSE	Early Pancreatic Cancer	#388ECC	0.0108181
INHBB_HUMAN	0.0378512	-0.362095	0.0360128	TRUE	FALSE	FALSE	FALSE	Early Pancreatic Cancer	#388ECC	0.00678681
EHD2_HUMAN	0.0187822	-0.411702	0.204707	FALSE	FALSE	TRUE	FALSE	Late Pancreatic Cancer	#C2C2C2	0.00641161
APOC3_HUMAN	-0.368198	0.525186	0.0503372	FALSE	TRUE	FALSE	FALSE	Healthy None	#F68B33	-0.000163145

## Sheet: Pancancer
Suppl. Table 4: List of the proteins selected by sPLSDA for each cancer type along with their importance. Information among others on the specific comparison, protein identification and importance. Tabs contain information on the differnet models (cancer types and pancancer model).
	Early	Healthy	Late	Contrib.Early	Contrib.Healthy	Contrib.Late	Contrib	GroupContrib	color	importance
KV621_HUMAN	-0.247828	0.17798	-0.272854	FALSE	TRUE	FALSE	FALSE	Healthy	#F68B33	0.55795
TAGL_HUMAN	0.376191	-1.01703	0.274608	TRUE	FALSE	FALSE	FALSE	Early	#388ECC	-0.392888
TENX_HUMAN	0.0947379	0.959515	-0.227298	FALSE	TRUE	FALSE	FALSE	Healthy	#F68B33	0.277859
LV211_HUMAN	-0.332692	0.893309	-0.387009	FALSE	TRUE	FALSE	FALSE	Healthy	#F68B33	0.248363
LEG1_HUMAN	0.114894	-0.840231	0.269423	FALSE	FALSE	TRUE	FALSE	Late	#C2C2C2	-0.220508
AMBP_HUMAN	-0.017648	-1.00745	0.263131	FALSE	FALSE	TRUE	FALSE	Late	#C2C2C2	-0.187762
PTGDS_HUMAN	0.169726	-0.691244	0.058979	TRUE	FALSE	FALSE	FALSE	Early	#388ECC	-0.177707
KV401_HUMAN	-0.364316	0.714297	-0.456293	FALSE	TRUE	FALSE	FALSE	Healthy	#F68B33	0.164128
PRIO_HUMAN	0.0407809	-0.751941	0.21315	FALSE	FALSE	TRUE	FALSE	Late	#C2C2C2	-0.145033
FHR5_HUMAN	0.153412	-0.872244	0.201499	FALSE	FALSE	TRUE	FALSE	Late	#C2C2C2	-0.143755
MANBA_HUMAN	-0.127478	0.807567	-0.217956	FALSE	TRUE	FALSE	FALSE	Healthy	#F68B33	0.137484
KV139_HUMAN;KVD39_HUMAN	-0.649354	0.986593	-0.636617	FALSE	TRUE	FALSE	FALSE	Healthy	#F68B33	0.131814
KV320_HUMAN	0.00879722	0.866383	-0.211514	FALSE	TRUE	FALSE	FALSE	Healthy	#F68B33	0.125794
LV310_HUMAN	-0.473551	0.829884	-0.309653	FALSE	TRUE	FALSE	FALSE	Healthy	#F68B33	0.124946
HV601_HUMAN	-0.245465	1.04778	-0.495888	FALSE	TRUE	FALSE	FALSE	Healthy	#F68B33	0.123367
IGG1_HUMAN	-0.267084	1.05177	-0.252351	FALSE	TRUE	FALSE	FALSE	Healthy	#F68B33	0.122325
B3GN7_HUMAN	0.20356	0.679547	0.0713505	FALSE	TRUE	FALSE	FALSE	Healthy	#F68B33	0.117195
HV307_HUMAN	-0.0729188	0.630266	-0.214877	FALSE	TRUE	FALSE	FALSE	Healthy	#F68B33	0.107632
PTPRF_HUMAN	0.172288	-0.954602	0.245512	FALSE	FALSE	TRUE	FALSE	Late	#C2C2C2	-0.107259
HV434_HUMAN	-0.0667861	0.666728	-0.317733	FALSE	TRUE	FALSE	FALSE	Healthy	#F68B33	0.101249
ROBO1_HUMAN	0.149127	0.472682	-0.292091	FALSE	TRUE	FALSE	FALSE	Healthy	#F68B33	0.0972289
TINAG_HUMAN	-0.311961	0.344352	-0.244056	FALSE	TRUE	FALSE	FALSE	Healthy	#F68B33	0.0943175
LV743_HUMAN	-0.252184	0.815265	-0.150938	FALSE	TRUE	FALSE	FALSE	Healthy	#F68B33	0.0879035
KVD29_HUMAN	-0.052	0.870752	-0.0886108	FALSE	TRUE	FALSE	FALSE	Healthy	#F68B33	0.0711035
SODM_HUMAN	-0.150604	0.320986	-0.17553	FALSE	TRUE	FALSE	FALSE	Healthy	#F68B33	0.0702925
TFR1_HUMAN	0.0474532	0.969385	-0.138223	FALSE	TRUE	FALSE	FALSE	Healthy	#F68B33	0.0617567
BGH3_HUMAN	-0.144478	0.627513	-0.126382	FALSE	TRUE	FALSE	FALSE	Healthy	#F68B33	0.0570567
AGRA3_HUMAN	0.28771	-0.623542	0.301211	FALSE	FALSE	TRUE	FALSE	Late	#C2C2C2	-0.0567565
BGLR_HUMAN	-0.272272	0.702984	-0.230606	FALSE	TRUE	FALSE	FALSE	Healthy	#F68B33	0.0514649
HV70D_HUMAN	-0.260692	0.323129	-0.507357	FALSE	TRUE	FALSE	FALSE	Healthy	#F68B33	0.0468251
HV145_HUMAN	-0.22147	0.346151	-0.200391	FALSE	TRUE	FALSE	FALSE	Healthy	#F68B33	0.0443836
KV315_HUMAN	0.110886	0.758416	0.0299411	FALSE	TRUE	FALSE	FALSE	Healthy	#F68B33	0.0433444
CAH3_HUMAN	0.0706174	-0.562961	-0.0628724	TRUE	FALSE	FALSE	FALSE	Early	#388ECC	-0.042273
KV105_HUMAN	-0.464129	0.992752	-0.457548	FALSE	TRUE	FALSE	FALSE	Healthy	#F68B33	0.0368456
LV861_HUMAN	-0.221147	0.693068	-0.0851836	FALSE	TRUE	FALSE	FALSE	Healthy	#F68B33	0.0367008
IGK_HUMAN	-0.143546	0.962959	-0.138456	FALSE	TRUE	FALSE	FALSE	Healthy	#F68B33	0.0359872
MYG_HUMAN	0.108109	-0.837288	-0.132873	TRUE	FALSE	FALSE	FALSE	Early	#388ECC	-0.0358751
F234A_HUMAN	-0.0695817	1.03233	-0.163815	FALSE	TRUE	FALSE	FALSE	Healthy	#F68B33	0.0345442
KV127_HUMAN	-0.65561	0.795568	-0.651402	FALSE	TRUE	FALSE	FALSE	Healthy	#F68B33	0.0335479
LV325_HUMAN	-0.320611	0.676959	-0.210586	FALSE	TRUE	FALSE	FALSE	Healthy	#F68B33	0.0277532
SAA4_HUMAN	0.22929	-0.770266	0.195414	TRUE	FALSE	FALSE	FALSE	Early	#388ECC	-0.0206392
ACES_HUMAN	-0.351341	0.627078	-0.204408	FALSE	TRUE	FALSE	FALSE	Healthy	#F68B33	0.0200987
CO6A1_HUMAN	-0.32419	0.609305	-0.0973656	FALSE	TRUE	FALSE	FALSE	Healthy	#F68B33	0.0104292
SEPR_HUMAN	-0.0904533	0.631921	-0.0786011	FALSE	TRUE	FALSE	FALSE	Healthy	#F68B33	0.00959507
HV551_HUMAN	-0.303365	0.279091	-0.278216	FALSE	TRUE	FALSE	FALSE	Healthy	#F68B33	0.0086299
FEN1_HUMAN	0.197505	-0.354184	0.350884	FALSE	FALSE	TRUE	FALSE	Late	#C2C2C2	-0.00567254
KVD11_HUMAN;KV311_HUMAN	-0.457795	1.02113	-0.502344	FALSE	TRUE	FALSE	FALSE	Healthy	#F68B33	0.00453652
SPON1_HUMAN	-0.304867	-0.248933	0.196784	FALSE	FALSE	TRUE	FALSE	Late	#C2C2C2	0.584906
A2AP_HUMAN	0.346079	-0.151407	-0.201739	TRUE	FALSE	FALSE	FALSE	Early	#388ECC	-0.386771
CHLE_HUMAN	0.364777	0.364938	-0.113015	FALSE	TRUE	FALSE	FALSE	Healthy	#F68B33	-0.366916
CDC42_HUMAN	-0.51424	-0.416355	-0.31099	FALSE	FALSE	TRUE	FALSE	Late	#C2C2C2	0.364923
TETN_HUMAN	0.264361	0.264657	-0.458496	FALSE	TRUE	FALSE	FALSE	Healthy	#F68B33	-0.349857
KS6A3_HUMAN	-0.542141	-0.0117413	0.0495662	FALSE	FALSE	TRUE	FALSE	Late	#C2C2C2	0.208947
MMP3_HUMAN	-0.179258	-0.200062	0.38549	FALSE	FALSE	TRUE	FALSE	Late	#C2C2C2	0.199566
DPYL2_HUMAN	-0.36966	0.0290137	0.00882143	FALSE	TRUE	FALSE	FALSE	Healthy	#F68B33	0.158688
PRAP1_HUMAN	-0.332224	0.243657	0.262466	FALSE	FALSE	TRUE	FALSE	Late	#C2C2C2	0.087743
SDF1_HUMAN	-0.341653	0.185043	0.641613	FALSE	FALSE	TRUE	FALSE	Late	#C2C2C2	0.0405758
PRSS8_HUMAN	-0.137366	0.177077	0.375354	FALSE	FALSE	TRUE	FALSE	Late	#C2C2C2	0.00915707
CO5_HUMAN	0.350501	-0.57352	0.120227	TRUE	FALSE	FALSE	FALSE	Early	#388ECC	1
CHIT1_HUMAN	0.291452	-0.732888	0.290789	TRUE	FALSE	FALSE	FALSE	Early	#388ECC	0.512363
RPIA_HUMAN	0.133055	-0.521283	0.0128393	TRUE	FALSE	FALSE	FALSE	Early	#388ECC	0.415671
SBP1_HUMAN	0.32946	-0.486628	-0.119263	TRUE	FALSE	FALSE	FALSE	Early	#388ECC	0.409293
ANGL4_HUMAN	0.398157	-0.650979	-0.649276	TRUE	FALSE	FALSE	FALSE	Early	#388ECC	0.330782
CYC_HUMAN	-0.142192	0.532281	-0.137791	FALSE	TRUE	FALSE	FALSE	Healthy	#F68B33	0.268107
NPC2_HUMAN	0.209595	-0.491203	-0.00223564	TRUE	FALSE	FALSE	FALSE	Early	#388ECC	0.230449
PRDX2_HUMAN	0.159436	-0.614533	-0.00413488	TRUE	FALSE	FALSE	FALSE	Early	#388ECC	0.187133
SUN3_HUMAN	-0.161952	0.286921	0.0477987	FALSE	TRUE	FALSE	FALSE	Healthy	#F68B33	-0.186701
PRAP1_HUMAN1	-0.332224	0.243657	0.262466	FALSE	FALSE	TRUE	FALSE	Late	#C2C2C2	-0.152769
DHI1_HUMAN	-0.523236	0.998388	-0.140073	FALSE	TRUE	FALSE	FALSE	Healthy	#F68B33	-0.150873
CAH2_HUMAN	0.125324	-0.637849	-0.0106918	TRUE	FALSE	FALSE	FALSE	Early	#388ECC	0.148461
CAH1_HUMAN	0.0950934	-0.434646	0.0234622	TRUE	FALSE	FALSE	FALSE	Early	#388ECC	0.0820841
PSB4_HUMAN	0.272208	-0.235781	-0.0539194	TRUE	FALSE	FALSE	FALSE	Early	#388ECC	0.068804
ACLY_HUMAN	0.270347	-0.241026	0.261336	TRUE	FALSE	FALSE	FALSE	Early	#388ECC	0.0665918
CAMP_HUMAN	0.478728	-0.305021	0.0346495	TRUE	FALSE	FALSE	FALSE	Early	#388ECC	0.0545126
P20D1_HUMAN	0.293875	0.303788	-0.606548	FALSE	TRUE	FALSE	FALSE	Healthy	#F68B33	0.0474624
MYH9_HUMAN	0.118855	-0.622461	0.164808	FALSE	FALSE	TRUE	FALSE	Late	#C2C2C2	0.0467365
KV127_HUMAN1	-0.65561	0.795568	-0.651402	FALSE	TRUE	FALSE	FALSE	Healthy	#F68B33	0.0364903
CATA_HUMAN	0.230967	-0.642774	0.0717949	TRUE	FALSE	FALSE	FALSE	Early	#388ECC	0.0106097
OTU1_HUMAN	0.101382	-0.182925	0.400586	FALSE	FALSE	TRUE	FALSE	Late	#C2C2C2	-0.349733
GLO2_HUMAN	0.0808645	-0.0198724	0.130912	FALSE	FALSE	TRUE	FALSE	Late	#C2C2C2	-0.335555
PRDX1_HUMAN	0.198646	-0.466831	0.180241	TRUE	FALSE	FALSE	FALSE	Early	#388ECC	-0.314175
HEM3_HUMAN	0.120392	-0.389808	0.125158	FALSE	FALSE	TRUE	FALSE	Late	#C2C2C2	-0.313503
DDI2_HUMAN	0.0170666	-0.145167	0.136898	FALSE	FALSE	TRUE	FALSE	Late	#C2C2C2	-0.304302
GSH1_HUMAN	0.290154	-0.0936055	-0.0124095	TRUE	FALSE	FALSE	FALSE	Early	#388ECC	-0.250461
CAMP_HUMAN1	0.478728	-0.305021	0.0346495	TRUE	FALSE	FALSE	FALSE	Early	#388ECC	0.208627
UBAC1_HUMAN	-0.0111893	-0.497212	-0.0308093	TRUE	FALSE	FALSE	FALSE	Early	#388ECC	-0.180181
PMGE_HUMAN	0.192365	-0.403381	0.237288	FALSE	FALSE	TRUE	FALSE	Late	#C2C2C2	-0.178598
ACPH_HUMAN	-0.0469199	-0.513399	0.226323	FALSE	FALSE	TRUE	FALSE	Late	#C2C2C2	-0.176804
FHR2_HUMAN	0.43115	-0.472968	0.317314	TRUE	FALSE	FALSE	FALSE	Early	#388ECC	0.17609
FBX7_HUMAN	0.0454554	-0.450517	-0.0266677	TRUE	FALSE	FALSE	FALSE	Early	#388ECC	-0.162704
CHSP1_HUMAN	-0.089564	-0.451642	0.109287	FALSE	FALSE	TRUE	FALSE	Late	#C2C2C2	-0.156343
NPC2_HUMAN1	0.209595	-0.491203	-0.00223564	TRUE	FALSE	FALSE	FALSE	Early	#388ECC	0.152777
SBP1_HUMAN1	0.32946	-0.486628	-0.119263	TRUE	FALSE	FALSE	FALSE	Early	#388ECC	-0.141563
DNER_HUMAN	0.251229	0.445171	-0.104147	FALSE	TRUE	FALSE	FALSE	Healthy	#F68B33	0.131876
TITIN_HUMAN	-0.158159	-0.504866	-0.383364	TRUE	FALSE	FALSE	FALSE	Early	#388ECC	0.130813
CATA_HUMAN1	0.230967	-0.642774	0.0717949	TRUE	FALSE	FALSE	FALSE	Early	#388ECC	-0.12829
PRDX2_HUMAN1	0.159436	-0.614533	-0.00413488	TRUE	FALSE	FALSE	FALSE	Early	#388ECC	-0.126911
KV228_HUMAN;KVD28_HUMAN	0.0857453	0.635897	0.0346116	FALSE	TRUE	FALSE	FALSE	Healthy	#F68B33	0.12061
PRPS1_HUMAN	0.128132	-0.609587	0.216938	FALSE	FALSE	TRUE	FALSE	Late	#C2C2C2	-0.120516
HMGB2_HUMAN	-0.283769	-0.146065	-0.207346	FALSE	TRUE	FALSE	FALSE	Healthy	#F68B33	-0.114495
FBLN5_HUMAN	0.174591	0.497141	-0.0426155	FALSE	TRUE	FALSE	FALSE	Healthy	#F68B33	0.112546
HEM2_HUMAN	0.236512	-0.592939	0.33258	FALSE	FALSE	TRUE	FALSE	Late	#C2C2C2	-0.0795367
CAH2_HUMAN1	0.125324	-0.637849	-0.0106918	TRUE	FALSE	FALSE	FALSE	Early	#388ECC	-0.0729599
HBG1_HUMAN	-0.0744852	-0.366396	0.194074	FALSE	FALSE	TRUE	FALSE	Late	#C2C2C2	-0.0684624
P20D1_HUMAN1	0.293875	0.303788	-0.606548	FALSE	TRUE	FALSE	FALSE	Healthy	#F68B33	0.05384
PSB6_HUMAN	-0.0457575	-0.419416	0.251268	FALSE	FALSE	TRUE	FALSE	Late	#C2C2C2	-0.0509296
EFNA1_HUMAN	0.137746	-0.619711	0.0245702	TRUE	FALSE	FALSE	FALSE	Early	#388ECC	0.039901
STAB1_HUMAN	0.173571	-0.244848	0.130735	TRUE	FALSE	FALSE	FALSE	Early	#388ECC	-0.0274093
KCRM_HUMAN	0.126235	0.0724369	-0.388853	TRUE	FALSE	FALSE	FALSE	Early	#388ECC	0.0234653
ATL4_HUMAN	0.103831	0.481212	-0.180153	FALSE	TRUE	FALSE	FALSE	Healthy	#F68B33	0.0200276
CO6A1_HUMAN1	-0.32419	0.609305	-0.0973656	FALSE	TRUE	FALSE	FALSE	Healthy	#F68B33	-0.018575
AL1A3_HUMAN	0.280984	0.201327	-0.0120798	TRUE	FALSE	FALSE	FALSE	Early	#388ECC	0.0157051
FIBG_HUMAN	0.292804	-0.422652	0.0835314	TRUE	FALSE	FALSE	FALSE	Early	#388ECC	0.0149876
PSB5_HUMAN	0.178245	-0.179498	0.0118626	TRUE	FALSE	FALSE	FALSE	Early	#388ECC	-0.0144443
CNTFR_HUMAN	0.248527	-0.274472	-0.121842	TRUE	FALSE	FALSE	FALSE	Early	#388ECC	0.0113425
PUR6_HUMAN	-0.326584	-0.389279	-0.15466	FALSE	FALSE	TRUE	FALSE	Late	#C2C2C2	-0.0111725
